# Supplementary material for: Climate warming promotes pesticide resistance through expanding overwintering range of a global pest
Source: Nat Commun. 2021 Sep 9;12:5351. doi: 10.1038/s41467-021-25505-7 (PMC8429752; doi:10.1038/s41467-021-25505-7)
Supplement: Supplementary file 3 — Supplementary Software [file 41467_2021_25505_MOESM3_ESM.zip]

Archive with 4 entries (3 files):
- Supplementary Software/
- Supplementary Software/Host plant global distribution analysis.R
- Supplementary Software/Linear mixed model & Wald Chi-square test.R
- Supplementary Software/Quantile regression.R
