# Supplementary material for: Climate warming promotes pesticide resistance through expanding overwintering range of a global pest
Source: Nat Commun. 2021 Sep 9;12:5351. doi: 10.1038/s41467-021-25505-7 (PMC8429752; doi:10.1038/s41467-021-25505-7)
Supplement: Supplementary file 3 — Supplementary Software [file 41467_2021_25505_MOESM3_ESM.zip › Supplementary Software/Host plant global distribution analysis.R]

####sdm analysis by dismo package

if(!require(easypackages))install.packages("easypackges")

easypackages::packages(c("tidyverse","Hmisc","raster","dismo","ggplot2","dplyr",
                         "rgeos","rgdal","sp","ENMeval","rJava","maptools",
                         "viridis","RColorBrewer","patchwork","corrplot","usdm","sf"))
rm(list=ls())

##1.Prepare data input---------------
##1.1ccurrence data----------

###load the data
occ_unique <- read_csv(file="data/Brassicaceae.csv",  col_names =TRUE) 
head(occ_unique)
occ_unique<-occ_unique %>% mutate(species="Brassicaceae")
str(occ_unique)
occ_unique<-occ_unique[,c(1,2,4)]
head(occ_unique)
occ_unique$species<-1
occ_unique<-occ_unique[,c("lon","lat","species")]
head(occ_unique)
str(occ_unique)
dim(occ_unique)

data(wrld_simpl)

tiff("D:/Betsy/Brassic_sdm/Brassic_points.tiff",width=2800, height=2400, units="px",res=300)

#plot(wrld_simpl, xlim=c(85,125), ylim=c(10,55), axes=TRUE,col="light yellow")####china 
plot(wrld_simpl, xlim=c(-180,180), ylim=c(-100,100), axes=TRUE,col="light yellow")####world 
# restore the box around the map
box()
# plot points
points(occ_unique$lon, occ_unique$lat, col='orange', pch=20, cex=0.75)
# plot points again to add a border, for better visibility
points(occ_unique$lon, occ_unique$lat, col='red', cex=0.75,add=T)
dev.off()

#creat spatial points dataframe
coordinates(occ_unique)<-~lon+lat
class(occ_unique)
head(occ_unique)
nrow(occ_unique)

crs(occ_unique)


###2.2Load environmental layers-----------------

######2.2.1clim from worldclim----------------------

#------------clim 1--------------
clim_list <- list.files("D:/Betsy/anaylsis try/wc10",pattern=".bil$",full.names = T) # '..' leads to the path above the folder where the .rmd file is located

clim <- raster::stack(clim_list) 
ncol(clim[[1]])
nrow(clim[[1]])
extent(clim[[1]])
names(clim)


#select bio variable
ls()
list2env(setNames(unstack(clim), names(clim)), .GlobalEnv)
ls()
clim<- stack(bio3,bio4,bio6,bio8,bio9,bio15,bio18,bio19)
names(clim)

####remove the useless variables
rm(bio1)
rm(bio10)
rm(bio11)
rm(bio12)
rm(bio13)
rm(bio14)
rm(bio15)
rm(bio16)
rm(bio17)
rm(bio18)
rm(bio19)
rm(bio2)
rm(bio3)
rm(bio4)
rm(bio5)
rm(bio6)
rm(bio7)
rm(bio8)
rm(bio9)
rm(clim_list)

names(clim)


# thin occ data (keep one occurrence point per cell)#spatial filter(1 point per window)
cells <- cellFromXY(clim[[1]],occ_unique)
dups <- duplicated(cells)

# number of duplicates
sum(dups)

occ_final <- occ_unique[!dups,]
cat(nrow(occ_unique)-nrow(occ_final), "records are removed")

nrow(occ_final)###to see how many rows left


head(occ_final)

plot(occ_final)
###remove the data in the covariates to save space
rm(cells)
rm(dups)
rm(occ_unique)


##2.3 Set up study area---------------------
# this creates a 4-decimal-degree buffer around the occurrence data 
crs(occ_final)
proj4string(occ_final)<-projection(raster())#check the projection for the occ
crs(occ_final)
occ_buff <- buffer(occ_final,width=400000) #unit is meter 

# plot the first element ([[1]]) in the raster stack
plot(clim[[1]]) 
crs(clim[[1]])
proj4string(clim[[1]])<-projection(raster())
plot(occ_final,add=T) # adds occurrence data to the plot
plot(occ_buff,add=T,col="blue") # adds buffer polygon to the plot

# crop study area to a manageable extent (rectangle shaped)
studyArea <- crop(clim,extent(occ_buff))  

# the 'study area' created by extracting the buffer area from the raster stack
studyArea <- raster::mask(studyArea,occ_buff)
# output will still be a raster stack, just of the study area

# save the new study area rasters as ascii
writeRaster(studyArea,
            # a series of names for output files
            filename=paste0("D:/Betsy/Brassic_sdm/studyArea",names(studyArea),".asc"), 
            format="ascii", ## the output format
            bylayer=TRUE, ## this will save a series of layers
            overwrite=T)
# select background points from the new buffered study area; the number provided in the 
# set.seed() function determines the random sample, usinmg the same number will produce the same random sample      

# use this code before the sampleRandom function every time, if you want to get
# the same "random samples"
set.seed(1) 
bg <- sampleRandom(x=studyArea,
                   size=10000,
                   na.rm=T, #removes the 'Not Applicable' points  
                   sp=T) # return spatial points 

plot(studyArea[[1]])
# add the background points to the plotted raster
plot(bg,add=T) 
# add the occurrence data to the plotted raster
plot(occ_final,add=T,col="red")
##2.4 Split occurrence data into training & testing----------------
# get the same random sample for training and testing
set.seed(1) 

# randomly select 75% for training
selected <- sample(1:nrow(occ_final),nrow(occ_final)*0.75)

occ_train <- occ_final[selected,] # this is the selection to be used for model training
occ_test <- occ_final[-selected,] # this is the opposite of the selection which will be used for model testing
plot(occ_train,col="blue")
plot(occ_test,col="red",add=T)

##2.5 Format data for Maxent-------------
# extracting env conditions for training occ from the raster stack;
# a data frame is returned (i.e multiple columns)
p <- extract(clim,occ_train)

# env conditions for testing occ
p_test <- extract(clim,occ_test)

# extracting env conditions for background
a <- extract(clim,bg)  

# repeat the number 1 as many times as the number of rows in p, 
# and repeat 0 for the rows of background points
pa <- c(rep(1,nrow(p)), rep(0,nrow(a))) 

# (rep(1,nrow(p)) creating the number of rows as the p data set to 
# have the number '1' as the indicator for presence; rep(0,nrow(a)) 
# creating the number of rows as the a data set to have the number
# '0' as the indicator for absence; the c combines these ones and 
# zeros into a new vector that can be added to the Maxent table data
# frame with the environmental attributes of the presence and absence locations
pder <- as.data.frame(rbind(p,a)) 

##3 Maxent models----------------------
##3.1 Simple implementation------------
# use the following code to train Maxent with spatial data
#mod <- maxent(x=clim,p=occ_train)

# to train Maxent with tabular data
getwd()###data_all

dir.create('MaxEnt_Default1') # Creates a folder to store the results
mod <- dismo::maxent(x=pder, ## env conditions
                     p=pa,   ## 1:presence or 0:absence
                     path="MaxEnt_Default1", ## folder for maxent output; 
                     # if we do not specify a folder R will put the results in a temp file, 
                     # and it gets messy to read those. . .
                     args=c("responsecurves"), ## parameter specification,
                     
)
# the maxent function runs a model in the default settings. To change these parameters,
# you have to tell it what you want...i.e. response curves or the type of features
# view the maxent model in a html brower
mod
# view detailed results
mod@results
plot(mod)# plot showing importance of each variable

print(mod)

mod_eval_test<- dismo::evaluate(p=p_test,a=a,model=mod)   

print(mod_eval_test) # training AUC may be higher than testing AUC


# Makes a RasterLayer with a prediction based on the Maxent model
r <- predict(mod, clim, progress='text')
par(mfrow=c(1,1))
plot(r,main = 'SDM for Brassic with MAXENT',col=inferno(100),axes=FALSE)#Plot the Maxent ENM to see the species suitability map
plot(r,main = 'SDM for Brassic with MAXENT algorithm',col=rev(brewer.pal(10,"RdBu")),axes=FALSE)#Plot the Maxent ENM to see the species suitability map


plot(r,col=rev(brewer.pal(10,"RdBu")),axes=FALSE,box=FALSE)#Plot the Maxent ENM to see the species suitability map

# crop study area to a manageable extent (rectangle shaped)
out<- crop(r,extent(boundary_without))  

# the 'study area' created by extracting the buffer area from the raster stack
out <- raster::mask(out,boundary_without)
# output will still be a raster stack, just of the study area

tiff("D:/Betsy/Brassic_sdm/Brassic_distribution.tiff",width=2800, height=2400, units="px",res=300)
plot(out,col=rev(brewer.pal(10,"RdBu")),axes=FALSE,box=FALSE)
dev.off()

rgdal::writeGDAL(as(out, "SpatialGridDataFrame"), 
                 paste("D:/Betsy/Brassic_sdm/out",".asc", sep=""), 
                 drivername = "AAIGrid")


writeRaster(out,filename="out.asc",
            format="ascii", ## the output format
            overwrite=T)
