# Supplementary material for: Climate warming promotes pesticide resistance through expanding overwintering range of a global pest
Source: Nat Commun. 2021 Sep 9;12:5351. doi: 10.1038/s41467-021-25505-7 (PMC8429752; doi:10.1038/s41467-021-25505-7)
Supplement: Supplementary file 3 — Supplementary Software [file 41467_2021_25505_MOESM3_ESM.zip › Supplementary Software/Linear mixed model & Wald Chi-square test.R]

####linear mixed model
#first, clear workspace
rm(list=ls(all=T))

#load required packages
library(car)
library(lme4)
#set working directory
setwd("C:/R")

#load data
ca1<-read.csv("pesticide7.csv")

ca1$moa<-as.factor(ca1$moa)
ca1$year<-as.factor(ca1$year)
ca1$group<-as.factor(ca1$group)
ca1$location<-as.factor(ca1$location)
x1<-lmer(WlogRR~ETDD:moa+moa:group+ETDD+moa+group+(1|year:location),REML = T,data=ca1)
y<-Anova(x1)
y
