# Supplementary material for: Climate warming promotes pesticide resistance through expanding overwintering range of a global pest
Source: Nat Commun. 2021 Sep 9;12:5351. doi: 10.1038/s41467-021-25505-7 (PMC8429752; doi:10.1038/s41467-021-25505-7)
Supplement: Supplementary file 3 — Supplementary Software [file 41467_2021_25505_MOESM3_ESM.zip › Supplementary Software/Quantile regression.R]

####quantile regression

#load required packages
library("SparseM", lib.loc="~/R/win-library/4.0")
library(quantreg)

#set working directory
setwd("C:/R")

#load data
mydata<-read.csv("pesticide7.csv")

plot(mydata$LTDD, mydata$logRR, cex=0.25, type='n', xlab='LTDD', ylab='logRR')
points(mydata$LTDD, mydata$logRR, cex=0.5, col='blue')

taus <- c(0.05, 0.1, 0.25, 0.75, 0.9, 0.95)
for (i in 1:length(taus)){abline(rq(mydata$logRR~mydata$LTDD, tau=taus[i]), col='gray')}
fit1 <- summary(rq(logRR~LTDD,tau=2:98/100,data = mydata))
plot(fit1,mfrow = c(1:2))
