# Supplementary material for: Climate warming promotes pesticide resistance through expanding overwintering range of a global pest
Source: Nat Commun. 2021 Sep 9;12:5351. doi: 10.1038/s41467-021-25505-7 (PMC8429752; doi:10.1038/s41467-021-25505-7)
Supplement: Supplementary file 5 — Source data [file 41467_2021_25505_MOESM5_ESM.zip]

Archive with 7 entries (6 files):
- Source data/
- Source data/Source data for Fig. 3a.txt
- Source data/Source data for Fig. 3b.txt
- Source data/Source data for Fig. 3c.txt
- Source data/Source data for Fig. 3d.txt
- Source data/Source data for Fig. 4c,d.txt
- Source data/Source data.xlsx
