# Supplementary material for: Climate warming promotes pesticide resistance through expanding overwintering range of a global pest
Source: Nat Commun. 2021 Sep 9;12:5351. doi: 10.1038/s41467-021-25505-7 (PMC8429752; doi:10.1038/s41467-021-25505-7)
Supplement: Supplementary file 5 — Source data [file 41467_2021_25505_MOESM5_ESM.zip › Source data/Source data for Fig. 3b.txt]

ncols 360
nrows 140
xllcorner -179.5
yllcorner -56.500000000000000
cellsize 1
NODATA_value -9999
-9999,-9999,-9999,-9999,-9999,-9999.000000000000000,-9999,-9999,-9999,-9999,-9999,-9999,-9999,-9999,-9999,-9999,-9999,-9999,-9999,-9999,-9999,-9999,-9999,-9999,-9999,-9999,-9999,-9999,-9999,-9999,-9999,-9999,-9999,-9999,-9999,-9999,-9999,-9999,-9999,-9999,-9999,-9999,-9999,-9999,-9999,-9999,-9999,-9999,-9999,-9999,-9999,-9999,-9999,-9999,-9999,-9999,-9999,-9999,-9999,-9999,-9999,-9999,-9999,-9999,-9999,-9999,-9999,-9999,-9999,-9999,-9999,-9999,-9999,-9999,-9999,-9999,-9999,-9999,-9999,-9999,-9999,-9999,-9999,-9999,-9999,-9999,-9999,-9999,-9999,-9999,-9999,-9999,-9999,-9999,-9999,-9999,-9999,-9999,-9999,-9999,-9999,-9999,0,0,0,-9999,0,0,0,0,0,0,-9999,-9999,-9999,-9999,-9999,-9999,-9999,-9999,-9999,-9999,-9999,-9999,-9999,-9999,-9999,-9999,-9999,-9999,-9999,-9999,-9999,-9999,-9999,-9999,-9999,-9999,-9999,-9999,-9999,-9999,-9999,-9999,-9999,-9999,-9999,-9999,-9999,-9999,-9999,-9999,-9999,-9999,-9999,-9999,-9999,-9999,-9999,-9999,-9999,-9999,-9999,-9999,-9999,-9999,-9999,-9999,-9999,-9999,-9999,-9999,-9999,-9999,-9999,-9999,-9999,-9999,-9999,-9999,-9999,-9999,-9999,-9999,-9999,-9999,-9999,-9999,-9999,-9999,-9999,-9999,-9999,-9999,-9999,-9999,-9999,-9999,-9999,-9999,-9999,-9999,-9999,-9999,-9999,-9999,-9999,-9999,-9999,-9999,-9999,-9999,-9999,-9999,-9999,-9999,-9999,-9999,-9999,-9999,-9999,-9999,-9999,-9999,-9999,-9999,-9999,-9999,-9999,-9999,-9999,-9999,-9999,-9999,-9999,-9999,-9999,-9999,-9999,-9999,-9999,-9999,-9999,-9999,-9999,-9999,-9999,-9999,-9999,-9999,-9999,-9999,-9999,-9999,-9999,-9999,-9999,-9999,-9999,-9999,-9999,-9999,-9999,-9999,-9999,-9999,-9999,-9999,-9999,-9999,-9999,-9999,-9999,-9999,-9999,-9999,-9999,-9999,-9999,-9999,-9999,-9999,-9999,-9999,-9999,-9999,-9999,-9999,-9999,-9999,-9999,-9999,-9999,-9999,-9999,-9999,-9999,-9999,-9999,-9999,-9999,-9999,-9999,-9999,-9999,-9999,-9999,-9999,-9999,-9999,-9999,-9999,-9999,-9999,-9999,-9999,-9999,-9999,-9999,-9999,-9999,-9999,-9999,-9999,-9999,-9999,-9999,-9999,-9999,-9999,-9999,-9999,-9999,-9999,-9999,-9999,-9999,-9999,-9999,-9999,-9999,-9999,-9999,-9999,-9999,-9999,-9999,-9999,-9999,-9999,-9999,-9999,-9999,-9999,-9999,-9999,-9999,-9999,-9999,-9999,
-9999,-9999,-9999,-9999,-9999,-9999.000000000000000,-9999,-9999,-9999,-9999,-9999,-9999,-9999,-9999,-9999,-9999,-9999,-9999,-9999,-9999,-9999,-9999,-9999,-9999,-9999,-9999,-9999,-9999,-9999,-9999,-9999,-9999,-9999,-9999,-9999,-9999,-9999,-9999,-9999,-9999,-9999,-9999,-9999,-9999,-9999,-9999,-9999,-9999,-9999,-9999,-9999,-9999,-9999,-9999,-9999,-9999,-9999,-9999,-9999,-9999,-9999,-9999,-9999,-9999,-9999,-9999,-9999,-9999,-9999,-9999,-9999,-9999,-9999,-9999,-9999,-9999,-9999,-9999,-9999,-9999,-9999,-9999,-9999,-9999,-9999,-9999,-9999,-9999,-9999,-9999,-9999,0,-9999,0,0,0,0,0,0,-9999,0,0,0,0,0,0,0,0,0,0,0,0,0,0,0,0,0,-9999,-9999,-9999,-9999,-9999,-9999,-9999,-9999,-9999,-9999,-9999,-9999,-9999,-9999,-9999,-9999,-9999,-9999,-9999,-9999,-9999,-9999,-9999,-9999,-9999,-9999,-9999,-9999,-9999,-9999,-9999,-9999,-9999,-9999,-9999,-9999,-9999,-9999,-9999,-9999,-9999,-9999,-9999,-9999,-9999,-9999,-9999,-9999,-9999,-9999,-9999,-9999,-9999,-9999,-9999,-9999,-9999,-9999,-9999,-9999,-9999,-9999,-9999,-9999,-9999,-9999,-9999,-9999,-9999,-9999,-9999,-9999,-9999,-9999,-9999,-9999,-9999,-9999,-9999,-9999,-9999,-9999,-9999,-9999,-9999,-9999,-9999,-9999,-9999,-9999,-9999,-9999,-9999,-9999,-9999,-9999,-9999,-9999,-9999,-9999,-9999,-9999,-9999,-9999,-9999,-9999,-9999,-9999,-9999,-9999,-9999,-9999,-9999,-9999,-9999,-9999,-9999,-9999,-9999,-9999,-9999,-9999,-9999,-9999,-9999,-9999,-9999,-9999,-9999,-9999,-9999,-9999,-9999,-9999,-9999,-9999,-9999,-9999,-9999,-9999,-9999,-9999,-9999,-9999,-9999,-9999,-9999,-9999,-9999,-9999,-9999,-9999,-9999,-9999,-9999,-9999,-9999,-9999,-9999,-9999,-9999,-9999,-9999,-9999,-9999,-9999,-9999,-9999,-9999,-9999,-9999,-9999,-9999,-9999,-9999,-9999,-9999,-9999,-9999,-9999,-9999,-9999,-9999,-9999,-9999,-9999,-9999,-9999,-9999,-9999,-9999,-9999,-9999,-9999,-9999,-9999,-9999,-9999,-9999,-9999,-9999,-9999,-9999,-9999,-9999,-9999,-9999,-9999,-9999,-9999,-9999,-9999,-9999,-9999,-9999,-9999,-9999,-9999,-9999,-9999,-9999,-9999,-9999,-9999,-9999,-9999,-9999,-9999,-9999,-9999,-9999,-9999,-9999,-9999,-9999,-9999,-9999,-9999,-9999,-9999,-9999,-9999,-9999,
-9999,-9999,-9999,-9999,-9999,-9999.000000000000000,-9999,-9999,-9999,-9999,-9999,-9999,-9999,-9999,-9999,-9999,-9999,-9999,-9999,-9999,-9999,-9999,-9999,-9999,-9999,-9999,-9999,-9999,-9999,-9999,-9999,-9999,-9999,-9999,-9999,-9999,-9999,-9999,-9999,-9999,-9999,-9999,-9999,-9999,-9999,-9999,-9999,-9999,-9999,-9999,-9999,-9999,-9999,-9999,-9999,-9999,-9999,-9999,-9999,-9999,-9999,-9999,-9999,-9999,-9999,-9999,-9999,-9999,-9999,-9999,-9999,-9999,-9999,-9999,-9999,-9999,-9999,-9999,-9999,-9999,-9999,-9999,-9999,-9999,0,0,0,0,-9999,-9999,-9999,0,0,0,0,0,0,0,0,0,-9999,0,0,0,0,0,0,0,0,0,0,0,0,-9999,-9999,-9999,-9999,-9999,-9999,-9999,-9999,-9999,-9999,-9999,-9999,-9999,-9999,-9999,-9999,-9999,-9999,-9999,-9999,-9999,-9999,-9999,-9999,-9999,-9999,-9999,-9999,-9999,-9999,-9999,-9999,-9999,-9999,-9999,-9999,-9999,-9999,-9999,-9999,-9999,-9999,-9999,-9999,-9999,-9999,-9999,-9999,-9999,-9999,-9999,-9999,-9999,-9999,-9999,-9999,-9999,-9999,-9999,-9999,-9999,-9999,-9999,-9999,-9999,-9999,-9999,-9999,-9999,-9999,-9999,-9999,-9999,-9999,-9999,-9999,-9999,-9999,-9999,-9999,-9999,-9999,-9999,-9999,-9999,-9999,-9999,-9999,-9999,-9999,-9999,-9999,-9999,-9999,-9999,-9999,-9999,-9999,-9999,-9999,-9999,-9999,-9999,-9999,-9999,-9999,-9999,-9999,-9999,-9999,-9999,-9999,-9999,-9999,-9999,-9999,-9999,-9999,-9999,-9999,-9999,0,0,0,-9999,-9999,-9999,0,-9999,-9999,-9999,0,-9999,-9999,-9999,-9999,-9999,-9999,-9999,-9999,-9999,-9999,-9999,-9999,-9999,-9999,-9999,-9999,-9999,-9999,-9999,-9999,-9999,-9999,-9999,-9999,-9999,-9999,-9999,-9999,0,0,0,-9999,-9999,-9999,-9999,-9999,-9999,-9999,-9999,-9999,-9999,-9999,-9999,-9999,-9999,-9999,-9999,-9999,-9999,-9999,-9999,-9999,-9999,-9999,-9999,-9999,-9999,-9999,-9999,-9999,-9999,-9999,-9999,-9999,-9999,-9999,-9999,-9999,-9999,-9999,-9999,-9999,-9999,-9999,-9999,-9999,-9999,-9999,-9999,-9999,-9999,-9999,-9999,-9999,-9999,-9999,-9999,-9999,-9999,-9999,-9999,-9999,-9999,-9999,-9999,-9999,-9999,-9999,-9999,-9999,-9999,-9999,-9999,-9999,-9999,-9999,-9999,-9999,-9999,-9999,-9999,-9999,-9999,-9999,-9999,
-9999,-9999,-9999,-9999,-9999,-9999.000000000000000,-9999,-9999,-9999,-9999,-9999,-9999,-9999,-9999,-9999,-9999,-9999,-9999,-9999,-9999,-9999,-9999,-9999,-9999,-9999,-9999,-9999,-9999,-9999,-9999,-9999,-9999,-9999,-9999,-9999,-9999,-9999,-9999,-9999,-9999,-9999,-9999,-9999,-9999,-9999,-9999,-9999,-9999,-9999,-9999,-9999,-9999,-9999,-9999,-9999,-9999,-9999,-9999,-9999,-9999,-9999,-9999,-9999,-9999,-9999,-9999,-9999,-9999,-9999,-9999,-9999,-9999,-9999,-9999,-9999,-9999,-9999,-9999,-9999,0,0,-9999,-9999,0,0,0,0,0,0,0,0,0,-9999,0,0,0,0,0,0,0,0,0,0,0,0,0,0,0,0,-9999,-9999,-9999,-9999,-9999,-9999,-9999,-9999,-9999,-9999,-9999,-9999,-9999,-9999,-9999,-9999,-9999,-9999,-9999,-9999,-9999,-9999,-9999,-9999,-9999,-9999,-9999,-9999,-9999,-9999,-9999,-9999,-9999,-9999,-9999,-9999,-9999,-9999,-9999,-9999,-9999,-9999,-9999,-9999,-9999,-9999,-9999,-9999,-9999,-9999,-9999,-9999,-9999,-9999,-9999,-9999,-9999,-9999,-9999,-9999,-9999,-9999,-9999,-9999,-9999,-9999,-9999,-9999,-9999,-9999,-9999,-9999,-9999,-9999,-9999,-9999,-9999,-9999,-9999,-9999,-9999,-9999,-9999,-9999,-9999,-9999,-9999,0,-9999,0,0,0,0,0,0,0,0,0,-9999,-9999,-9999,-9999,-9999,-9999,-9999,-9999,-9999,-9999,-9999,-9999,-9999,-9999,-9999,-9999,-9999,-9999,-9999,-9999,-9999,-9999,-9999,-9999,-9999,-9999,-9999,-9999,-9999,-9999,-9999,0,-9999,-9999,-9999,-9999,-9999,-9999,-9999,-9999,-9999,-9999,-9999,-9999,-9999,-9999,-9999,-9999,-9999,-9999,-9999,-9999,-9999,-9999,-9999,-9999,-9999,-9999,-9999,-9999,-9999,-9999,-9999,-9999,0,0,0,0,0,0,-9999,0,-9999,-9999,-9999,-9999,-9999,-9999,-9999,-9999,-9999,-9999,-9999,-9999,-9999,-9999,-9999,-9999,-9999,-9999,-9999,-9999,-9999,-9999,-9999,-9999,-9999,-9999,-9999,-9999,-9999,-9999,-9999,-9999,-9999,-9999,-9999,-9999,-9999,-9999,-9999,-9999,-9999,-9999,-9999,-9999,-9999,-9999,-9999,-9999,-9999,-9999,-9999,-9999,-9999,-9999,-9999,-9999,-9999,-9999,-9999,-9999,-9999,-9999,-9999,-9999,-9999,-9999,-9999,-9999,-9999,-9999,-9999,-9999,-9999,-9999,-9999,-9999,-9999,-9999,-9999,-9999,-9999,
-9999,-9999,-9999,-9999,-9999,-9999.000000000000000,-9999,-9999,-9999,-9999,-9999,-9999,-9999,-9999,-9999,-9999,-9999,-9999,-9999,-9999,-9999,-9999,-9999,-9999,-9999,-9999,-9999,-9999,-9999,-9999,-9999,-9999,-9999,-9999,-9999,-9999,-9999,-9999,-9999,-9999,-9999,-9999,-9999,-9999,-9999,-9999,-9999,-9999,-9999,-9999,-9999,-9999,-9999,-9999,-9999,-9999,-9999,-9999,-9999,-9999,-9999,-9999,-9999,-9999,-9999,-9999,-9999,-9999,-9999,-9999,-9999,-9999,-9999,-9999,-9999,0,0,0,-9999,-9999,-9999,-9999,-9999,-9999,-9999,0,0,0,0,0,0,-9999,0,0,-9999,0,0,0,0,0,0,0,0,-9999,-9999,-9999,-9999,-9999,-9999,-9999,-9999,-9999,-9999,-9999,-9999,-9999,-9999,-9999,-9999,-9999,-9999,-9999,-9999,-9999,-9999,-9999,-9999,-9999,-9999,-9999,-9999,-9999,-9999,-9999,-9999,-9999,-9999,-9999,-9999,-9999,-9999,-9999,-9999,-9999,-9999,-9999,-9999,-9999,-9999,-9999,-9999,-9999,-9999,-9999,-9999,-9999,-9999,-9999,-9999,-9999,-9999,-9999,-9999,-9999,-9999,-9999,-9999,-9999,-9999,-9999,-9999,-9999,-9999,-9999,-9999,-9999,-9999,-9999,-9999,-9999,-9999,-9999,-9999,-9999,-9999,-9999,-9999,-9999,-9999,-9999,-9999,-9999,0,0,0,0,0,0,0,0,-9999,-9999,-9999,-9999,-9999,-9999,-9999,-9999,-9999,-9999,-9999,-9999,-9999,-9999,-9999,-9999,-9999,-9999,-9999,-9999,-9999,-9999,-9999,-9999,-9999,-9999,-9999,-9999,-9999,-9999,-9999,-9999,-9999,-9999,-9999,-9999,-9999,-9999,-9999,-9999,-9999,-9999,-9999,-9999,-9999,-9999,-9999,-9999,-9999,-9999,-9999,-9999,-9999,-9999,-9999,-9999,-9999,-9999,-9999,-9999,-9999,-9999,-9999,-9999,-9999,-9999,-9999,-9999,-9999,-9999,-9999,-9999,-9999,-9999,-9999,0,0,0,0,-9999,0,0,0,0,-9999,-9999,-9999,-9999,-9999,-9999,-9999,-9999,-9999,-9999,-9999,-9999,-9999,-9999,-9999,-9999,-9999,-9999,-9999,-9999,-9999,-9999,-9999,-9999,-9999,-9999,-9999,-9999,-9999,-9999,-9999,-9999,-9999,-9999,-9999,-9999,-9999,-9999,-9999,-9999,-9999,-9999,-9999,-9999,-9999,-9999,-9999,-9999,-9999,-9999,-9999,-9999,-9999,-9999,-9999,-9999,-9999,-9999,-9999,-9999,-9999,-9999,-9999,-9999,-9999,-9999,-9999,-9999,-9999,-9999,-9999,-9999,-9999,-9999,-9999,-9999,
-9999,-9999,-9999,-9999,-9999,-9999.000000000000000,-9999,-9999,-9999,-9999,-9999,-9999,-9999,-9999,-9999,-9999,-9999,-9999,-9999,-9999,-9999,-9999,-9999,-9999,-9999,-9999,-9999,-9999,-9999,-9999,-9999,-9999,-9999,-9999,-9999,-9999,-9999,-9999,-9999,-9999,-9999,-9999,-9999,-9999,-9999,-9999,-9999,-9999,-9999,-9999,-9999,-9999,-9999,-9999,-9999,-9999,-9999,-9999,-9999,-9999,-9999,-9999,-9999,-9999,-9999,0,-9999,0,0,0,-9999,-9999,-9999,-9999,-9999,-9999,-9999,-9999,-9999,0,0,-9999,0,0,-9999,-9999,-9999,-9999,-9999,-9999,-9999,-9999,-9999,-9999,0,0,0,0,0,0,0,0,0,0,-9999,-9999,-9999,-9999,-9999,-9999,-9999,-9999,-9999,-9999,-9999,-9999,-9999,-9999,-9999,-9999,-9999,-9999,-9999,-9999,-9999,-9999,-9999,-9999,-9999,-9999,-9999,-9999,-9999,-9999,-9999,-9999,-9999,-9999,-9999,-9999,-9999,-9999,-9999,-9999,-9999,-9999,-9999,-9999,-9999,-9999,-9999,-9999,-9999,-9999,-9999,-9999,-9999,-9999,-9999,-9999,-9999,-9999,-9999,-9999,-9999,-9999,-9999,-9999,-9999,-9999,-9999,-9999,-9999,-9999,-9999,-9999,-9999,-9999,-9999,-9999,-9999,-9999,-9999,-9999,-9999,-9999,-9999,-9999,-9999,-9999,-9999,-9999,-9999,0,0,0,0,0,-9999,-9999,-9999,0,0,-9999,-9999,-9999,-9999,-9999,-9999,-9999,-9999,-9999,-9999,-9999,-9999,-9999,-9999,-9999,-9999,-9999,-9999,-9999,-9999,-9999,-9999,-9999,-9999,-9999,-9999,-9999,-9999,-9999,-9999,-9999,-9999,-9999,-9999,-9999,-9999,-9999,-9999,-9999,-9999,-9999,-9999,-9999,-9999,-9999,-9999,-9999,-9999,-9999,-9999,-9999,-9999,-9999,-9999,-9999,-9999,-9999,-9999,-9999,-9999,-9999,-9999,-9999,-9999,-9999,-9999,-9999,-9999,-9999,-9999,-9999,-9999,-9999,-9999,-9999,-9999,0,-9999,-9999,-9999,-9999,-9999,-9999,-9999,-9999,-9999,-9999,-9999,-9999,-9999,-9999,-9999,-9999,-9999,-9999,-9999,-9999,-9999,-9999,-9999,-9999,-9999,-9999,-9999,-9999,-9999,-9999,-9999,-9999,-9999,-9999,-9999,-9999,-9999,-9999,-9999,-9999,-9999,-9999,-9999,-9999,-9999,-9999,-9999,-9999,-9999,-9999,-9999,-9999,-9999,-9999,-9999,-9999,-9999,-9999,-9999,-9999,-9999,-9999,-9999,-9999,-9999,-9999,-9999,-9999,-9999,-9999,-9999,-9999,-9999,-9999,-9999,-9999,-9999,-9999,-9999,-9999,
-9999,-9999,-9999,-9999,-9999,-9999.000000000000000,-9999,-9999,-9999,-9999,-9999,-9999,-9999,-9999,-9999,-9999,-9999,-9999,-9999,-9999,-9999,-9999,-9999,-9999,-9999,-9999,-9999,-9999,-9999,-9999,-9999,-9999,-9999,-9999,-9999,-9999,-9999,-9999,-9999,-9999,-9999,-9999,-9999,-9999,-9999,-9999,-9999,-9999,-9999,-9999,-9999,-9999,-9999,-9999,-9999,-9999,-9999,-9999,-9999,-9999,0,0,0,0,-9999,-9999,-9999,-9999,-9999,-9999,-9999,-9999,-9999,-9999,-9999,-9999,-9999,-9999,-9999,-9999,-9999,-9999,-9999,0,0,-9999,-9999,-9999,-9999,-9999,-9999,0,0,0,0,0,0,0,0,0,-9999,0,-9999,-9999,-9999,-9999,-9999,-9999,-9999,-9999,-9999,-9999,-9999,-9999,-9999,-9999,-9999,-9999,-9999,-9999,-9999,-9999,-9999,-9999,-9999,-9999,-9999,-9999,-9999,-9999,-9999,-9999,-9999,-9999,-9999,-9999,-9999,-9999,-9999,-9999,-9999,-9999,-9999,-9999,-9999,-9999,-9999,-9999,-9999,-9999,-9999,-9999,-9999,-9999,-9999,-9999,-9999,-9999,-9999,-9999,-9999,-9999,-9999,-9999,-9999,-9999,-9999,-9999,-9999,-9999,-9999,-9999,-9999,-9999,-9999,-9999,-9999,-9999,-9999,-9999,-9999,-9999,-9999,-9999,-9999,-9999,-9999,-9999,-9999,-9999,-9999,-9999,-9999,-9999,-9999,0,0,-9999,-9999,-9999,-9999,-9999,-9999,-9999,-9999,-9999,-9999,-9999,-9999,-9999,-9999,-9999,-9999,-9999,-9999,-9999,-9999,-9999,-9999,-9999,-9999,-9999,-9999,-9999,-9999,-9999,-9999,-9999,-9999,-9999,-9999,-9999,-9999,-9999,-9999,-9999,-9999,-9999,-9999,-9999,-9999,-9999,-9999,-9999,-9999,-9999,-9999,0,-9999,-9999,-9999,-9999,-9999,-9999,-9999,-9999,-9999,-9999,-9999,-9999,-9999,-9999,-9999,-9999,-9999,-9999,-9999,-9999,-9999,-9999,-9999,-9999,-9999,-9999,-9999,0,-9999,-9999,-9999,-9999,-9999,0,0,0,0,0,0,-9999,-9999,-9999,-9999,-9999,-9999,-9999,-9999,-9999,-9999,-9999,-9999,-9999,-9999,-9999,-9999,-9999,-9999,-9999,-9999,-9999,-9999,-9999,-9999,-9999,-9999,-9999,-9999,-9999,-9999,-9999,-9999,-9999,-9999,-9999,-9999,-9999,-9999,-9999,-9999,-9999,-9999,-9999,-9999,-9999,-9999,-9999,-9999,-9999,-9999,-9999,-9999,-9999,-9999,-9999,-9999,-9999,-9999,-9999,-9999,-9999,-9999,-9999,-9999,-9999,-9999,-9999,-9999,-9999,-9999,-9999,-9999,-9999,
-9999,-9999,-9999,-9999,-9999,-9999.000000000000000,-9999,-9999,-9999,-9999,-9999,-9999,-9999,-9999,-9999,-9999,-9999,-9999,-9999,-9999,-9999,-9999,-9999,-9999,-9999,-9999,-9999,-9999,-9999,-9999,-9999,-9999,-9999,-9999,-9999,-9999,-9999,-9999,-9999,-9999,-9999,-9999,-9999,-9999,-9999,-9999,-9999,-9999,-9999,-9999,-9999,-9999,-9999,-9999,-9999,-9999,-9999,0,0,0,-9999,0,-9999,0,0,0,0,-9999,-9999,-9999,0,0,-9999,0,-9999,-9999,-9999,-9999,0,-9999,0,0,-9999,-9999,-9999,-9999,-9999,0,0,0,-9999,-9999,-9999,-9999,-9999,-9999,-9999,-9999,-9999,-9999,0,-9999,-9999,-9999,-9999,-9999,-9999,-9999,-9999,-9999,-9999,-9999,-9999,-9999,-9999,-9999,-9999,-9999,-9999,-9999,-9999,-9999,-9999,-9999,-9999,-9999,-9999,-9999,-9999,-9999,-9999,-9999,-9999,-9999,-9999,-9999,-9999,-9999,-9999,-9999,-9999,-9999,-9999,-9999,-9999,-9999,-9999,-9999,-9999,-9999,-9999,-9999,-9999,-9999,-9999,-9999,-9999,-9999,-9999,-9999,-9999,-9999,-9999,-9999,-9999,-9999,-9999,-9999,-9999,-9999,-9999,-9999,-9999,-9999,-9999,-9999,-9999,-9999,-9999,-9999,-9999,-9999,-9999,-9999,-9999,-9999,-9999,-9999,-9999,-9999,-9999,-9999,-9999,-9999,-9999,-9999,-9999,-9999,-9999,-9999,-9999,-9999,-9999,-9999,-9999,-9999,-9999,-9999,-9999,-9999,-9999,-9999,-9999,-9999,-9999,-9999,-9999,-9999,-9999,-9999,-9999,-9999,-9999,-9999,-9999,-9999,-9999,-9999,-9999,-9999,-9999,-9999,-9999,-9999,-9999,-9999,-9999,-9999,-9999,-9999,0,0,0,0,0,0,-9999,-9999,-9999,-9999,-9999,-9999,-9999,-9999,-9999,-9999,-9999,-9999,-9999,-9999,-9999,-9999,-9999,-9999,-9999,-9999,-9999,-9999,-9999,-9999,-9999,-9999,0,0,0,-9999,0,0,0,0,0,0,0,0,0,0,0,0,0,0,0,0,0,-9999,-9999,-9999,-9999,-9999,-9999,-9999,-9999,-9999,-9999,-9999,-9999,-9999,-9999,-9999,-9999,-9999,-9999,-9999,-9999,-9999,-9999,-9999,-9999,0,0,-9999,0,0,-9999,-9999,-9999,-9999,-9999,-9999,-9999,-9999,-9999,-9999,-9999,-9999,-9999,-9999,-9999,-9999,-9999,-9999,-9999,-9999,-9999,-9999,-9999,-9999,-9999,-9999,-9999,-9999,-9999,-9999,-9999,-9999,-9999,-9999,-9999,-9999,-9999,-9999,
-9999,-9999,-9999,-9999,-9999,-9999.000000000000000,-9999,-9999,-9999,-9999,-9999,-9999,-9999,-9999,-9999,-9999,-9999,-9999,-9999,-9999,-9999,-9999,-9999,-9999,-9999,-9999,-9999,-9999,-9999,-9999,-9999,-9999,-9999,-9999,-9999,-9999,-9999,-9999,-9999,-9999,-9999,-9999,-9999,-9999,-9999,-9999,-9999,-9999,-9999,-9999,-9999,-9999,-9999,-9999,-9999,-9999,-9999,-9999,-9999,-9999,-9999,-9999,-9999,-9999,0,-9999,-9999,-9999,0,0,0,0,0,-9999,-9999,-9999,-9999,-9999,-9999,0,0,0,-9999,0,0,0,-9999,0,0,0,0,0,0,0,0,0,0,0,0,-9999,0,-9999,-9999,-9999,-9999,-9999,-9999,-9999,-9999,-9999,-9999,-9999,-9999,-9999,-9999,-9999,-9999,-9999,-9999,-9999,-9999,-9999,-9999,-9999,-9999,-9999,-9999,-9999,-9999,-9999,-9999,-9999,-9999,-9999,-9999,-9999,-9999,-9999,-9999,-9999,-9999,-9999,-9999,-9999,-9999,-9999,-9999,-9999,-9999,-9999,-9999,-9999,-9999,-9999,-9999,-9999,-9999,-9999,-9999,-9999,-9999,-9999,-9999,-9999,-9999,-9999,-9999,-9999,-9999,-9999,-9999,-9999,-9999,-9999,-9999,-9999,-9999,-9999,-9999,-9999,-9999,-9999,-9999,-9999,-9999,-9999,-9999,-9999,-9999,-9999,-9999,-9999,-9999,-9999,-9999,-9999,-9999,-9999,-9999,-9999,-9999,-9999,-9999,-9999,-9999,-9999,-9999,-9999,-9999,-9999,-9999,-9999,-9999,-9999,-9999,-9999,-9999,-9999,-9999,-9999,-9999,-9999,-9999,-9999,-9999,-9999,-9999,-9999,-9999,-9999,-9999,-9999,-9999,-9999,-9999,0,0,0,0,0,-9999,-9999,-9999,-9999,-9999,-9999,-9999,-9999,-9999,-9999,-9999,-9999,-9999,-9999,-9999,-9999,-9999,-9999,-9999,-9999,-9999,-9999,-9999,-9999,-9999,-9999,-9999,0,0,0,0,0,0,0,0,0,0,0,0,0,0,0,0,0,0,0,0,0,0,0,0,0,-9999,-9999,-9999,-9999,-9999,-9999,-9999,-9999,-9999,-9999,-9999,-9999,-9999,-9999,-9999,-9999,-9999,-9999,-9999,-9999,-9999,-9999,-9999,-9999,-9999,0,0,0,0,0,0,-9999,-9999,-9999,-9999,0,0,0,-9999,-9999,-9999,-9999,-9999,-9999,-9999,-9999,-9999,-9999,-9999,-9999,-9999,-9999,-9999,-9999,-9999,-9999,-9999,-9999,-9999,-9999,-9999,-9999,-9999,-9999,-9999,-9999,-9999,-9999,
-9999,-9999,-9999,-9999,-9999,-9999.000000000000000,-9999,-9999,-9999,-9999,-9999,-9999,-9999,-9999,-9999,-9999,-9999,-9999,-9999,-9999,-9999,-9999,-9999,-9999,-9999,-9999,-9999,-9999,-9999,-9999,-9999,-9999,-9999,-9999,-9999,-9999,-9999,-9999,-9999,-9999,-9999,-9999,-9999,-9999,-9999,-9999,-9999,-9999,-9999,-9999,-9999,-9999,-9999,-9999,-9999,0,0,0,0,0,-9999,0,0,-9999,-9999,-9999,-9999,-9999,-9999,-9999,-9999,-9999,-9999,-9999,-9999,-9999,-9999,-9999,-9999,-9999,-9999,0,-9999,-9999,0,0,0,-9999,0,-9999,-9999,-9999,-9999,-9999,-9999,-9999,-9999,-9999,-9999,-9999,-9999,-9999,-9999,-9999,-9999,-9999,-9999,-9999,-9999,-9999,-9999,-9999,-9999,-9999,-9999,-9999,-9999,-9999,-9999,-9999,-9999,-9999,-9999,-9999,-9999,-9999,-9999,-9999,-9999,-9999,-9999,-9999,-9999,-9999,-9999,-9999,-9999,-9999,-9999,-9999,-9999,-9999,-9999,-9999,-9999,-9999,-9999,-9999,-9999,-9999,-9999,-9999,-9999,-9999,-9999,-9999,-9999,-9999,-9999,-9999,-9999,-9999,-9999,-9999,-9999,-9999,-9999,-9999,-9999,-9999,-9999,-9999,-9999,-9999,-9999,-9999,-9999,-9999,-9999,-9999,-9999,-9999,-9999,-9999,-9999,-9999,-9999,-9999,-9999,-9999,-9999,-9999,-9999,-9999,-9999,-9999,-9999,-9999,-9999,-9999,-9999,-9999,-9999,-9999,-9999,-9999,-9999,-9999,-9999,-9999,-9999,-9999,-9999,-9999,-9999,-9999,-9999,-9999,-9999,-9999,-9999,-9999,-9999,-9999,-9999,-9999,-9999,-9999,-9999,-9999,-9999,-9999,-9999,-9999,0,0,0,0,-9999,-9999,-9999,-9999,-9999,-9999,-9999,-9999,-9999,-9999,-9999,-9999,-9999,-9999,-9999,-9999,-9999,-9999,-9999,-9999,-9999,-9999,-9999,-9999,-9999,-9999,-9999,-9999,0,0,0,0,0,0,0,0,0,0,0,0,0,0,0,0,0,0,0,0,0,0,-9999,0,-9999,0,-9999,-9999,-9999,-9999,-9999,-9999,-9999,-9999,-9999,-9999,-9999,-9999,-9999,-9999,-9999,-9999,-9999,-9999,-9999,-9999,-9999,-9999,-9999,0,-9999,-9999,-9999,-9999,0,-9999,-9999,-9999,-9999,-9999,-9999,-9999,-9999,-9999,-9999,-9999,-9999,-9999,-9999,-9999,-9999,-9999,-9999,-9999,-9999,-9999,-9999,-9999,-9999,-9999,-9999,-9999,-9999,-9999,-9999,-9999,-9999,-9999,-9999,-9999,-9999,-9999,-9999,-9999,
-9999,-9999,-9999,-9999,-9999,-9999.000000000000000,-9999,-9999,-9999,-9999,-9999,-9999,-9999,-9999,-9999,-9999,-9999,-9999,-9999,-9999,-9999,-9999,-9999,-9999,-9999,-9999,-9999,-9999,-9999,-9999,-9999,-9999,-9999,-9999,-9999,-9999,-9999,-9999,-9999,-9999,-9999,-9999,-9999,-9999,-9999,-9999,-9999,-9999,-9999,-9999,-9999,-9999,-9999,-9999,-9999,0,0,0,0,0,0,0,-9999,0,0,-9999,0,-9999,-9999,0,-9999,0,0,0,0,-9999,-9999,0,-9999,0,0,0,0,-9999,0,0,0,0,-9999,-9999,0,0,0,-9999,0,0,0,0,0,0,0,0,0,-9999,-9999,-9999,-9999,-9999,-9999,-9999,-9999,-9999,-9999,-9999,-9999,-9999,-9999,-9999,-9999,-9999,-9999,-9999,-9999,-9999,-9999,-9999,-9999,-9999,-9999,-9999,-9999,-9999,-9999,-9999,-9999,-9999,-9999,-9999,-9999,-9999,-9999,-9999,-9999,-9999,-9999,-9999,-9999,-9999,-9999,-9999,-9999,-9999,-9999,-9999,-9999,-9999,-9999,-9999,-9999,-9999,-9999,-9999,-9999,-9999,-9999,-9999,-9999,-9999,-9999,-9999,-9999,-9999,-9999,-9999,-9999,-9999,-9999,-9999,-9999,-9999,-9999,-9999,-9999,-9999,-9999,-9999,-9999,-9999,-9999,-9999,-9999,-9999,-9999,-9999,-9999,-9999,-9999,-9999,-9999,-9999,-9999,-9999,-9999,-9999,-9999,-9999,-9999,-9999,-9999,-9999,-9999,-9999,-9999,-9999,-9999,-9999,-9999,-9999,-9999,-9999,-9999,-9999,-9999,-9999,-9999,-9999,-9999,-9999,-9999,-9999,-9999,-9999,-9999,0,0,0,-9999,-9999,-9999,-9999,-9999,-9999,-9999,-9999,-9999,-9999,-9999,-9999,-9999,-9999,-9999,-9999,-9999,-9999,0,-9999,-9999,-9999,0,-9999,0,0,0,0,0,0,0,0,0,0,0,0,0,0,0,0,0,0,0,0,0,0,0,0,0,-9999,0,0,0,0,0,0,0,0,0,0,0,0,0,0,-9999,-9999,0,0,0,0,0,0,-9999,-9999,-9999,-9999,-9999,-9999,-9999,-9999,-9999,-9999,-9999,-9999,-9999,-9999,-9999,-9999,-9999,-9999,-9999,-9999,-9999,-9999,-9999,-9999,-9999,-9999,-9999,-9999,-9999,-9999,-9999,-9999,-9999,-9999,-9999,-9999,-9999,-9999,-9999,-9999,-9999,-9999,-9999,-9999,-9999,-9999,-9999,-9999,-9999,-9999,-9999,-9999,
-9999,-9999,-9999,-9999,-9999,-9999.000000000000000,-9999,-9999,-9999,-9999,-9999,-9999,-9999,-9999,-9999,-9999,-9999,-9999,-9999,-9999,-9999,-9999,-9999,-9999,-9999,-9999,-9999,-9999,-9999,-9999,-9999,-9999,-9999,-9999,-9999,-9999,-9999,-9999,-9999,-9999,-9999,-9999,-9999,-9999,-9999,-9999,-9999,-9999,-9999,-9999,-9999,-9999,-9999,-9999,0,0,0,0,0,-9999,-9999,0,0,0,0,0,0,0,0,0,0,-9999,0,0,0,-9999,-9999,-9999,-9999,0,0,0,0,-9999,0,0,-9999,-9999,-9999,0,0,0,0,0,0,0,0,0,0,0,-9999,0,0,0,0,-9999,-9999,-9999,-9999,-9999,-9999,-9999,-9999,-9999,-9999,-9999,-9999,-9999,-9999,-9999,-9999,-9999,-9999,-9999,-9999,-9999,-9999,-9999,-9999,-9999,-9999,-9999,-9999,-9999,-9999,-9999,-9999,-9999,-9999,-9999,-9999,-9999,-9999,-9999,-9999,-9999,-9999,-9999,-9999,-9999,-9999,-9999,-9999,-9999,-9999,-9999,-9999,-9999,-9999,-9999,-9999,-9999,-9999,-9999,-9999,-9999,-9999,-9999,-9999,-9999,-9999,-9999,-9999,-9999,-9999,-9999,-9999,-9999,-9999,-9999,-9999,-9999,-9999,-9999,-9999,-9999,-9999,-9999,-9999,-9999,-9999,-9999,-9999,-9999,-9999,-9999,-9999,-9999,-9999,-9999,-9999,-9999,-9999,-9999,-9999,-9999,-9999,-9999,-9999,-9999,-9999,-9999,-9999,-9999,-9999,-9999,-9999,-9999,-9999,-9999,-9999,-9999,-9999,-9999,-9999,-9999,-9999,-9999,-9999,-9999,-9999,0,0,0,0,-9999,-9999,-9999,-9999,-9999,-9999,-9999,-9999,-9999,-9999,-9999,-9999,-9999,0,0,0,0,-9999,-9999,0,-9999,0,-9999,0,0,-9999,-9999,0,0,0,0,0,0,0,0,0,0,0,0,0,0,0,0,0,0,0,0,0,0,0,0,0,0,0,0,0,0,0,0,0,0,0,0,0,0,0,0,0,0,0,0,-9999,0,-9999,0,-9999,-9999,-9999,-9999,-9999,-9999,-9999,-9999,-9999,0,0,0,0,0,0,-9999,0,0,0,-9999,-9999,-9999,-9999,-9999,-9999,-9999,-9999,-9999,-9999,-9999,-9999,-9999,-9999,-9999,-9999,-9999,-9999,-9999,-9999,-9999,-9999,-9999,-9999,-9999,-9999,-9999,-9999,-9999,-9999,-9999,
-9999,-9999,-9999,-9999,-9999,-9999.000000000000000,-9999,-9999,-9999,-9999,-9999,-9999,-9999,-9999,-9999,-9999,-9999,-9999,-9999,-9999,-9999,-9999,0,0,0,-9999,-9999,-9999,-9999,-9999,-9999,-9999,-9999,-9999,-9999,-9999,-9999,-9999,-9999,-9999,-9999,-9999,-9999,-9999,-9999,-9999,-9999,-9999,-9999,-9999,-9999,-9999,-9999,-9999,-9999,-9999,-9999,-9999,-9999,-9999,-9999,0,0,0,0,0,0,0,0,0,0,0,0,0,0,-9999,-9999,-9999,-9999,-9999,-9999,-9999,-9999,0,0,0,0,-9999,-9999,-9999,0,-9999,0,0,0,0,0,0,0,0,0,0,0,0,0,0,0,-9999,0,-9999,-9999,-9999,-9999,-9999,-9999,-9999,-9999,-9999,-9999,-9999,-9999,-9999,-9999,-9999,-9999,-9999,-9999,-9999,-9999,-9999,-9999,-9999,-9999,-9999,-9999,-9999,-9999,-9999,-9999,-9999,-9999,-9999,-9999,-9999,-9999,-9999,-9999,-9999,-9999,-9999,-9999,-9999,-9999,-9999,-9999,-9999,-9999,-9999,-9999,-9999,-9999,-9999,-9999,-9999,-9999,-9999,-9999,-9999,-9999,-9999,-9999,0,-9999,-9999,-9999,-9999,-9999,-9999,-9999,-9999,-9999,-9999,-9999,-9999,-9999,-9999,-9999,-9999,-9999,-9999,-9999,-9999,-9999,-9999,-9999,-9999,-9999,-9999,-9999,-9999,-9999,-9999,-9999,-9999,-9999,0,0,0,-9999,-9999,-9999,-9999,-9999,-9999,-9999,-9999,-9999,-9999,-9999,-9999,-9999,-9999,-9999,-9999,-9999,-9999,-9999,-9999,-9999,-9999,-9999,-9999,-9999,0,0,0,-9999,-9999,-9999,-9999,-9999,-9999,-9999,-9999,-9999,-9999,0,0,0,0,0,0,-9999,0,0,0,0,-9999,0,0,0,0,-9999,0,0,0,0,0,0,0,0,0,0,0,0,0,0,0,0,0,0,0,0,0,0,0,0,0,0,0,0,0,0,0,0,0,0,0,0,0,0,0,0,0,0,0,0,0,0,0,-9999,0,0,0,0,0,0,0,0,0,0,0,0,0,0,0,0,0,0,0,0,0,-9999,-9999,0,0,0,0,-9999,-9999,-9999,-9999,-9999,-9999,-9999,-9999,-9999,-9999,-9999,-9999,-9999,-9999,-9999,-9999,-9999,-9999,-9999,-9999,0,-9999,
-9999,-9999,-9999,-9999,-9999,-9999.000000000000000,-9999,-9999,-9999,-9999,-9999,-9999,-9999,-9999,-9999,-9999,-9999,0,0,0,0,0,0,0,0,0,0,0,0,0,0,0,0,0,-9999,0,0,-9999,-9999,-9999,-9999,-9999,-9999,-9999,-9999,-9999,-9999,-9999,0,0,-9999,0,0,-9999,0,0,-9999,-9999,-9999,-9999,-9999,-9999,0,0,0,0,0,0,0,0,0,0,0,0,0,0,0,0,0,-9999,-9999,-9999,-9999,0,0,0,0,0,-9999,-9999,-9999,-9999,-9999,-9999,0,0,0,0,0,0,0,-9999,0,0,0,0,0,0,0,0,0,0,-9999,-9999,-9999,-9999,-9999,-9999,-9999,-9999,-9999,-9999,-9999,-9999,-9999,-9999,-9999,-9999,-9999,-9999,-9999,-9999,-9999,-9999,-9999,-9999,-9999,-9999,-9999,-9999,-9999,-9999,-9999,-9999,-9999,-9999,-9999,-9999,-9999,-9999,-9999,-9999,-9999,-9999,-9999,-9999,-9999,-9999,-9999,-9999,-9999,-9999,-9999,-9999,-9999,-9999,-9999,-9999,-9999,-9999,-9999,-9999,-9999,-9999,-9999,-9999,-9999,-9999,-9999,-9999,-9999,-9999,-9999,-9999,-9999,-9999,-9999,-9999,-9999,-9999,-9999,-9999,-9999,-9999,-9999,-9999,-9999,-9999,0,0,-9999,0,0,0,0,0,0,0,0,-9999,-9999,-9999,-9999,-9999,-9999,-9999,-9999,-9999,-9999,-9999,-9999,-9999,-9999,-9999,-9999,-9999,-9999,-9999,-9999,-9999,-9999,-9999,-9999,-9999,-9999,-9999,-9999,-9999,0,0,-9999,-9999,-9999,-9999,-9999,-9999,0,0,0,0,0,0,-9999,0,0,0,0,0,0,0,0,0,0,0,0,0,0,0,0,0,0,0,0,0,0,0,0,0,0,0,0,0,0,0,0,0,0,0,0,0,0,0,0,0,0,0,0,0,0,0,0,0,0,0,0,0,0,0,0,0,0,0,0,0,0,0,0,0,0,0,0,0,0,0,0,0,0,0,0,0,0,0,0,0,0,0,0,0,0,-9999,-9999,-9999,-9999,-9999,-9999,-9999,-9999,-9999,0,-9999,0,0,-9999,-9999,-9999,-9999,-9999,-9999,-9999,-9999,
-9999,-9999,-9999,-9999,-9999,-9999.000000000000000,-9999,-9999,-9999,-9999,-9999,-9999,-9999,-9999,-9999,0,0,0,0,0,0,0,0,0,0,0,0,0,0,0,0,0,0,0,0,0,0,0,0,0,0,0,-9999,-9999,0,0,-9999,0,0,0,0,0,0,0,0,0,0,0,0,0,0,0,-9999,-9999,-9999,-9999,0,0,0,0,0,0,-9999,-9999,0,0,0,0,-9999,0,0,0,0,0,-9999,0,0,0,0,-9999,0,-9999,-9999,-9999,-9999,0,0,0,-9999,-9999,0,-9999,-9999,0,0,0,0,0,0,0,0,0,-9999,-9999,-9999,-9999,-9999,-9999,-9999,-9999,-9999,-9999,-9999,-9999,-9999,-9999,-9999,-9999,-9999,-9999,-9999,-9999,-9999,-9999,-9999,-9999,-9999,-9999,-9999,-9999,-9999,-9999,-9999,-9999,-9999,-9999,-9999,-9999,-9999,-9999,-9999,-9999,-9999,-9999,-9999,-9999,-9999,-9999,-9999,-9999,-9999,-9999,-9999,-9999,-9999,-9999,-9999,-9999,-9999,-9999,-9999,-9999,-9999,-9999,-9999,-9999,-9999,-9999,-9999,-9999,-9999,-9999,-9999,-9999,-9999,-9999,-9999,-9999,-9999,-9999,-9999,-9999,-9999,-9999,-9999,0,-9999,0,0,0,0,0,0,0,0,0,0,0,0,0,0,0,0,0,0,0,-9999,-9999,-9999,-9999,-9999,-9999,-9999,-9999,-9999,-9999,-9999,-9999,0,-9999,0,-9999,-9999,-9999,0,-9999,-9999,-9999,-9999,-9999,0,0,0,0,0,0,-9999,-9999,0,0,0,0,-9999,-9999,-9999,-9999,0,0,0,0,0,0,0,0,0,0,0,0,0,0,0,0,0,0,0,0,0,0,0,0,0,0,0,0,0,0,0,0,0,0,0,0,0,0,0,0,0,0,0,0,0,0,0,0,0,0,0,0,0,0,0,0,0,0,0,0,0,0,0,0,0,0,0,0,0,0,0,0,0,0,0,0,0,0,0,0,0,0,0,0,0,0,0,0,0,0,0,0,0,-9999,0,0,0,0,0,0,0,0,0,0,
0,0,0,-9999,-9999,-9999.000000000000000,-9999,-9999,-9999,-9999,-9999,-9999,-9999,-9999,0,0,0,0,0,0,0,0,0,0,0,0,0,0,0,0,0,0,0,0,0,0,0,0,0,0,0,0,0,0,0,0,0,0,0,0,0,0,0,0,0,0,0,0,0,0,0,0,0,0,-9999,-9999,-9999,-9999,-9999,0,-9999,-9999,0,0,0,0,-9999,-9999,-9999,-9999,-9999,0,0,-9999,0,0,0,0,0,0,0,-9999,-9999,0,0,0,0,-9999,-9999,-9999,-9999,-9999,0,0,-9999,0,-9999,0,0,0,0,0,0,0,0,-9999,-9999,-9999,-9999,-9999,-9999,-9999,-9999,-9999,-9999,-9999,-9999,-9999,-9999,-9999,-9999,-9999,-9999,-9999,-9999,-9999,-9999,-9999,-9999,-9999,-9999,-9999,-9999,-9999,-9999,-9999,-9999,-9999,-9999,-9999,-9999,-9999,-9999,-9999,-9999,-9999,-9999,-9999,-9999,-9999,-9999,-9999,-9999,-9999,-9999,-9999,-9999,-9999,-9999,-9999,-9999,-9999,-9999,-9999,-9999,-9999,-9999,-9999,-9999,-9999,-9999,-9999,-9999,-9999,-9999,-9999,-9999,-9999,-9999,-9999,-9999,-9999,-9999,-9999,-9999,0,0,0,0,0,0,0,0,0,0,0,0,0,0,0,0,0,0,0,0,0,0,0,0,0,-9999,-9999,-9999,-9999,0,0,-9999,-9999,-9999,0,0,0,0,0,0,0,0,0,0,0,0,0,0,0,0,0,0,0,0,0,0,0,0,-9999,0,0,0,0,0,0,0,0,0,0,0,0,0,0,0,0,0,0,0,0,0,0,0,0,0,0,0,0,0,0,0,0,0,0,0,0,0,0,0,0,0,0,0,0,0,0,0,0,0,0,0,0,0,0,0,0,0,0,0,0,0,0,0,0,0,0,0,0,0,0,0,0,0,0,0,0,0,0,0,0,0,0,0,0,0,0,0,0,0,0,0,0,0,0,0,0,0,0,0,0,0,0,0,0,0,0,
0,0,0,0,0,0.000000000000000,-9999,0,-9999,-9999,-9999,-9999,-9999,-9999,-9999,-9999,-9999,0,0,0,0,0,0,0,0,0,0,0,0,0,0,0,0,0,0,0,0,0,0,0,0,0,0,0,0,0,0,0,0,0,0,0,0,0,0,0,0,0,0,0,0,0,0,0,0,0,0,0,0,0,0,-9999,0,0,0,0,0,0,0,0,0,0,0,0,0,0,0,0,0,0,0,0,0,0,0,0,0,0,-9999,-9999,-9999,-9999,-9999,-9999,-9999,-9999,-9999,0,-9999,0,0,0,0,0,0,0,0,0,-9999,-9999,-9999,-9999,-9999,-9999,-9999,-9999,-9999,-9999,-9999,-9999,-9999,-9999,-9999,-9999,-9999,-9999,-9999,-9999,-9999,-9999,-9999,-9999,-9999,-9999,-9999,-9999,-9999,-9999,-9999,-9999,-9999,-9999,-9999,-9999,-9999,-9999,-9999,-9999,-9999,-9999,-9999,-9999,-9999,-9999,-9999,-9999,-9999,-9999,-9999,-9999,-9999,-9999,-9999,-9999,-9999,-9999,-9999,-9999,-9999,-9999,-9999,-9999,-9999,-9999,-9999,-9999,-9999,-9999,-9999,-9999,-9999,-9999,-9999,-9999,0,0,0,0,0,0,0,0,0,0,0,0,0,0,0,0,0,0,0,0,0,0,0,0,0,0,0,-9999,-9999,-9999,0,-9999,-9999,0,0,0,0,0,0,0,0,0,0,0,0,0,0,0,0,0,0,0,0,0,0,0,0,-9999,-9999,0,0,0,0,0,0,0,0,0,0,0,0,0,0,0,0,0,0,0,0,0,0,0,0,0,0,0,0,0,0,0,0,0,0,0,0,0,0,0,0,0,0,0,0,0,0,0,0,0,0,0,0,0,0,0,0,0,0,0,0,0,0,0,0,0,0,0,0,0,0,0,0,0,0,0,0,0,0,0,0,0,0,0,0,0,0,0,0,0,0,0,0,0,0,0,0,0,0,0,0,0,0,0,0,0,0,0,
0,0,0,0,0,0.000000000000000,0,0,0,-9999,0,-9999,-9999,0,0,0,0,0,0,0,0,0,0,0,0,0,0,0,0,0,0,0,0,0,0,0,0,0,0,0,0,0,0,0,0,0,0,0,0,0,0,0,0,0,0,0,0,0,0,0,0,0,0,0,0,0,0,0,0,0,0,0,0,0,0,0,0,0,0,0,0,0,0,0,0,0,0,0,0,0,0,0,0,-9999,0,0,-9999,-9999,-9999,-9999,-9999,-9999,-9999,-9999,-9999,0,0,0,0,0,0,0,-9999,-9999,0,0,0,0,-9999,-9999,-9999,-9999,-9999,-9999,-9999,-9999,-9999,-9999,-9999,-9999,-9999,-9999,-9999,-9999,-9999,-9999,-9999,-9999,-9999,-9999,-9999,-9999,-9999,-9999,-9999,-9999,-9999,-9999,-9999,-9999,-9999,-9999,-9999,-9999,-9999,-9999,0,0,-9999,0,0,0,0,0,0,-9999,-9999,-9999,-9999,-9999,-9999,-9999,-9999,-9999,-9999,-9999,-9999,-9999,-9999,-9999,-9999,-9999,-9999,-9999,-9999,-9999,-9999,-9999,-9999,-9999,-9999,-9999,0,0,0,0,0,0,0,0,0,0,0,0,0,0,0,0,0,0,0,0,0,0,-9999,-9999,-9999,-9999,-9999,-9999,-9999,0,0,0,0,0,0,0,0,0,0,0,0,0,0,0,0,0,0,0,0,0,0,0,0,0,0,0,0,0,0,0,0,0,0,0,0,0,0,0,0,0,0,0,0,0,0,0,0,0,0,0,0,0,0,0,0,0,0,0,0,0,0,0,0,0,0,0,0,0,0,0,0,0,0,0,0,0,0,0,0,0,0,0,0,0,0,0,0,0,0,0,0,0,0,0,0,0,0,0,0,0,0,0,0,0,0,0,0,0,0,0,0,0,0,0,0,0,0,0,0,0,0,0,0,0,0,0,0,0,0,0,0,0,0,0,0,0,0,0,
-9999,-9999,-9999,-9999,0,0.000000000000000,0,-9999,-9999,-9999,-9999,-9999,-9999,0,0,0,0,0,0,0,0,0,0,0,0,0,0,0,0,0,0,0,0,0,0,0,0,0,0,0,0,0,0,0,0,0,0,0,0,0,0,0,0,0,0,0,0,0,0,0,0,0,0,0,0,0,0,0,0,0,0,0,0,0,0,0,0,0,0,0,0,0,0,0,0,0,0,0,0,0,0,0,-9999,0,0,0,-9999,-9999,-9999,-9999,-9999,0,0,0,0,0,0,0,0,0,0,0,0,0,-9999,-9999,0,-9999,-9999,-9999,-9999,-9999,-9999,-9999,-9999,-9999,-9999,-9999,-9999,-9999,-9999,-9999,-9999,-9999,-9999,-9999,-9999,-9999,-9999,-9999,-9999,-9999,-9999,-9999,-9999,-9999,-9999,-9999,-9999,-9999,-9999,-9999,-9999,-9999,-9999,-9999,0,0,0,0,0,0,0,0,0,0,0,-9999,-9999,-9999,-9999,-9999,-9999,-9999,-9999,-9999,-9999,-9999,-9999,-9999,-9999,-9999,-9999,-9999,-9999,-9999,-9999,-9999,-9999,-9999,-9999,0,0,0,0,0,0,0,0,0,0,-9999,-9999,-9999,-9999,0,0,0,0,0,0,0,0,0,-9999,0,0,-9999,-9999,-9999,0,0,0,0,0,0,0,0,0,0,0,0,0,0,0,0,0,0,0,0,0,0,0,0,0,0,0,0,0,0,0,0,0,0,0,0,0,0,0,0,0,0,0,0,0,0,0,0,0,0,0,0,0,0,0,0,0,0,0,0,0,0,0,0,0,0,0,0,0,0,0,0,0,0,0,0,0,0,0,0,0,0,0,0,0,0,0,0,0,0,0,0,0,0,0,0,0,0,0,0,0,0,0,0,0,0,0,0,0,0,0,0,0,0,0,0,0,0,0,0,0,0,0,0,0,0,0,0,0,0,0,0,0,0,0,0,0,0,0,-9999,
-9999,-9999,-9999,-9999,-9999,-9999.000000000000000,-9999,-9999,-9999,-9999,-9999,-9999,-9999,-9999,-9999,-9999,-9999,-9999,-9999,0,0,0,0,0,0,0,0,0,0,0,0,0,0,0,0,0,0,0,0,0,0,0,0,0,0,0,0,0,0,0,0,0,0,0,0,0,0,0,0,0,0,0,0,0,0,0,0,0,0,0,0,0,0,0,0,0,0,0,0,0,0,0,0,0,0,0,0,0,0,0,0,0,-9999,0,0,0,0,0,0,0,-9999,-9999,-9999,-9999,-9999,-9999,-9999,0,0,0,0,0,0,0,0,0,-9999,-9999,-9999,-9999,-9999,-9999,-9999,-9999,-9999,-9999,-9999,-9999,-9999,-9999,-9999,-9999,-9999,-9999,-9999,-9999,-9999,-9999,-9999,-9999,-9999,-9999,-9999,-9999,-9999,-9999,-9999,-9999,-9999,-9999,-9999,-9999,-9999,-9999,-9999,-9999,-9999,0,0,0,0,0,0,-9999,-9999,-9999,-9999,-9999,-9999,-9999,-9999,-9999,-9999,-9999,-9999,-9999,-9999,-9999,-9999,-9999,-9999,-9999,-9999,-9999,-9999,-9999,-9999,-9999,-9999,0,0,0,0,0,0,0,0,0,0,0,-9999,-9999,-9999,0,0,0,0,0,0,0,0,0,0,0,0,0,-9999,-9999,0,0,0,0,0,0,0,0,0,0,0,0,0,0,0,0,0,0,0,0,0,0,0,0,0,0,0,0,0,0,0,0,0,0,0,0,0,0,0,0,0,0,0,0,0,0,0,0,0,0,0,0,0,0,0,0,0,0,0,0,0,0,0,0,0,0,0,0,0,0,0,0,0,0,0,0,0,0,0,0,0,0,0,0,0,0,0,0,0,0,0,0,0,0,0,0,0,0,0,0,0,0,0,0,0,0,0,0,0,0,0,0,0,0,0,0,0,0,0,0,0,0,0,0,0,0,0,0,0,0,0,0,0,0,0,0,0,0,0,0,-9999,-9999,
-9999,-9999,-9999,-9999,-9999,-9999.000000000000000,-9999,-9999,-9999,-9999,0,-9999,-9999,-9999,-9999,0,0,0,0,0,0,0,0,0,0,0,0,0,0,0,0,0,0,0,0,0,0,0,0,0,0,0,0,0,0,0,0,0,0,0,0,0,0,0,0,0,0,0,0,0,0,0,0,0,0,0,0,0,0,0,0,0,0,0,0,0,0,0,0,0,0,0,0,0,0,0,0,0,0,-9999,-9999,-9999,-9999,-9999,-9999,-9999,-9999,-9999,-9999,-9999,-9999,-9999,-9999,-9999,-9999,-9999,-9999,-9999,0,0,0,0,0,0,0,-9999,-9999,-9999,-9999,-9999,-9999,-9999,-9999,-9999,-9999,-9999,-9999,-9999,-9999,-9999,-9999,-9999,-9999,-9999,-9999,-9999,-9999,-9999,-9999,-9999,-9999,-9999,-9999,-9999,-9999,-9999,-9999,-9999,-9999,-9999,-9999,-9999,-9999,-9999,-9999,-9999,-9999,-9999,-9999,-9999,-9999,-9999,-9999,-9999,-9999,-9999,-9999,-9999,-9999,-9999,-9999,-9999,-9999,-9999,-9999,-9999,-9999,-9999,-9999,-9999,-9999,-9999,-9999,-9999,-9999,-9999,-9999,0,0,0,0,0,0,0,0,0,0,0,-9999,-9999,-9999,0,0,0,0,0,0,0,0,0,0,0,0,0,0,0,0,0,0,0,0,0,0,0,0,0,0,0,0,0,0,0,0,0,0,0,0,0,0,0,0,0,0,0,0,0,0,0,0,0,0,0,0,0,0,0,0,0,0,0,0,0,0,0,0,0,0,0,0,0,0,0,0,0,0,0,0,0,0,0,0,0,0,0,0,0,0,0,0,0,0,0,0,0,0,0,0,0,0,0,0,0,0,0,0,0,0,0,0,0,0,0,0,0,0,0,0,0,0,0,0,0,0,0,0,0,0,0,0,0,0,0,0,0,0,0,0,0,0,0,0,0,0,0,0,0,0,0,0,0,0,0,0,0,0,0,0,0,0,-9999,
-9999,-9999,-9999,-9999,-9999,-9999.000000000000000,-9999,-9999,-9999,-9999,-9999,-9999,-9999,-9999,0,0,0,0,0,0,0,0,0,0,0,0,0,0,0,0,0,0,0,0,0,0,0,0,0,0,0,0,0,0,0,0,0,0,0,0,0,0,0,0,0,0,0,0,0,0,0,0,0,0,0,0,0,0,0,0,0,0,0,0,0,0,0,0,0,0,0,0,0,0,0,0,0,-9999,-9999,-9999,-9999,-9999,-9999,-9999,-9999,-9999,-9999,-9999,-9999,0,-9999,0,0,0,0,0,0,-9999,-9999,-9999,-9999,-9999,-9999,0,-9999,-9999,-9999,-9999,-9999,-9999,-9999,-9999,-9999,-9999,-9999,-9999,-9999,-9999,-9999,-9999,-9999,-9999,-9999,-9999,-9999,-9999,-9999,-9999,-9999,-9999,-9999,-9999,-9999,-9999,-9999,-9999,-9999,-9999,-9999,-9999,-9999,-9999,-9999,-9999,-9999,-9999,-9999,-9999,-9999,-9999,-9999,-9999,-9999,-9999,-9999,-9999,-9999,-9999,-9999,-9999,-9999,-9999,-9999,0,-9999,-9999,-9999,-9999,-9999,-9999,-9999,-9999,-9999,-9999,-9999,0,0,0,0,0,0,0,0,0,0,0,0,-9999,-9999,-9999,-9999,0,0,0,0,0,0,0,0,0,0,0,0,0,0,0,0,0,0,0,0,0,0,0,0,0,0,0,0,0,0,0,0,0,0,0,0,0,0,0,0,0,0,0,0,0,0,0,0,0,0,0,0,0,0,0,0,0,0,0,0,0,0,0,0,0,0,0,0,0,0,0,0,0,0,0,0,0,0,0,0,0,0,0,0,0,0,0,0,0,0,0,0,0,0,0,0,0,0,0,0,0,0,0,0,0,0,0,0,0,0,0,0,0,0,0,0,0,0,0,0,0,0,0,0,0,0,0,0,0,0,0,0,0,0,0,0,0,0,0,0,0,0,-9999,0,0,0,0,0,0,0,0,0,0,0,-9999,-9999,-9999,-9999,-9999,
-9999,-9999,-9999,-9999,-9999,-9999.000000000000000,-9999,-9999,-9999,-9999,-9999,-9999,-9999,-9999,0,0,0,0,0,0,0,0,0,0,0,0,0,0,-9999,0,0,0,0,0,0,0,0,0,0,0,0,0,0,0,0,0,0,0,0,0,0,0,0,0,0,0,0,0,0,0,0,0,0,0,0,0,0,0,0,0,0,0,0,0,0,0,0,0,0,0,0,0,0,0,0,-9999,-9999,-9999,-9999,-9999,-9999,-9999,-9999,-9999,-9999,-9999,-9999,-9999,-9999,-9999,-9999,-9999,0,0,0,0,0,0,0,-9999,0,-9999,-9999,-9999,-9999,-9999,-9999,-9999,-9999,-9999,-9999,-9999,-9999,-9999,-9999,-9999,-9999,-9999,-9999,-9999,-9999,-9999,-9999,-9999,-9999,-9999,-9999,-9999,-9999,-9999,-9999,-9999,-9999,-9999,-9999,-9999,-9999,-9999,-9999,-9999,-9999,-9999,-9999,-9999,-9999,-9999,-9999,-9999,-9999,-9999,-9999,-9999,-9999,-9999,-9999,-9999,-9999,-9999,-9999,-9999,-9999,-9999,-9999,-9999,-9999,-9999,-9999,-9999,-9999,-9999,-9999,-9999,-9999,-9999,-9999,0,-9999,0,0,0,0,0,0,0,0,0,0,-9999,-9999,-9999,-9999,0,0,0,0,0,0,0,0,0,0,0,0,0,0,0,0,0,0,0,0,0,0,0,0,0,0,0,0,0,0,0,0,0,0,0,0,0,0,0,0,0,0,0,0,0,0,0,0,0,0,0,0,0,0,0,0,0,0,0,0,0,0,0,0,0,0,0,0,0,0,0,0,0,0,0,0,0,0,0,0,0,0,0,0,0,0,0,0,0,0,0,0,0,0,0,0,0,0,0,0,0,0,0,0,0,0,0,0,0,0,0,0,0,0,0,0,0,0,0,0,0,0,0,0,0,0,0,0,0,0,0,0,0,0,0,-9999,-9999,-9999,0,0,-9999,-9999,0,0,0,0,0,0,0,0,0,-9999,-9999,-9999,-9999,-9999,-9999,-9999,-9999,
-9999,-9999,-9999,-9999,-9999,-9999.000000000000000,-9999,-9999,-9999,-9999,-9999,-9999,0,0,-9999,0,0,0,0,0,0,0,0,0,0,0,0,-9999,0,0,0,0,0,-9999,-9999,-9999,0,-9999,0,0,0,0,0,0,0,0,0,0,0,0,0,0,0,0,0,0,0,0,0,0,0,0,0,0,0,0,0,0,0,0,0,0,0,0,0,0,0,0,0,0,0,0,0,0,0,-9999,-9999,-9999,-9999,-9999,-9999,-9999,-9999,-9999,-9999,-9999,-9999,-9999,-9999,-9999,-9999,-9999,0,0,0,0,0,0,0,0,-9999,-9999,-9999,-9999,0,0,-9999,-9999,-9999,-9999,-9999,-9999,-9999,-9999,-9999,-9999,-9999,-9999,-9999,-9999,-9999,-9999,-9999,-9999,-9999,-9999,-9999,-9999,-9999,-9999,-9999,-9999,-9999,-9999,-9999,-9999,-9999,-9999,-9999,-9999,-9999,-9999,-9999,-9999,-9999,-9999,-9999,-9999,-9999,-9999,-9999,-9999,-9999,-9999,-9999,-9999,-9999,-9999,-9999,-9999,-9999,-9999,-9999,-9999,-9999,-9999,-9999,-9999,0,-9999,-9999,-9999,-9999,-9999,-9999,0,0,0,0,0,0,0,0,0,0,0,0,0,-9999,-9999,-9999,-9999,0,0,0,-9999,-9999,-9999,-9999,0,0,0,0,0,0,0,0,0,0,0,0,0,0,0,0,0,0,0,0,0,0,0,0,0,0,0,0,0,0,0,0,0,0,0,0,0,0,0,0,0,0,0,0,0,0,0,0,0,0,0,0,0,0,0,0,0,0,0,0,0,0,0,0,0,0,0,0,0,0,0,0,0,0,0,0,0,0,0,0,0,0,0,0,0,0,0,0,0,0,0,0,0,0,0,0,0,0,0,0,0,0,0,0,0,0,0,0,0,0,0,0,0,0,0,0,0,0,0,0,0,0,0,0,0,-9999,-9999,-9999,-9999,-9999,-9999,-9999,0,0,-9999,0,-9999,0,-9999,-9999,-9999,0,-9999,-9999,-9999,-9999,-9999,-9999,-9999,-9999,-9999,
-9999,-9999,-9999,-9999,-9999,-9999.000000000000000,-9999,-9999,-9999,-9999,-9999,-9999,-9999,-9999,-9999,-9999,-9999,-9999,0,0,0,0,0,0,0,0,-9999,-9999,-9999,-9999,-9999,-9999,-9999,-9999,-9999,-9999,-9999,-9999,-9999,-9999,-9999,0,0,0,0,0,0,0,0,0,0,0,0,0,0,0,0,0,0,0,0,0,0,0,0,0,0,0,0,0,0,0,0,0,0,0,0,0,0,0,0,0,0,0,0,-9999,-9999,-9999,-9999,-9999,-9999,-9999,-9999,-9999,-9999,-9999,-9999,-9999,-9999,-9999,-9999,0,0,0,0,0,0,0,0,0,0,-9999,-9999,-9999,0,0,0,-9999,-9999,-9999,-9999,-9999,-9999,-9999,-9999,-9999,-9999,-9999,-9999,-9999,-9999,-9999,-9999,-9999,-9999,-9999,-9999,-9999,-9999,-9999,-9999,-9999,-9999,-9999,-9999,-9999,-9999,-9999,-9999,-9999,-9999,-9999,-9999,-9999,-9999,-9999,-9999,-9999,-9999,-9999,-9999,-9999,-9999,-9999,-9999,-9999,-9999,-9999,-9999,-9999,-9999,-9999,-9999,-9999,-9999,-9999,0,-9999,-9999,-9999,-9999,-9999,-9999,-9999,-9999,0,0,0,0,0,0,0,0,0,0,0,0,0,-9999,-9999,-9999,-9999,0,0,0,0,0,0,0,0,0,0,0,0,0,0,0,0,0,0,0,0,0,0,0,0,0,0,0,0,0,0,0,0,0,0,0,0,0,0,0,0,0,0,0,0,0,0,0,0,0,0,0,0,0,0,0,0,0,0,0,0,0,0,0,0,0,0,0,0,0,0,0,0,0,0,0,0,0,0,0,0,0,0,0,0,0,0,0,0,0,0,0,0,0,0,0,0,0,0,0,0,0,0,0,0,0,0,0,0,0,0,0,0,0,0,0,0,0,0,0,0,-9999,-9999,-9999,-9999,-9999,-9999,-9999,-9999,-9999,0,0,-9999,-9999,-9999,-9999,-9999,-9999,0,0,0,0,0,-9999,-9999,-9999,-9999,-9999,-9999,-9999,-9999,-9999,-9999,-9999,-9999,-9999,-9999,-9999,-9999,
-9999,-9999,-9999,-9999,-9999,-9999.000000000000000,-9999,-9999,-9999,-9999,-9999,-9999,-9999,-9999,-9999,-9999,-9999,-9999,-9999,-9999,-9999,-9999,0,0,-9999,-9999,0,0,-9999,-9999,-9999,-9999,-9999,-9999,-9999,-9999,-9999,-9999,-9999,-9999,-9999,-9999,-9999,0,0,0,0,0,0,0,0,0,0,0,0,0,0,0,0,0,0,0,0,0,0,0,0,0,0,0,0,0,0,0,0,0,0,0,0,0,0,0,0,0,0,0,0,-9999,-9999,-9999,-9999,-9999,-9999,-9999,-9999,-9999,-9999,-9999,-9999,-9999,-9999,-9999,0,0,0,0,0,0,0,0,0,0,0,0,0,0,0,0,-9999,-9999,-9999,-9999,-9999,-9999,-9999,-9999,-9999,-9999,-9999,-9999,-9999,-9999,-9999,-9999,-9999,-9999,-9999,-9999,-9999,-9999,-9999,-9999,-9999,-9999,-9999,-9999,-9999,-9999,-9999,-9999,-9999,-9999,-9999,-9999,-9999,-9999,-9999,-9999,-9999,-9999,-9999,-9999,-9999,-9999,-9999,-9999,-9999,-9999,-9999,-9999,-9999,-9999,1,0,0,0,-9999,-9999,-9999,-9999,-9999,-9999,-9999,-9999,-9999,-9999,-9999,0,-9999,-9999,-9999,0,0,0,0,0,0,-9999,-9999,-9999,-9999,-9999,0,-9999,0,0,0,0,0,0,0,0,0,0,0,0,0,0,0,0,0,0,0,0,0,0,0,0,0,0,0,0,0,0,0,0,0,0,0,0,0,0,0,0,0,0,0,0,0,0,0,0,0,0,0,0,0,0,0,0,0,0,0,0,0,0,0,0,0,0,0,0,0,0,0,0,0,0,0,0,0,0,0,0,0,0,0,0,0,0,0,0,0,0,0,0,0,0,0,0,0,0,0,0,0,0,0,0,0,0,0,0,0,0,0,0,0,0,0,0,-9999,-9999,-9999,-9999,-9999,-9999,-9999,-9999,-9999,-9999,-9999,-9999,-9999,-9999,-9999,-9999,-9999,0,0,0,0,-9999,-9999,-9999,-9999,-9999,-9999,-9999,-9999,-9999,-9999,-9999,-9999,-9999,-9999,-9999,-9999,-9999,-9999,-9999,
-9999,-9999,-9999,-9999,-9999,-9999.000000000000000,-9999,-9999,-9999,-9999,-9999,-9999,-9999,-9999,-9999,-9999,-9999,-9999,-9999,-9999,-9999,0,0,0,-9999,0,0,-9999,-9999,-9999,-9999,-9999,-9999,-9999,-9999,-9999,-9999,-9999,-9999,-9999,-9999,-9999,-9999,-9999,0,-9999,0,0,0,0,0,0,0,0,0,0,0,0,0,0,0,0,0,0,0,0,0,0,0,0,0,0,0,0,0,0,0,0,0,0,0,0,0,0,0,0,0,0,0,0,-9999,-9999,-9999,-9999,-9999,-9999,-9999,-9999,-9999,-9999,-9999,-9999,-9999,0,0,0,0,0,0,0,0,0,0,0,0,0,0,0,-9999,-9999,-9999,-9999,-9999,-9999,-9999,-9999,-9999,-9999,-9999,-9999,-9999,-9999,-9999,-9999,-9999,-9999,-9999,-9999,-9999,-9999,-9999,-9999,-9999,-9999,-9999,-9999,-9999,-9999,-9999,-9999,-9999,-9999,-9999,-9999,-9999,-9999,-9999,-9999,-9999,-9999,-9999,-9999,-9999,-9999,-9999,-9999,-9999,-9999,-9999,-9999,-9999,-9999,-9999,-9999,0,0,0,-9999,-9999,-9999,-9999,-9999,-9999,-9999,-9999,-9999,-9999,-9999,0,0,0,-9999,0,0,0,0,0,-9999,0,-9999,-9999,0,0,0,0,0,0,0,0,0,0,0,0,0,0,0,0,0,0,0,0,0,0,0,0,0,0,0,0,0,0,0,0,0,0,0,0,0,0,0,0,0,0,0,0,0,0,0,0,0,0,0,0,0,0,0,0,0,0,0,0,0,0,0,0,0,0,0,0,0,0,0,0,0,0,0,0,0,0,0,0,0,0,0,0,0,0,0,0,0,0,0,0,0,0,0,0,0,0,0,0,0,0,0,0,0,0,0,0,0,0,0,0,0,0,0,0,0,-9999,-9999,-9999,-9999,-9999,-9999,-9999,-9999,-9999,-9999,-9999,-9999,-9999,-9999,-9999,-9999,-9999,-9999,0,0,0,0,0,0,-9999,-9999,-9999,-9999,-9999,-9999,-9999,-9999,-9999,-9999,-9999,-9999,-9999,-9999,-9999,-9999,-9999,-9999,
-9999,-9999,-9999,-9999,-9999,-9999.000000000000000,-9999,-9999,-9999,-9999,-9999,-9999,-9999,-9999,-9999,-9999,-9999,-9999,-9999,0,0,0,-9999,-9999,-9999,-9999,-9999,-9999,-9999,-9999,-9999,-9999,-9999,-9999,-9999,-9999,-9999,-9999,-9999,-9999,-9999,-9999,-9999,-9999,-9999,0,0,0,0,0,0,0,0,0,0,0,0,0,0,0,0,0,0,0,0,0,0,0,0,0,0,0,0,0,0,0,0,0,0,0,0,0,0,0,0,0,0,0,0,0,0,0,-9999,-9999,-9999,-9999,-9999,-9999,-9999,-9999,0,-9999,-9999,0,0,0,0,0,0,0,0,0,0,0,0,0,0,0,-9999,-9999,-9999,-9999,-9999,-9999,-9999,-9999,-9999,-9999,-9999,-9999,-9999,-9999,-9999,-9999,-9999,-9999,-9999,-9999,-9999,-9999,-9999,-9999,-9999,-9999,-9999,-9999,-9999,-9999,-9999,-9999,-9999,-9999,-9999,-9999,-9999,-9999,-9999,-9999,-9999,-9999,-9999,-9999,-9999,-9999,-9999,-9999,-9999,-9999,-9999,-9999,-9999,-9999,-9999,-9999,0,0,-9999,0,-9999,-9999,-9999,-9999,-9999,-9999,-9999,-9999,-9999,-9999,0,0,-9999,0,0,0,-9999,-9999,-9999,-9999,-9999,-9999,-9999,0,0,0,0,0,0,0,0,0,0,0,0,0,0,0,0,0,0,0,0,0,0,0,0,0,0,0,0,0,0,0,0,0,0,0,0,0,0,0,0,0,0,0,0,0,0,0,0,0,0,0,0,0,0,0,0,0,0,0,0,0,0,0,0,0,0,0,0,0,0,0,0,0,0,0,0,0,0,0,0,0,0,0,0,0,0,0,0,0,0,0,0,0,0,0,0,0,0,0,0,0,0,0,0,0,0,0,0,0,0,0,0,0,0,0,0,-9999,-9999,-9999,-9999,-9999,-9999,-9999,-9999,-9999,-9999,-9999,-9999,-9999,-9999,-9999,-9999,-9999,-9999,0,0,0,0,0,0,0,-9999,-9999,-9999,-9999,-9999,-9999,-9999,-9999,-9999,-9999,-9999,-9999,-9999,-9999,-9999,-9999,-9999,-9999,
-9999,-9999,-9999,-9999,-9999,-9999.000000000000000,-9999,-9999,-9999,-9999,-9999,-9999,-9999,-9999,-9999,-9999,0,0,-9999,0,-9999,-9999,-9999,-9999,-9999,-9999,-9999,-9999,-9999,-9999,-9999,-9999,-9999,-9999,-9999,-9999,-9999,-9999,-9999,-9999,-9999,-9999,-9999,-9999,-9999,-9999,0,0,0,0,0,0,0,0,0,0,0,0,0,0,0,0,0,0,0,0,0,0,0,0,0,0,0,0,0,0,0,0,0,0,0,0,0,0,0,0,0,0,0,0,0,0,0,0,0,0,0,-9999,-9999,-9999,-9999,0,0,0,0,0,0,0,0,0,0,0,0,0,0,0,0,0,0,0,0,-9999,-9999,-9999,-9999,-9999,-9999,-9999,-9999,-9999,-9999,-9999,-9999,-9999,-9999,-9999,-9999,-9999,-9999,-9999,-9999,-9999,-9999,-9999,-9999,-9999,-9999,-9999,-9999,-9999,-9999,-9999,-9999,-9999,-9999,-9999,-9999,-9999,-9999,-9999,-9999,-9999,-9999,-9999,-9999,-9999,-9999,-9999,-9999,-9999,-9999,1,0,0,1,2,1,0,-9999,-9999,-9999,-9999,-9999,-9999,-9999,-9999,-9999,-9999,0,0,0,0,-9999,-9999,-9999,-9999,-9999,-9999,-9999,-9999,0,0,0,0,0,0,0,0,0,0,0,0,0,0,0,0,0,0,0,0,0,0,0,0,0,0,0,0,0,0,0,0,0,0,0,0,0,0,0,0,0,0,0,0,0,0,0,0,0,0,0,0,0,0,0,0,0,0,0,0,0,0,0,0,0,0,0,0,0,0,0,0,0,0,0,0,0,0,0,0,0,0,0,0,0,0,0,0,0,0,0,0,0,0,0,0,0,0,0,0,0,0,0,0,0,0,0,0,0,0,0,0,0,0,0,-9999,0,0,-9999,-9999,-9999,-9999,-9999,-9999,-9999,-9999,-9999,-9999,-9999,-9999,-9999,-9999,-9999,-9999,-9999,0,0,0,0,0,0,-9999,-9999,-9999,-9999,-9999,0,-9999,-9999,-9999,-9999,-9999,-9999,-9999,-9999,-9999,-9999,-9999,-9999,-9999,
-9999,-9999,-9999,-9999,-9999,-9999.000000000000000,-9999,-9999,-9999,-9999,-9999,-9999,-9999,0,-9999,-9999,-9999,-9999,-9999,-9999,-9999,-9999,-9999,-9999,-9999,-9999,-9999,-9999,-9999,-9999,-9999,-9999,-9999,-9999,-9999,-9999,-9999,-9999,-9999,-9999,-9999,-9999,-9999,-9999,-9999,-9999,0,0,-9999,0,0,0,0,0,0,0,0,0,0,0,0,0,0,0,0,0,0,0,0,0,0,0,0,0,0,0,0,0,0,0,0,0,0,0,0,0,0,0,0,0,0,0,0,0,0,0,0,-9999,-9999,-9999,-9999,0,0,0,0,0,0,0,0,0,0,0,0,0,0,0,0,0,0,0,0,0,-9999,-9999,-9999,-9999,-9999,-9999,-9999,-9999,-9999,-9999,-9999,-9999,-9999,-9999,-9999,-9999,-9999,-9999,-9999,-9999,-9999,-9999,-9999,-9999,-9999,-9999,-9999,-9999,-9999,-9999,-9999,-9999,-9999,-9999,-9999,-9999,-9999,-9999,-9999,-9999,-9999,-9999,-9999,-9999,-9999,-9999,-9999,-9999,1,0,0,0,-9999,-9999,-9999,0,0,-9999,-9999,-9999,-9999,-9999,-9999,-9999,-9999,-9999,0,0,-9999,0,0,-9999,0,0,0,0,0,0,0,0,0,0,0,0,0,0,0,0,0,0,0,0,0,0,0,0,0,0,0,0,0,0,0,0,0,0,0,0,0,0,0,0,0,0,0,0,0,0,0,0,0,0,0,0,0,0,0,0,0,0,0,0,0,0,0,0,0,0,0,0,0,0,0,0,0,0,0,0,0,0,0,0,0,0,0,0,0,0,0,0,0,0,0,0,0,0,0,0,0,0,0,0,0,0,0,0,0,0,0,0,0,0,0,0,0,0,0,0,0,0,0,0,0,0,-9999,0,0,0,-9999,-9999,0,-9999,-9999,-9999,-9999,-9999,-9999,-9999,-9999,-9999,-9999,-9999,-9999,0,0,0,0,-9999,-9999,-9999,-9999,-9999,-9999,-9999,-9999,-9999,-9999,-9999,-9999,-9999,-9999,-9999,-9999,-9999,-9999,-9999,-9999,-9999,
-9999,-9999,-9999,-9999,-9999,-9999.000000000000000,-9999,-9999,-9999,-9999,-9999,0,-9999,-9999,-9999,-9999,-9999,-9999,-9999,-9999,-9999,-9999,-9999,-9999,-9999,-9999,-9999,-9999,-9999,-9999,-9999,-9999,-9999,-9999,-9999,-9999,-9999,-9999,-9999,-9999,-9999,-9999,-9999,-9999,-9999,-9999,-9999,0,1,-9999,1,0,0,0,0,0,0,0,0,0,0,0,0,0,0,0,0,0,0,0,0,0,0,0,0,0,0,0,0,0,0,0,0,0,0,0,0,0,0,0,0,0,0,0,0,0,0,0,0,-9999,-9999,0,0,0,0,0,0,0,0,0,0,0,0,0,0,0,0,0,0,0,0,0,0,-9999,-9999,-9999,-9999,-9999,-9999,-9999,-9999,-9999,-9999,-9999,-9999,-9999,-9999,-9999,-9999,-9999,-9999,-9999,-9999,-9999,-9999,-9999,-9999,-9999,-9999,-9999,-9999,-9999,-9999,-9999,-9999,-9999,-9999,-9999,-9999,-9999,-9999,-9999,-9999,-9999,-9999,-9999,-9999,-9999,-9999,-9999,2,0,0,-9999,-9999,3,0,0,0,0,-9999,-9999,-9999,-9999,-9999,0,0,0,0,0,0,0,0,0,0,0,0,0,0,0,0,0,0,0,0,0,0,0,0,0,0,0,0,0,0,0,0,0,0,0,0,0,0,0,0,0,0,0,0,0,0,0,0,0,0,0,0,0,0,0,0,0,0,0,0,0,0,0,0,0,0,0,0,0,0,0,0,0,0,0,0,0,0,0,0,0,0,0,0,0,0,0,0,0,0,0,0,0,0,0,0,0,0,0,0,0,0,0,0,0,0,0,0,0,0,0,0,0,0,0,0,0,0,0,0,0,0,0,0,0,0,0,0,0,0,0,0,0,0,0,-9999,0,0,-9999,-9999,-9999,-9999,-9999,-9999,-9999,-9999,-9999,-9999,-9999,-9999,-9999,0,0,0,-9999,-9999,-9999,-9999,-9999,-9999,-9999,-9999,-9999,-9999,-9999,-9999,-9999,0,-9999,-9999,-9999,-9999,-9999,-9999,-9999,
-9999,-9999,-9999,-9999,-9999,-9999.000000000000000,-9999,-9999,-9999,-9999,-9999,-9999,-9999,-9999,-9999,-9999,-9999,-9999,-9999,-9999,-9999,-9999,-9999,-9999,-9999,-9999,-9999,-9999,-9999,-9999,-9999,-9999,-9999,-9999,-9999,-9999,-9999,-9999,-9999,-9999,-9999,-9999,-9999,-9999,-9999,-9999,-9999,-9999,-9999,-9999,-9999,0,0,0,0,0,0,0,0,0,0,0,0,0,0,0,0,0,0,0,0,0,0,0,0,0,0,0,0,0,0,0,0,0,0,0,0,0,0,0,0,0,0,0,0,0,0,0,0,-9999,0,0,0,0,0,0,0,0,0,0,0,0,0,0,0,0,0,0,0,0,0,0,0,0,0,-9999,-9999,-9999,-9999,-9999,-9999,-9999,-9999,-9999,-9999,-9999,-9999,-9999,-9999,-9999,-9999,-9999,-9999,-9999,-9999,-9999,-9999,-9999,-9999,-9999,-9999,-9999,-9999,-9999,-9999,-9999,-9999,-9999,-9999,-9999,-9999,-9999,-9999,-9999,-9999,-9999,-9999,-9999,-9999,9,4,5,-9999,-9999,7,4,1,1,0,0,1,3,-9999,-9999,0,0,0,0,0,0,0,0,0,0,0,0,0,0,0,0,0,0,0,0,0,0,0,0,0,0,0,0,0,0,0,0,0,0,0,0,0,0,0,0,0,0,0,0,0,0,0,0,0,0,0,0,0,0,0,0,0,0,0,0,0,0,0,0,0,0,0,0,0,0,0,0,0,0,0,0,0,0,0,0,0,0,0,0,0,0,0,0,0,0,0,0,0,0,0,0,0,0,0,0,0,0,0,0,0,0,0,0,0,0,0,0,0,0,0,0,0,0,0,0,0,0,0,0,0,0,0,0,0,0,0,0,0,0,0,0,0,0,0,-9999,-9999,-9999,-9999,-9999,-9999,-9999,-9999,-9999,-9999,-9999,-9999,-9999,0,0,-9999,-9999,-9999,-9999,-9999,-9999,-9999,-9999,-9999,-9999,-9999,-9999,-9999,-9999,-9999,-9999,-9999,-9999,-9999,0,-9999,-9999,
-9999,-9999,-9999,-9999,-9999,-9999.000000000000000,-9999,-9999,-9999,-9999,-9999,-9999,-9999,-9999,-9999,-9999,-9999,-9999,-9999,-9999,-9999,-9999,-9999,-9999,-9999,-9999,-9999,-9999,-9999,-9999,-9999,-9999,-9999,-9999,-9999,-9999,-9999,-9999,-9999,-9999,-9999,-9999,-9999,-9999,-9999,-9999,-9999,-9999,-9999,-9999,-9999,-9999,0,0,0,0,0,0,0,0,0,0,0,0,0,0,0,0,0,0,0,0,0,0,0,0,0,0,0,0,0,0,0,0,0,0,0,0,0,0,0,0,0,0,0,0,0,0,0,0,0,0,0,0,0,0,0,0,0,0,0,0,0,0,0,0,0,0,0,0,0,0,0,0,-9999,-9999,-9999,-9999,-9999,-9999,-9999,-9999,-9999,-9999,-9999,-9999,-9999,-9999,-9999,-9999,-9999,-9999,-9999,-9999,-9999,-9999,-9999,-9999,-9999,-9999,-9999,-9999,-9999,-9999,-9999,-9999,-9999,-9999,-9999,-9999,-9999,-9999,-9999,-9999,-9999,-9999,-9999,-9999,-9999,-9999,-9999,-9999,-9999,-9999,-9999,4,3,5,4,4,-9999,3,0,0,0,0,0,0,0,0,0,0,0,0,0,0,0,0,0,0,0,0,0,0,0,0,0,0,0,0,0,0,0,0,0,0,0,0,0,0,0,0,0,0,0,0,0,0,0,0,0,0,0,0,0,0,0,0,0,0,0,0,0,0,0,0,0,0,0,0,0,0,0,0,0,0,0,0,0,0,0,0,0,0,0,0,0,0,0,0,0,0,0,0,0,0,0,0,0,0,0,0,0,0,0,0,0,0,0,0,0,0,0,0,0,0,0,0,0,0,0,0,0,0,0,0,0,0,0,0,0,0,0,0,0,0,0,0,0,0,-9999,-9999,0,-9999,-9999,-9999,-9999,-9999,-9999,-9999,-9999,-9999,-9999,-9999,-9999,-9999,0,-9999,-9999,-9999,-9999,-9999,-9999,-9999,-9999,-9999,-9999,-9999,-9999,-9999,-9999,-9999,-9999,-9999,-9999,-9999,-9999,-9999,-9999,-9999,
-9999,-9999,-9999,-9999,-9999,-9999.000000000000000,-9999,-9999,-9999,-9999,-9999,-9999,-9999,-9999,-9999,-9999,-9999,-9999,-9999,-9999,-9999,-9999,-9999,-9999,-9999,-9999,-9999,-9999,-9999,-9999,-9999,-9999,-9999,-9999,-9999,-9999,-9999,-9999,-9999,-9999,-9999,-9999,-9999,-9999,-9999,-9999,-9999,-9999,-9999,-9999,-9999,-9999,0,0,-9999,0,0,0,0,0,0,0,0,0,0,0,0,0,0,0,0,0,0,0,0,0,0,0,0,0,0,0,0,0,0,0,0,0,0,0,0,0,0,0,0,0,0,0,0,0,0,0,0,0,0,0,0,0,0,0,0,0,0,-9999,-9999,-9999,-9999,-9999,-9999,-9999,-9999,-9999,0,0,0,-9999,-9999,-9999,-9999,-9999,-9999,-9999,-9999,-9999,-9999,-9999,-9999,-9999,-9999,-9999,-9999,-9999,-9999,-9999,-9999,-9999,-9999,-9999,-9999,-9999,-9999,-9999,-9999,-9999,-9999,-9999,-9999,-9999,-9999,-9999,-9999,-9999,-9999,-9999,-9999,-9999,-9999,-9999,-9999,-9999,-9999,-9999,-9999,-9999,0,-9999,-9999,-9999,-9999,-9999,-9999,1,1,0,0,0,0,0,0,0,0,0,0,0,0,0,0,0,0,0,0,0,0,0,0,0,0,0,0,0,0,0,0,0,0,0,0,0,0,0,0,0,0,0,0,0,0,0,0,0,0,0,0,0,0,0,0,0,0,0,0,0,0,0,0,0,0,0,0,0,0,0,0,0,0,0,0,0,0,0,0,0,0,0,0,0,0,0,0,0,0,0,0,0,0,0,0,0,0,0,0,0,0,0,0,0,0,0,0,0,0,0,0,0,0,0,0,0,0,0,0,0,0,0,0,0,0,0,0,0,0,0,0,0,0,0,0,0,0,0,-9999,-9999,0,-9999,-9999,-9999,-9999,-9999,-9999,-9999,-9999,-9999,-9999,-9999,-9999,0,-9999,-9999,-9999,-9999,-9999,-9999,-9999,-9999,-9999,-9999,-9999,-9999,-9999,-9999,-9999,-9999,-9999,-9999,-9999,-9999,-9999,-9999,-9999,-9999,
-9999,-9999,-9999,-9999,-9999,-9999.000000000000000,-9999,-9999,-9999,-9999,-9999,-9999,-9999,-9999,-9999,-9999,-9999,-9999,-9999,-9999,-9999,-9999,-9999,-9999,-9999,-9999,-9999,-9999,-9999,-9999,-9999,-9999,-9999,-9999,-9999,-9999,-9999,-9999,-9999,-9999,-9999,-9999,-9999,-9999,-9999,-9999,-9999,-9999,-9999,-9999,-9999,-9999,-9999,-9999,0,0,1,1,0,0,0,0,0,0,0,0,0,0,0,0,0,0,0,0,0,0,0,0,0,0,0,0,0,0,0,0,0,0,0,0,0,0,0,0,0,0,0,0,0,0,0,0,0,0,0,0,0,0,0,0,0,-9999,-9999,0,0,-9999,-9999,-9999,-9999,-9999,-9999,0,0,0,0,0,-9999,-9999,-9999,-9999,-9999,-9999,-9999,-9999,-9999,-9999,-9999,-9999,-9999,-9999,-9999,-9999,-9999,-9999,-9999,-9999,-9999,-9999,-9999,-9999,-9999,-9999,-9999,-9999,-9999,-9999,-9999,-9999,-9999,-9999,-9999,-9999,-9999,-9999,-9999,-9999,-9999,-9999,-9999,-9999,-9999,-9999,-9999,-9999,-9999,-9999,-9999,-9999,3,1,1,1,1,1,0,0,0,0,0,0,0,0,0,0,0,0,0,0,0,0,0,0,0,0,0,0,0,0,0,0,0,0,0,0,0,0,0,0,0,0,0,0,0,0,0,0,0,0,0,0,0,0,0,0,0,0,0,0,0,0,0,0,0,0,0,0,0,0,0,0,0,0,0,0,0,0,0,0,0,0,0,0,0,0,0,0,0,0,0,0,0,0,0,0,0,0,0,0,0,0,0,0,0,0,0,0,0,0,0,0,0,0,0,0,0,0,0,0,0,0,0,0,0,0,0,0,0,0,0,0,0,0,0,0,0,0,0,0,0,0,0,-9999,0,-9999,0,-9999,-9999,-9999,-9999,-9999,-9999,-9999,-9999,-9999,-9999,-9999,-9999,-9999,-9999,-9999,-9999,-9999,-9999,-9999,-9999,-9999,-9999,-9999,-9999,-9999,-9999,-9999,-9999,-9999,-9999,-9999,-9999,-9999,-9999,-9999,
-9999,-9999,-9999,-9999,-9999,-9999.000000000000000,-9999,-9999,-9999,-9999,-9999,-9999,-9999,-9999,-9999,-9999,-9999,-9999,-9999,-9999,-9999,-9999,-9999,-9999,-9999,-9999,-9999,-9999,-9999,-9999,-9999,-9999,-9999,-9999,-9999,-9999,-9999,-9999,-9999,-9999,-9999,-9999,-9999,-9999,-9999,-9999,-9999,-9999,-9999,-9999,-9999,-9999,-9999,-9999,-9999,3,0,1,0,0,0,0,0,0,0,0,0,0,0,0,0,0,0,0,0,0,0,0,0,0,0,0,0,0,0,0,0,0,0,0,0,0,0,0,0,0,0,0,0,0,0,0,0,0,0,0,0,0,0,0,0,0,0,0,-9999,-9999,-9999,-9999,-9999,-9999,0,0,0,0,0,0,0,-9999,-9999,-9999,-9999,-9999,-9999,-9999,-9999,-9999,-9999,-9999,-9999,-9999,-9999,-9999,-9999,-9999,-9999,-9999,-9999,-9999,-9999,-9999,-9999,-9999,-9999,-9999,-9999,-9999,-9999,-9999,-9999,-9999,-9999,-9999,-9999,-9999,-9999,-9999,-9999,-9999,-9999,-9999,-9999,-9999,-9999,-9999,-9999,17,11,6,3,3,2,1,1,0,0,0,0,0,0,0,0,0,0,0,0,0,0,0,0,0,0,0,0,0,0,0,0,0,0,0,0,0,0,0,0,0,0,0,0,0,0,0,0,0,0,0,0,0,0,0,0,0,0,0,0,0,0,0,0,0,0,0,0,0,0,0,0,0,0,0,0,0,0,0,0,0,0,0,0,0,0,0,0,0,0,0,0,0,0,0,0,0,0,0,0,0,0,0,0,0,0,0,0,0,0,0,0,0,0,0,0,0,0,0,0,0,0,0,0,0,0,0,0,0,0,0,0,0,0,0,0,0,0,0,0,0,0,0,0,-9999,-9999,-9999,0,-9999,-9999,-9999,-9999,-9999,-9999,-9999,-9999,-9999,-9999,-9999,-9999,-9999,-9999,-9999,-9999,-9999,-9999,-9999,-9999,-9999,-9999,-9999,-9999,-9999,-9999,-9999,-9999,-9999,-9999,-9999,-9999,-9999,-9999,-9999,-9999,-9999,
-9999,-9999,-9999,-9999,-9999,-9999.000000000000000,-9999,-9999,-9999,-9999,-9999,-9999,-9999,-9999,-9999,-9999,-9999,-9999,-9999,-9999,-9999,-9999,-9999,-9999,-9999,-9999,-9999,-9999,-9999,-9999,-9999,-9999,-9999,-9999,-9999,-9999,-9999,-9999,-9999,-9999,-9999,-9999,-9999,-9999,-9999,-9999,-9999,-9999,-9999,-9999,-9999,-9999,-9999,-9999,-9999,9,1,0,0,0,0,0,0,0,0,0,0,0,0,0,0,0,0,0,0,0,0,0,0,0,0,0,0,0,0,0,0,0,0,0,0,0,0,0,0,0,0,0,0,0,0,0,0,0,0,0,0,0,0,0,0,0,0,0,0,0,-9999,-9999,-9999,0,-9999,-9999,-9999,-9999,0,0,0,-9999,-9999,-9999,-9999,-9999,-9999,-9999,-9999,-9999,-9999,-9999,-9999,-9999,-9999,-9999,-9999,-9999,-9999,-9999,-9999,-9999,-9999,-9999,-9999,-9999,-9999,-9999,-9999,-9999,-9999,-9999,-9999,-9999,-9999,-9999,-9999,-9999,-9999,-9999,-9999,-9999,-9999,-9999,-9999,-9999,-9999,-9999,-9999,-9999,-9999,0,7,3,2,1,0,0,0,0,0,0,0,0,0,0,0,0,0,0,0,0,0,0,0,0,0,0,0,0,0,0,0,0,0,0,0,0,0,0,0,-9999,-9999,0,0,0,0,0,0,0,0,0,0,0,-9999,0,0,0,0,0,0,0,0,0,0,0,0,0,0,0,0,0,0,0,0,0,0,0,0,0,0,0,0,0,0,0,0,0,0,0,0,0,0,0,0,0,0,0,0,0,0,0,0,0,0,0,0,0,0,0,0,0,0,0,0,0,0,0,0,0,0,0,0,0,0,0,0,0,0,0,0,0,0,0,0,0,0,0,0,0,0,0,-9999,-9999,-9999,-9999,0,-9999,-9999,-9999,-9999,-9999,-9999,-9999,-9999,-9999,0,-9999,-9999,-9999,-9999,-9999,-9999,-9999,-9999,-9999,-9999,-9999,-9999,-9999,-9999,-9999,-9999,-9999,-9999,-9999,-9999,-9999,-9999,-9999,-9999,-9999,-9999,-9999,
-9999,-9999,-9999,-9999,-9999,-9999.000000000000000,-9999,-9999,-9999,-9999,-9999,-9999,-9999,-9999,-9999,-9999,-9999,-9999,-9999,-9999,-9999,-9999,-9999,-9999,-9999,-9999,-9999,-9999,-9999,-9999,-9999,-9999,-9999,-9999,-9999,-9999,-9999,-9999,-9999,-9999,-9999,-9999,-9999,-9999,-9999,-9999,-9999,-9999,-9999,-9999,-9999,-9999,-9999,-9999,-9999,-9999,1,0,0,0,0,0,0,0,0,0,0,0,0,0,0,0,0,0,0,0,0,0,0,0,0,0,0,0,0,0,0,0,0,0,0,0,0,0,0,0,0,0,0,0,0,0,0,0,0,0,0,0,0,0,0,0,0,0,0,0,-9999,0,0,0,-9999,-9999,-9999,-9999,-9999,-9999,-9999,-9999,-9999,-9999,-9999,-9999,-9999,-9999,-9999,-9999,-9999,-9999,-9999,-9999,-9999,-9999,-9999,-9999,-9999,-9999,-9999,-9999,-9999,-9999,-9999,-9999,-9999,-9999,-9999,-9999,-9999,-9999,-9999,-9999,-9999,-9999,-9999,-9999,-9999,-9999,-9999,-9999,-9999,-9999,-9999,-9999,-9999,-9999,-9999,-9999,-9999,-9999,14,4,2,1,0,0,0,0,0,0,1,1,0,1,5,4,0,0,0,0,0,0,0,0,0,0,0,0,0,0,0,0,-9999,-9999,-9999,0,-9999,-9999,-9999,0,0,0,0,0,0,0,0,0,0,0,-9999,-9999,-9999,-9999,-9999,0,0,0,0,0,0,0,0,0,0,0,0,0,0,0,0,0,0,0,0,0,0,0,0,0,0,0,0,0,0,0,0,0,0,0,0,0,0,0,0,0,0,0,0,0,0,0,0,0,0,0,0,0,0,0,0,0,0,0,0,0,0,0,0,0,0,0,0,0,0,0,0,0,0,0,0,0,0,0,0,0,0,0,0,-9999,-9999,-9999,-9999,0,-9999,-9999,-9999,-9999,-9999,-9999,-9999,0,-9999,-9999,-9999,-9999,-9999,-9999,-9999,-9999,-9999,-9999,-9999,-9999,-9999,-9999,-9999,-9999,-9999,-9999,-9999,-9999,-9999,-9999,-9999,-9999,-9999,-9999,-9999,-9999,-9999,-9999,
-9999,-9999,-9999,-9999,-9999,-9999.000000000000000,-9999,-9999,-9999,-9999,-9999,-9999,-9999,-9999,-9999,-9999,-9999,-9999,-9999,-9999,-9999,-9999,-9999,-9999,-9999,-9999,-9999,-9999,-9999,-9999,-9999,-9999,-9999,-9999,-9999,-9999,-9999,-9999,-9999,-9999,-9999,-9999,-9999,-9999,-9999,-9999,-9999,-9999,-9999,-9999,-9999,-9999,-9999,-9999,-9999,-9999,2,0,0,0,0,0,0,0,0,0,0,0,0,0,0,0,0,0,0,0,0,0,0,0,0,0,0,0,0,0,0,0,0,0,0,0,0,0,0,0,0,0,0,0,0,0,0,0,0,0,0,0,0,0,0,0,-9999,-9999,0,0,0,-9999,-9999,-9999,-9999,-9999,-9999,-9999,-9999,-9999,-9999,-9999,-9999,-9999,-9999,-9999,-9999,-9999,-9999,-9999,-9999,-9999,-9999,-9999,-9999,-9999,-9999,-9999,-9999,-9999,-9999,-9999,-9999,-9999,-9999,-9999,-9999,-9999,-9999,-9999,-9999,-9999,-9999,-9999,-9999,-9999,-9999,-9999,-9999,-9999,-9999,-9999,-9999,-9999,-9999,-9999,-9999,-9999,-9999,-9999,-9999,-9999,16,5,3,2,0,0,2,0,0,0,4,2,1,2,-9999,13,11,1,0,0,0,0,0,0,0,0,0,0,0,0,0,0,-9999,-9999,-9999,0,0,0,-9999,1,1,0,0,0,0,0,0,0,0,-9999,-9999,-9999,-9999,0,0,0,0,0,0,0,0,0,0,0,0,0,0,0,0,0,0,0,0,0,0,0,0,0,0,0,0,0,0,0,0,0,0,0,0,0,0,0,0,0,0,0,0,0,0,0,0,0,0,0,0,0,0,0,0,0,0,0,0,0,0,0,0,0,0,0,0,0,0,0,0,0,0,0,0,0,0,0,0,0,0,0,0,0,-9999,-9999,-9999,-9999,-9999,0,-9999,-9999,-9999,-9999,-9999,0,-9999,-9999,-9999,-9999,-9999,-9999,-9999,-9999,-9999,-9999,-9999,-9999,-9999,-9999,-9999,-9999,-9999,-9999,-9999,-9999,-9999,-9999,-9999,-9999,-9999,-9999,-9999,-9999,-9999,-9999,-9999,-9999,
-9999,-9999,-9999,-9999,-9999,-9999.000000000000000,-9999,-9999,-9999,-9999,-9999,-9999,-9999,-9999,-9999,-9999,-9999,-9999,-9999,-9999,-9999,-9999,-9999,-9999,-9999,-9999,-9999,-9999,-9999,-9999,-9999,-9999,-9999,-9999,-9999,-9999,-9999,-9999,-9999,-9999,-9999,-9999,-9999,-9999,-9999,-9999,-9999,-9999,-9999,-9999,-9999,-9999,-9999,-9999,-9999,17,2,0,0,0,0,0,0,0,0,0,0,0,0,0,0,0,0,0,0,0,0,0,0,0,0,0,0,0,0,0,0,0,0,0,0,0,0,0,0,0,0,0,0,0,0,0,0,0,0,0,0,0,0,0,0,-9999,-9999,0,0,-9999,-9999,-9999,-9999,-9999,-9999,-9999,-9999,-9999,-9999,-9999,-9999,-9999,-9999,-9999,-9999,-9999,-9999,-9999,-9999,-9999,-9999,-9999,-9999,-9999,-9999,-9999,-9999,-9999,-9999,-9999,-9999,-9999,-9999,-9999,-9999,-9999,-9999,-9999,-9999,-9999,-9999,-9999,-9999,-9999,-9999,-9999,-9999,-9999,-9999,-9999,-9999,-9999,-9999,-9999,-9999,-9999,-9999,-9999,-9999,-9999,-9999,-9999,9,4,3,3,2,7,14,8,7,20,-9999,-9999,8,2,-9999,-9999,-9999,20,6,0,0,0,0,0,0,0,0,0,0,0,-9999,-9999,-9999,-9999,-9999,-9999,-9999,-9999,-9999,-9999,-9999,3,0,0,0,0,0,0,0,-9999,-9999,-9999,0,0,0,0,0,0,0,0,0,0,0,0,0,0,0,0,0,0,0,0,0,0,0,0,0,0,0,0,0,0,0,0,0,0,0,0,0,0,0,0,0,0,0,0,0,0,0,0,0,0,0,0,0,0,0,0,0,0,0,0,0,0,0,0,0,0,0,0,0,0,0,0,0,0,0,0,0,0,0,0,0,0,0,0,0,-9999,-9999,-9999,-9999,-9999,-9999,0,0,0,0,0,-9999,-9999,-9999,-9999,-9999,-9999,-9999,-9999,-9999,-9999,-9999,-9999,-9999,-9999,-9999,-9999,-9999,-9999,-9999,-9999,-9999,-9999,-9999,-9999,-9999,-9999,-9999,-9999,-9999,-9999,-9999,-9999,-9999,-9999,
-9999,-9999,-9999,-9999,-9999,-9999.000000000000000,-9999,-9999,-9999,-9999,-9999,-9999,-9999,-9999,-9999,-9999,-9999,-9999,-9999,-9999,-9999,-9999,-9999,-9999,-9999,-9999,-9999,-9999,-9999,-9999,-9999,-9999,-9999,-9999,-9999,-9999,-9999,-9999,-9999,-9999,-9999,-9999,-9999,-9999,-9999,-9999,-9999,-9999,-9999,-9999,-9999,-9999,-9999,-9999,-9999,16,1,0,0,0,0,0,0,0,0,0,0,0,0,0,0,0,0,0,0,0,0,0,0,0,0,0,0,0,0,0,0,0,0,0,0,0,0,0,0,0,0,0,0,0,0,0,0,0,0,0,0,0,0,-9999,-9999,-9999,-9999,-9999,-9999,-9999,-9999,-9999,-9999,-9999,-9999,-9999,-9999,-9999,-9999,-9999,-9999,-9999,-9999,-9999,-9999,-9999,-9999,-9999,-9999,-9999,-9999,-9999,-9999,-9999,-9999,-9999,-9999,-9999,-9999,-9999,-9999,-9999,-9999,-9999,-9999,-9999,-9999,-9999,-9999,-9999,-9999,-9999,-9999,-9999,-9999,-9999,-9999,-9999,-9999,-9999,-9999,-9999,-9999,-9999,0,15,3,0,0,0,1,1,3,0,0,0,2,-9999,-9999,-9999,-9999,-9999,-9999,20,20,8,2,-9999,-9999,-9999,-9999,18,5,0,0,0,0,0,0,0,0,-9999,-9999,-9999,-9999,-9999,-9999,-9999,-9999,-9999,-9999,-9999,-9999,-9999,0,3,0,0,0,0,0,-9999,-9999,-9999,-9999,0,0,0,0,0,0,0,0,0,0,0,0,0,0,0,0,0,0,0,0,0,0,0,0,0,0,0,0,0,0,0,0,0,0,0,0,0,0,0,0,0,0,0,0,0,0,0,0,0,0,0,0,0,0,0,0,0,0,0,0,0,0,0,0,0,0,0,0,0,0,0,0,0,0,0,0,0,0,0,0,-9999,0,0,-9999,-9999,-9999,-9999,-9999,-9999,0,0,0,0,0,-9999,-9999,-9999,-9999,-9999,-9999,-9999,-9999,-9999,-9999,-9999,-9999,-9999,-9999,-9999,-9999,-9999,-9999,-9999,-9999,-9999,-9999,-9999,-9999,-9999,-9999,-9999,-9999,-9999,-9999,-9999,-9999,-9999,-9999,-9999,
-9999,-9999,-9999,-9999,-9999,-9999.000000000000000,-9999,-9999,-9999,-9999,-9999,-9999,-9999,-9999,-9999,-9999,-9999,-9999,-9999,-9999,-9999,-9999,-9999,-9999,-9999,-9999,-9999,-9999,-9999,-9999,-9999,-9999,-9999,-9999,-9999,-9999,-9999,-9999,-9999,-9999,-9999,-9999,-9999,-9999,-9999,-9999,-9999,-9999,-9999,-9999,-9999,-9999,-9999,-9999,-9999,23,0,0,0,0,0,0,0,0,0,0,0,0,0,0,0,0,0,0,0,0,0,0,0,0,0,0,0,0,0,0,0,0,0,0,0,0,0,0,0,0,0,0,0,0,0,0,0,0,0,0,0,0,0,0,-9999,-9999,-9999,-9999,-9999,-9999,-9999,-9999,-9999,-9999,-9999,-9999,-9999,-9999,-9999,-9999,-9999,-9999,-9999,-9999,-9999,-9999,-9999,-9999,-9999,-9999,-9999,-9999,-9999,-9999,-9999,-9999,-9999,-9999,-9999,-9999,-9999,-9999,-9999,-9999,-9999,-9999,-9999,-9999,-9999,-9999,-9999,-9999,-9999,-9999,-9999,-9999,-9999,-9999,-9999,-9999,-9999,-9999,-9999,-9999,-9999,18,3,2,2,1,0,0,2,5,8,10,20,-9999,-9999,-9999,-9999,-9999,22,-9999,-9999,0,17,7,-9999,-9999,-9999,-9999,-9999,6,0,0,0,0,0,0,1,1,-9999,-9999,-9999,-9999,-9999,0,0,-9999,-9999,-9999,-9999,-9999,-9999,0,0,0,0,0,0,0,-9999,-9999,-9999,-9999,0,0,0,0,0,0,0,0,0,0,0,0,0,0,0,0,0,0,0,0,0,0,0,0,0,0,0,0,0,0,0,0,0,0,0,0,0,0,0,0,0,0,0,0,0,0,0,0,0,0,0,0,0,0,0,0,0,0,0,0,0,0,0,0,0,0,0,0,0,0,0,0,0,0,0,0,0,0,-9999,-9999,-9999,-9999,-9999,-9999,-9999,-9999,-9999,-9999,0,-9999,-9999,0,-9999,-9999,-9999,-9999,-9999,-9999,-9999,-9999,-9999,-9999,-9999,-9999,-9999,-9999,-9999,-9999,-9999,-9999,-9999,-9999,-9999,-9999,-9999,-9999,-9999,-9999,-9999,-9999,-9999,-9999,-9999,-9999,-9999,-9999,-9999,-9999,
-9999,-9999,-9999,-9999,-9999,-9999.000000000000000,-9999,-9999,-9999,-9999,-9999,-9999,-9999,-9999,-9999,-9999,-9999,-9999,-9999,-9999,-9999,-9999,-9999,-9999,-9999,-9999,-9999,-9999,-9999,-9999,-9999,-9999,-9999,-9999,-9999,-9999,-9999,-9999,-9999,-9999,-9999,-9999,-9999,-9999,-9999,-9999,-9999,-9999,-9999,-9999,-9999,-9999,-9999,-9999,-9999,24,2,2,0,0,0,0,0,0,0,0,0,0,0,0,0,0,0,0,0,0,0,0,0,0,0,0,0,0,0,0,0,0,0,0,0,0,0,0,0,0,0,0,0,0,0,0,0,0,0,0,0,0,-9999,-9999,-9999,-9999,-9999,-9999,-9999,-9999,-9999,-9999,-9999,-9999,-9999,-9999,-9999,-9999,-9999,-9999,-9999,-9999,-9999,-9999,-9999,-9999,-9999,-9999,-9999,-9999,-9999,-9999,-9999,-9999,-9999,-9999,-9999,-9999,-9999,-9999,-9999,-9999,-9999,-9999,-9999,-9999,-9999,-9999,-9999,-9999,-9999,-9999,-9999,-9999,-9999,-9999,-9999,-9999,-9999,-9999,-9999,-9999,-9999,-9999,-9999,21,6,3,1,1,2,1,0,3,-9999,-9999,-9999,-9999,-9999,-9999,-9999,-9999,19,-9999,-9999,-9999,-9999,0,23,8,11,-9999,-9999,6,0,0,3,5,8,6,3,-9999,2,1,0,0,0,0,0,0,0,-9999,0,-9999,0,0,0,0,0,0,0,1,0,-9999,-9999,-9999,1,-9999,0,0,0,0,0,0,0,0,0,0,0,0,0,0,0,0,0,0,0,0,0,0,0,0,0,0,0,0,0,0,0,0,0,0,0,0,0,0,0,0,0,0,0,0,0,0,0,0,0,0,0,0,0,0,0,0,0,0,0,0,0,0,0,0,0,0,0,0,0,0,0,0,0,0,0,-9999,-9999,-9999,-9999,-9999,-9999,-9999,-9999,-9999,-9999,-9999,0,0,-9999,-9999,-9999,-9999,-9999,-9999,-9999,-9999,-9999,-9999,-9999,-9999,-9999,-9999,-9999,-9999,-9999,-9999,-9999,-9999,-9999,-9999,-9999,-9999,-9999,-9999,-9999,-9999,-9999,-9999,-9999,-9999,-9999,-9999,-9999,-9999,-9999,-9999,
-9999,-9999,-9999,-9999,-9999,-9999.000000000000000,-9999,-9999,-9999,-9999,-9999,-9999,-9999,-9999,-9999,-9999,-9999,-9999,-9999,-9999,-9999,-9999,-9999,-9999,-9999,-9999,-9999,-9999,-9999,-9999,-9999,-9999,-9999,-9999,-9999,-9999,-9999,-9999,-9999,-9999,-9999,-9999,-9999,-9999,-9999,-9999,-9999,-9999,-9999,-9999,-9999,-9999,-9999,-9999,-9999,0,13,7,7,0,0,0,0,0,0,0,0,0,0,0,0,0,0,0,0,0,0,0,0,0,0,0,0,0,0,0,0,0,0,0,0,0,0,0,0,0,0,0,0,0,0,0,0,0,0,-9999,-9999,-9999,-9999,-9999,-9999,-9999,-9999,-9999,-9999,-9999,-9999,-9999,-9999,-9999,-9999,-9999,-9999,-9999,-9999,-9999,-9999,-9999,-9999,-9999,-9999,-9999,-9999,-9999,-9999,-9999,-9999,-9999,-9999,-9999,-9999,-9999,-9999,-9999,-9999,-9999,-9999,-9999,-9999,-9999,-9999,-9999,-9999,-9999,-9999,-9999,-9999,-9999,-9999,-9999,-9999,-9999,-9999,-9999,-9999,-9999,-9999,-9999,-9999,-9999,-9999,21,16,13,9,5,4,3,5,25,-9999,-9999,-9999,20,-9999,-9999,-9999,-9999,16,-9999,-9999,-9999,-9999,-9999,-9999,16,-9999,-9999,8,8,5,1,-9999,11,-9999,10,3,0,0,0,0,0,0,0,0,0,0,0,0,0,0,0,0,0,0,0,0,0,1,-9999,-9999,-9999,0,3,0,0,0,0,0,0,0,0,0,0,0,0,0,0,0,0,0,0,0,0,0,0,0,0,0,0,0,0,0,0,0,0,0,0,0,0,0,0,0,0,0,0,0,0,0,0,0,0,0,0,0,0,0,0,0,0,0,0,0,0,0,0,0,0,0,-9999,-9999,0,0,0,0,0,0,-9999,-9999,-9999,-9999,-9999,-9999,-9999,-9999,-9999,-9999,-9999,-9999,0,0,-9999,-9999,-9999,-9999,-9999,-9999,-9999,-9999,-9999,-9999,-9999,-9999,-9999,-9999,-9999,-9999,-9999,-9999,-9999,-9999,-9999,-9999,-9999,-9999,-9999,-9999,-9999,-9999,-9999,-9999,-9999,-9999,-9999,-9999,-9999,-9999,-9999,-9999,-9999,
-9999,-9999,-9999,-9999,-9999,-9999.000000000000000,-9999,-9999,-9999,-9999,-9999,-9999,-9999,-9999,-9999,-9999,-9999,-9999,-9999,-9999,-9999,-9999,-9999,-9999,-9999,-9999,-9999,-9999,-9999,-9999,-9999,-9999,-9999,-9999,-9999,-9999,-9999,-9999,-9999,-9999,-9999,-9999,-9999,-9999,-9999,-9999,-9999,-9999,-9999,-9999,-9999,-9999,-9999,-9999,-9999,-9999,27,19,19,3,0,0,0,0,0,0,0,0,0,0,0,0,0,0,0,0,0,0,0,0,0,0,0,0,0,0,0,0,0,0,0,0,0,0,0,0,0,0,0,0,0,0,0,0,-9999,0,-9999,-9999,-9999,-9999,-9999,-9999,-9999,-9999,-9999,-9999,-9999,-9999,-9999,-9999,-9999,-9999,-9999,-9999,-9999,-9999,-9999,-9999,-9999,-9999,-9999,-9999,-9999,-9999,-9999,-9999,-9999,-9999,-9999,-9999,-9999,-9999,-9999,-9999,-9999,-9999,-9999,-9999,-9999,-9999,-9999,-9999,-9999,-9999,-9999,-9999,-9999,-9999,-9999,-9999,-9999,-9999,-9999,-9999,-9999,-9999,-9999,-9999,-9999,-9999,16,23,21,18,14,10,9,5,14,-9999,-9999,18,-9999,-9999,-9999,-9999,-9999,-9999,0,-9999,-9999,-9999,-9999,-9999,-9999,-9999,16,-9999,-9999,-9999,7,5,4,7,-9999,-9999,3,0,0,0,0,0,0,0,0,0,0,0,0,0,0,0,0,0,0,0,0,0,-9999,0,-9999,-9999,-9999,9,4,2,0,0,1,1,0,0,0,0,0,0,0,0,0,0,0,0,0,0,0,0,0,0,0,0,0,0,0,0,0,0,0,0,0,0,0,0,0,0,0,0,0,0,0,0,0,0,0,0,0,0,0,0,0,0,0,0,0,0,0,0,0,-9999,-9999,-9999,-9999,0,-9999,-9999,-9999,0,0,-9999,-9999,-9999,-9999,-9999,-9999,-9999,-9999,-9999,-9999,-9999,-9999,0,0,-9999,-9999,-9999,-9999,-9999,-9999,-9999,-9999,-9999,-9999,-9999,-9999,-9999,-9999,-9999,-9999,-9999,-9999,-9999,-9999,-9999,-9999,-9999,-9999,-9999,-9999,-9999,-9999,-9999,-9999,-9999,-9999,-9999,-9999,-9999,-9999,-9999,-9999,-9999,
-9999,-9999,-9999,-9999,-9999,-9999.000000000000000,-9999,-9999,-9999,-9999,-9999,-9999,-9999,-9999,-9999,-9999,-9999,-9999,-9999,-9999,-9999,-9999,-9999,-9999,-9999,-9999,-9999,-9999,-9999,-9999,-9999,-9999,-9999,-9999,-9999,-9999,-9999,-9999,-9999,-9999,-9999,-9999,-9999,-9999,-9999,-9999,-9999,-9999,-9999,-9999,-9999,-9999,-9999,-9999,-9999,-9999,-9999,26,21,19,0,0,0,0,0,0,0,0,0,0,0,0,0,0,0,0,0,0,0,0,0,0,0,0,0,0,0,0,0,0,0,0,0,0,0,0,0,0,0,0,0,0,1,1,2,-9999,-9999,-9999,-9999,-9999,-9999,-9999,-9999,-9999,-9999,-9999,-9999,-9999,-9999,-9999,-9999,-9999,-9999,-9999,-9999,-9999,-9999,-9999,-9999,-9999,-9999,-9999,-9999,-9999,-9999,-9999,-9999,-9999,-9999,-9999,-9999,-9999,-9999,-9999,-9999,-9999,-9999,-9999,-9999,-9999,-9999,-9999,-9999,-9999,-9999,-9999,-9999,-9999,-9999,-9999,-9999,-9999,-9999,-9999,-9999,-9999,-9999,-9999,-9999,-9999,-9999,22,22,21,19,15,10,10,22,-9999,-9999,-9999,-9999,-9999,-9999,-9999,-9999,-9999,-9999,-9999,-9999,-9999,7,15,10,11,-9999,-9999,-9999,-9999,-9999,6,3,7,6,-9999,-9999,0,-1,0,0,0,0,0,0,0,1,1,2,1,0,0,0,0,0,0,0,0,-9999,-9999,-9999,-9999,-9999,16,11,5,0,0,0,1,1,1,0,0,0,0,0,0,0,0,0,0,0,0,0,0,0,0,0,0,0,0,0,0,0,0,0,0,0,0,0,0,0,0,0,0,0,0,0,0,0,0,0,0,0,0,0,0,0,0,0,0,0,0,0,0,0,0,-9999,-9999,-9999,-9999,-9999,-9999,-9999,0,0,0,-9999,-9999,-9999,-9999,-9999,-9999,-9999,-9999,-9999,-9999,0,0,-9999,-9999,-9999,-9999,-9999,-9999,-9999,-9999,-9999,-9999,-9999,-9999,-9999,-9999,-9999,-9999,-9999,-9999,-9999,-9999,-9999,-9999,-9999,-9999,-9999,-9999,-9999,-9999,-9999,-9999,-9999,-9999,-9999,-9999,-9999,-9999,-9999,-9999,-9999,-9999,
-9999,-9999,-9999,-9999,-9999,-9999.000000000000000,-9999,-9999,-9999,-9999,-9999,-9999,-9999,-9999,-9999,-9999,-9999,-9999,-9999,-9999,-9999,-9999,-9999,-9999,-9999,-9999,-9999,-9999,-9999,-9999,-9999,-9999,-9999,-9999,-9999,-9999,-9999,-9999,-9999,-9999,-9999,-9999,-9999,-9999,-9999,-9999,-9999,-9999,-9999,-9999,-9999,-9999,-9999,-9999,-9999,-9999,-9999,0,21,19,19,0,6,10,5,8,1,0,0,0,0,0,0,0,0,0,0,0,0,0,0,1,1,1,1,1,1,1,1,1,1,1,1,1,1,1,0,0,0,0,1,1,2,3,-9999,-9999,-9999,-9999,-9999,-9999,-9999,-9999,-9999,-9999,-9999,-9999,-9999,-9999,-9999,-9999,-9999,-9999,-9999,-9999,-9999,-9999,-9999,-9999,-9999,-9999,-9999,-9999,-9999,-9999,-9999,-9999,-9999,-9999,-9999,-9999,-9999,-9999,-9999,-9999,-9999,-9999,-9999,-9999,-9999,-9999,-9999,-9999,-9999,-9999,-9999,-9999,-9999,-9999,-9999,-9999,-9999,-9999,-9999,-9999,-9999,-9999,-9999,-9999,-9999,-9999,-9999,0,-9999,10,17,12,10,7,-9999,-9999,-9999,-9999,-9999,-9999,-9999,-9999,9,10,12,15,9,-9999,-9999,-9999,5,-9999,-9999,-9999,-9999,-9999,-9999,1,3,-9999,-9999,0,-9999,-2,-2,2,4,5,3,2,6,8,8,5,5,4,4,4,5,4,1,0,0,0,0,0,-9999,-9999,-9999,-9999,1,1,3,1,0,0,1,1,0,0,0,1,0,0,0,0,0,0,0,0,0,0,0,0,0,0,0,0,0,0,0,0,0,0,0,0,0,0,0,0,0,0,0,0,0,0,0,0,0,0,0,0,0,0,0,0,0,0,0,0,0,0,0,0,0,0,0,0,0,-9999,-9999,-9999,0,0,0,-9999,-9999,-9999,-9999,-9999,-9999,-9999,0,0,0,0,-9999,-9999,-9999,-9999,-9999,-9999,-9999,-9999,-9999,-9999,-9999,-9999,-9999,-9999,-9999,-9999,-9999,-9999,-9999,-9999,-9999,-9999,-9999,-9999,-9999,-9999,-9999,-9999,-9999,-9999,-9999,-9999,-9999,-9999,-9999,-9999,-9999,-9999,-9999,-9999,
-9999,-9999,-9999,-9999,-9999,-9999.000000000000000,-9999,-9999,-9999,-9999,-9999,-9999,-9999,-9999,-9999,-9999,-9999,-9999,-9999,-9999,-9999,-9999,-9999,-9999,-9999,-9999,-9999,-9999,-9999,-9999,-9999,-9999,-9999,-9999,-9999,-9999,-9999,-9999,-9999,-9999,-9999,-9999,-9999,-9999,-9999,-9999,-9999,-9999,-9999,-9999,-9999,-9999,-9999,-9999,-9999,-9999,-9999,-9999,20,25,22,13,14,16,13,14,3,0,0,0,0,0,0,0,0,0,0,0,0,0,1,2,2,2,2,2,2,2,2,2,2,2,2,2,1,2,0,1,2,3,3,3,3,-9999,9,-9999,-9999,-9999,-9999,-9999,-9999,-9999,-9999,-9999,-9999,-9999,-9999,-9999,-9999,-9999,-9999,-9999,-9999,-9999,-9999,-9999,-9999,-9999,-9999,-9999,-9999,-9999,-9999,-9999,-9999,-9999,-9999,-9999,-9999,-9999,-9999,-9999,-9999,-9999,-9999,-9999,-9999,-9999,-9999,-9999,-9999,-9999,-9999,-9999,-9999,-9999,-9999,-9999,-9999,-9999,-9999,-9999,-9999,-9999,-9999,-9999,-9999,-9999,-9999,-9999,-9999,-9999,-9999,-9999,9,-9999,-9999,-9999,-9999,-9999,5,4,3,4,6,5,3,5,9,16,-9999,-9999,-9999,-9999,-9999,-9999,-9999,-9999,-9999,-9999,-9999,-9999,-9999,-9999,-9999,-9999,-9999,0,-9999,-9999,-9999,-9999,-9999,-9999,-9999,7,11,8,7,7,8,8,10,10,8,2,0,0,0,0,1,2,0,2,4,6,7,3,1,0,0,1,1,0,0,0,0,0,0,0,0,0,0,0,0,0,0,0,0,0,0,0,0,0,0,0,0,0,0,0,0,0,0,0,0,0,0,0,0,0,0,0,0,0,0,0,0,0,0,0,0,0,0,0,0,0,0,0,0,0,0,-9999,-9999,-9999,-9999,-9999,0,0,0,1,-9999,-9999,-9999,-9999,-9999,1,0,0,0,2,-9999,-9999,-9999,-9999,-9999,-9999,-9999,-9999,-9999,-9999,-9999,-9999,-9999,-9999,-9999,-9999,-9999,-9999,-9999,-9999,-9999,-9999,-9999,-9999,-9999,-9999,-9999,-9999,-9999,-9999,-9999,-9999,-9999,-9999,-9999,-9999,-9999,-9999,-9999,-9999,
-9999,-9999,-9999,-9999,-9999,-9999.000000000000000,-9999,-9999,-9999,-9999,-9999,-9999,-9999,-9999,-9999,-9999,-9999,-9999,-9999,-9999,-9999,-9999,-9999,-9999,-9999,-9999,-9999,-9999,-9999,-9999,-9999,-9999,-9999,-9999,-9999,-9999,-9999,-9999,-9999,-9999,-9999,-9999,-9999,-9999,-9999,-9999,-9999,-9999,-9999,-9999,-9999,-9999,-9999,-9999,-9999,-9999,-9999,-9999,-9999,23,24,16,16,13,15,16,15,6,2,0,0,0,0,0,0,1,0,0,1,1,2,3,3,4,4,3,3,3,3,3,3,3,3,3,4,4,4,5,6,6,6,6,9,14,-9999,-9999,-9999,-9999,-9999,-9999,-9999,-9999,-9999,-9999,-9999,-9999,-9999,-9999,-9999,-9999,-9999,-9999,-9999,-9999,-9999,-9999,-9999,-9999,-9999,-9999,-9999,-9999,-9999,-9999,-9999,-9999,-9999,-9999,-9999,-9999,-9999,-9999,-9999,-9999,-9999,-9999,-9999,-9999,-9999,-9999,-9999,-9999,-9999,-9999,-9999,-9999,-9999,-9999,-9999,-9999,-9999,-9999,-9999,-9999,-9999,-9999,-9999,-9999,-9999,-9999,-9999,-9999,-9999,2,5,8,7,7,6,3,1,1,1,2,4,6,8,10,13,14,-9999,-9999,-9999,-9999,-9999,-9999,-9999,-9999,-9999,-9999,-9999,-9999,-9999,-9999,0,-9999,-9999,-9999,-9999,-9999,-9999,-9999,1,2,-9999,8,9,7,7,8,8,8,10,12,13,11,1,0,0,0,0,4,6,8,9,12,12,8,4,3,2,1,0,0,0,0,0,0,0,0,6,20,18,0,0,0,0,0,0,0,0,0,0,0,0,0,0,0,0,0,0,0,0,0,0,0,0,0,0,0,0,0,0,0,0,0,0,0,0,0,0,0,0,0,0,0,0,0,0,-9999,-9999,-9999,-9999,-9999,-9999,-9999,0,1,2,-9999,-9999,-9999,1,1,1,1,2,5,6,0,-9999,-9999,-9999,-9999,-9999,-9999,-9999,-9999,-9999,-9999,-9999,-9999,-9999,-9999,-9999,-9999,-9999,-9999,-9999,-9999,-9999,-9999,-9999,-9999,-9999,-9999,-9999,-9999,-9999,-9999,-9999,-9999,-9999,-9999,-9999,-9999,-9999,-9999,-9999,-9999,
-9999,-9999,-9999,-9999,-9999,-9999.000000000000000,-9999,-9999,-9999,-9999,-9999,-9999,-9999,-9999,-9999,-9999,-9999,-9999,-9999,-9999,-9999,-9999,-9999,-9999,-9999,-9999,-9999,-9999,-9999,-9999,-9999,-9999,-9999,-9999,-9999,-9999,-9999,-9999,-9999,-9999,-9999,-9999,-9999,-9999,-9999,-9999,-9999,-9999,-9999,-9999,-9999,-9999,-9999,-9999,-9999,-9999,-9999,-9999,-9999,-9999,-9999,10,16,18,16,15,16,15,15,8,1,0,0,1,0,1,1,1,1,2,3,4,5,5,6,6,6,6,6,6,5,6,7,7,7,8,10,11,11,12,14,19,-9999,-9999,-9999,-9999,-9999,-9999,-9999,-9999,-9999,-9999,-9999,-9999,-9999,-9999,-9999,-9999,-9999,-9999,-9999,-9999,-9999,-9999,-9999,-9999,-9999,-9999,-9999,-9999,-9999,-9999,-9999,-9999,-9999,-9999,-9999,-9999,-9999,-9999,-9999,-9999,-9999,-9999,-9999,-9999,-9999,-9999,-9999,-9999,-9999,-9999,-9999,-9999,-9999,-9999,-9999,-9999,-9999,-9999,-9999,-9999,-9999,-9999,-9999,-9999,-9999,-9999,-9999,-9999,-9999,-9999,-9999,4,4,3,4,4,3,1,1,1,2,4,7,9,10,11,8,9,-9999,-9999,-9999,-9999,-9999,-9999,-9999,-9999,-9999,-9999,-9999,-9999,-9999,-9999,-9999,-9999,-9999,-9999,-9999,-9999,-9999,-9999,-9999,-9999,-9999,13,10,7,6,7,7,7,8,9,11,13,9,6,1,0,0,0,3,7,9,15,14,9,5,2,5,4,1,0,0,0,0,0,0,0,12,25,21,19,4,0,0,0,0,0,0,0,0,0,0,0,0,0,0,0,0,0,0,0,0,0,0,0,0,0,0,0,0,0,0,0,0,0,0,0,0,0,1,1,1,1,1,1,1,1,-9999,-9999,-9999,-9999,-9999,-9999,-9999,-9999,-9999,-9999,2,3,4,3,-9999,8,-9999,-9999,-9999,-9999,-9999,-9999,-9999,-9999,-9999,-9999,-9999,-9999,-9999,-9999,-9999,-9999,-9999,-9999,-9999,-9999,-9999,-9999,-9999,-9999,-9999,-9999,-9999,-9999,-9999,-9999,-9999,-9999,-9999,-9999,-9999,-9999,-9999,-9999,-9999,-9999,-9999,-9999,-9999,-9999,
-9999,-9999,-9999,-9999,-9999,-9999.000000000000000,-9999,-9999,-9999,-9999,-9999,-9999,-9999,-9999,-9999,-9999,-9999,-9999,-9999,-9999,-9999,-9999,-9999,-9999,-9999,-9999,-9999,-9999,-9999,-9999,-9999,-9999,-9999,-9999,-9999,-9999,-9999,-9999,-9999,-9999,-9999,-9999,-9999,-9999,-9999,-9999,-9999,-9999,-9999,-9999,-9999,-9999,-9999,-9999,-9999,-9999,-9999,-9999,-9999,-9999,-9999,-9999,5,21,13,11,11,12,12,12,9,5,4,4,1,1,1,2,2,2,3,4,6,7,8,8,9,9,9,8,8,9,10,12,14,15,16,17,18,22,-9999,-9999,-9999,-9999,-9999,-9999,-9999,-9999,-9999,-9999,-9999,-9999,-9999,-9999,-9999,-9999,-9999,-9999,-9999,-9999,-9999,-9999,-9999,-9999,-9999,-9999,-9999,-9999,-9999,-9999,-9999,-9999,-9999,-9999,-9999,-9999,-9999,-9999,-9999,-9999,-9999,-9999,-9999,-9999,-9999,-9999,-9999,-9999,-9999,-9999,-9999,-9999,-9999,-9999,-9999,-9999,-9999,-9999,-9999,-9999,-9999,-9999,-9999,-9999,-9999,-9999,-9999,-9999,-9999,-9999,-9999,2,3,3,0,1,2,2,2,2,2,3,5,7,8,9,10,9,7,7,9,-9999,-9999,-9999,-9999,-9999,-9999,-9999,-9999,-9999,-9999,-9999,-9999,-9999,-9999,-9999,-9999,-9999,-9999,-9999,-9999,-9999,-9999,-9999,-9999,7,9,6,6,6,6,6,7,8,9,10,12,15,17,5,0,1,2,6,10,12,14,16,11,3,7,8,7,4,3,2,0,0,0,4,26,17,12,8,9,14,0,0,0,0,0,0,0,0,0,0,0,0,0,0,0,0,0,0,0,0,0,0,0,0,0,0,0,0,0,3,2,2,2,3,3,3,3,2,3,3,3,2,2,2,-9999,-9999,-9999,-9999,-9999,-9999,-9999,-9999,-9999,8,3,-9999,10,-9999,-9999,-9999,-9999,-9999,-9999,-9999,-9999,-9999,-9999,-9999,-9999,-9999,-9999,-9999,-9999,-9999,-9999,-9999,-9999,-9999,-9999,-9999,-9999,-9999,-9999,-9999,-9999,-9999,-9999,-9999,-9999,-9999,-9999,-9999,-9999,-9999,-9999,-9999,-9999,-9999,-9999,-9999,-9999,-9999,-9999,-9999,
-9999,-9999,-9999,-9999,-9999,-9999.000000000000000,-9999,-9999,-9999,-9999,-9999,-9999,-9999,-9999,-9999,-9999,-9999,-9999,-9999,-9999,-9999,-9999,-9999,-9999,-9999,-9999,-9999,-9999,-9999,-9999,-9999,-9999,-9999,-9999,-9999,-9999,-9999,-9999,-9999,-9999,-9999,-9999,-9999,-9999,-9999,-9999,-9999,-9999,-9999,-9999,-9999,-9999,-9999,-9999,-9999,-9999,-9999,-9999,-9999,-9999,-9999,-9999,-9999,12,15,3,6,11,14,12,10,7,6,4,2,2,2,3,3,3,4,5,7,8,9,10,11,12,12,12,12,12,14,15,18,20,21,21,23,-9999,-9999,-9999,-9999,-9999,-9999,-9999,-9999,-9999,-9999,-9999,-9999,-9999,-9999,-9999,-9999,-9999,-9999,-9999,-9999,-9999,-9999,-9999,-9999,-9999,-9999,-9999,-9999,-9999,-9999,-9999,-9999,-9999,-9999,-9999,-9999,-9999,-9999,-9999,-9999,-9999,-9999,-9999,-9999,-9999,-9999,-9999,-9999,-9999,-9999,-9999,-9999,-9999,-9999,-9999,-9999,-9999,-9999,-9999,-9999,-9999,-9999,-9999,-9999,-9999,-9999,-9999,-9999,-9999,-9999,-9999,0,4,5,0,0,1,1,2,3,4,5,7,8,9,8,8,7,6,6,7,11,14,15,11,5,-9999,-9999,-9999,-9999,0,1,2,2,2,3,-9999,-9999,-9999,-9999,-9999,-9999,-9999,-9999,-9999,0,1,3,3,4,5,5,6,7,7,7,7,7,8,11,18,3,0,1,3,5,10,9,18,16,9,9,10,8,7,8,8,5,1,2,10,22,11,6,3,2,2,8,0,0,0,0,0,0,0,0,0,0,0,0,0,0,0,0,0,0,0,0,0,0,0,0,0,0,0,6,9,10,8,4,2,1,2,4,4,4,3,3,4,4,-9999,3,-9999,-9999,-9999,-9999,-9999,-9999,-9999,-9999,-9999,7,-9999,-9999,-9999,-9999,-9999,-9999,-9999,-9999,-9999,-9999,-9999,-9999,-9999,-9999,-9999,-9999,-9999,-9999,-9999,-9999,-9999,-9999,-9999,-9999,-9999,-9999,-9999,-9999,-9999,-9999,-9999,-9999,-9999,-9999,-9999,-9999,-9999,-9999,-9999,-9999,-9999,-9999,-9999,-9999,-9999,-9999,-9999,-9999,-9999,
-9999,-9999,-9999,-9999,-9999,-9999.000000000000000,-9999,-9999,-9999,-9999,-9999,-9999,-9999,-9999,-9999,-9999,-9999,-9999,-9999,-9999,-9999,-9999,-9999,-9999,-9999,-9999,-9999,-9999,-9999,-9999,-9999,-9999,-9999,-9999,-9999,-9999,-9999,-9999,-9999,-9999,-9999,-9999,-9999,-9999,-9999,-9999,-9999,-9999,-9999,-9999,-9999,-9999,-9999,-9999,-9999,-9999,-9999,-9999,-9999,-9999,-9999,-9999,-9999,1,14,-9999,0,5,7,10,11,8,6,4,2,2,2,3,5,5,5,6,8,9,11,12,13,13,13,15,16,18,19,21,22,24,23,23,-9999,-9999,-9999,-9999,-9999,-9999,-9999,-9999,-9999,-9999,-9999,-9999,-9999,-9999,-9999,-9999,-9999,-9999,-9999,-9999,-9999,-9999,-9999,-9999,-9999,-9999,-9999,-9999,-9999,-9999,-9999,-9999,-9999,-9999,-9999,-9999,-9999,-9999,-9999,-9999,-9999,-9999,-9999,-9999,-9999,-9999,-9999,-9999,-9999,-9999,-9999,-9999,-9999,-9999,-9999,-9999,-9999,-9999,-9999,-9999,-9999,-9999,-9999,-9999,-9999,-9999,-9999,-9999,-9999,-9999,-9999,-9999,0,9,5,4,2,2,2,3,4,5,6,8,9,8,7,6,4,4,6,8,10,12,12,10,6,2,0,-9999,-9999,-9999,0,0,1,1,2,3,2,2,-9999,1,0,0,0,2,1,1,1,1,2,4,6,6,6,6,5,4,3,4,6,9,21,5,1,2,4,5,5,13,16,13,9,9,6,6,8,11,10,4,13,18,18,7,2,0,0,0,1,6,9,0,0,0,0,0,0,0,0,0,0,0,0,0,0,0,0,0,0,0,0,0,0,0,0,8,11,13,13,12,7,4,2,5,6,6,7,5,5,4,3,3,4,-9999,-9999,-9999,-9999,-9999,-9999,-9999,-9999,-9999,17,-9999,-9999,-9999,-9999,-9999,-9999,-9999,-9999,-9999,-9999,-9999,-9999,-9999,-9999,-9999,-9999,-9999,-9999,-9999,-9999,-9999,-9999,-9999,-9999,-9999,-9999,-9999,-9999,-9999,-9999,-9999,-9999,-9999,-9999,-9999,-9999,-9999,-9999,-9999,-9999,-9999,-9999,-9999,-9999,-9999,-9999,-9999,-9999,-9999,
-9999,-9999,-9999,-9999,-9999,-9999.000000000000000,-9999,-9999,-9999,-9999,-9999,-9999,-9999,-9999,-9999,-9999,-9999,-9999,-9999,-9999,-9999,-9999,-9999,-9999,-9999,-9999,-9999,-9999,-9999,-9999,-9999,-9999,-9999,-9999,-9999,-9999,-9999,-9999,-9999,-9999,-9999,-9999,-9999,-9999,-9999,-9999,-9999,-9999,-9999,-9999,-9999,-9999,-9999,-9999,-9999,-9999,-9999,-9999,-9999,-9999,-9999,-9999,-9999,-9999,1,-9999,-9999,1,2,1,4,10,5,4,0,0,0,4,6,5,5,7,9,10,12,14,15,14,15,16,17,-9999,-9999,-9999,20,-9999,21,22,-9999,-9999,-9999,-9999,-9999,-9999,-9999,-9999,-9999,-9999,-9999,-9999,-9999,-9999,-9999,-9999,-9999,-9999,-9999,-9999,-9999,-9999,-9999,-9999,-9999,-9999,-9999,-9999,-9999,-9999,-9999,-9999,-9999,-9999,-9999,-9999,-9999,-9999,-9999,-9999,-9999,-9999,-9999,-9999,-9999,-9999,-9999,-9999,-9999,-9999,-9999,-9999,-9999,-9999,-9999,-9999,-9999,-9999,-9999,-9999,-9999,-9999,-9999,-9999,-9999,-9999,-9999,-9999,-9999,-9999,-9999,-9999,2,6,2,1,1,1,1,2,3,4,5,7,7,6,4,3,2,2,4,8,9,10,9,9,6,3,1,0,-1,0,0,0,0,0,1,2,2,1,1,1,0,0,0,3,2,2,0,0,2,4,6,6,6,5,3,1,1,-9999,1,-9999,4,22,10,6,5,6,2,3,13,11,6,7,4,4,6,12,12,20,16,18,8,3,0,0,-1,-1,-1,-1,0,4,12,1,0,0,0,0,0,0,0,0,0,0,0,0,0,0,0,0,0,0,0,0,1,7,12,14,13,8,6,5,5,7,8,8,7,7,8,5,5,5,5,-9999,0,-9999,-9999,-9999,-9999,-9999,-9999,-9999,-9999,-9999,-9999,-9999,-9999,-9999,-9999,-9999,-9999,-9999,-9999,-9999,-9999,-9999,-9999,-9999,-9999,-9999,-9999,-9999,-9999,-9999,-9999,-9999,-9999,-9999,-9999,-9999,-9999,-9999,-9999,-9999,-9999,-9999,-9999,-9999,-9999,-9999,-9999,-9999,-9999,-9999,-9999,-9999,-9999,-9999,-9999,-9999,-9999,-9999,
-9999,-9999,-9999,-9999,-9999,-9999.000000000000000,-9999,-9999,-9999,-9999,-9999,-9999,-9999,-9999,-9999,-9999,-9999,-9999,-9999,-9999,-9999,-9999,-9999,-9999,-9999,-9999,-9999,-9999,-9999,-9999,-9999,-9999,-9999,-9999,-9999,-9999,-9999,-9999,-9999,-9999,-9999,-9999,-9999,-9999,-9999,-9999,-9999,-9999,-9999,-9999,-9999,-9999,-9999,-9999,-9999,-9999,-9999,-9999,-9999,-9999,-9999,-9999,-9999,-9999,-9999,0,-9999,0,0,0,0,9,5,5,-1,1,1,4,4,3,4,6,6,9,-9999,-9999,-9999,-9999,-9999,-9999,0,-9999,-9999,-9999,-9999,-9999,-9999,15,14,-9999,-9999,-9999,-9999,-9999,-9999,-9999,-9999,-9999,-9999,-9999,-9999,-9999,-9999,-9999,-9999,-9999,-9999,-9999,-9999,-9999,-9999,-9999,-9999,-9999,-9999,-9999,-9999,-9999,-9999,-9999,-9999,-9999,-9999,-9999,-9999,-9999,-9999,-9999,-9999,-9999,-9999,-9999,-9999,-9999,-9999,-9999,-9999,-9999,-9999,-9999,-9999,-9999,-9999,-9999,-9999,-9999,-9999,-9999,-9999,-9999,-9999,-9999,-9999,-9999,-9999,-9999,0,-9999,-9999,0,0,1,1,1,0,0,0,0,1,2,3,3,4,3,2,2,1,1,3,7,8,7,6,6,5,4,1,0,0,0,0,0,0,0,1,1,2,2,2,1,0,0,-9999,0,0,2,1,0,2,3,4,5,5,3,1,1,1,1,-9999,-9999,0,4,16,20,20,20,18,14,10,7,8,5,4,4,5,11,13,7,2,2,1,0,0,0,0,-1,-1,-1,-1,-1,-1,-3,13,0,0,0,0,0,0,0,0,0,0,0,30,22,2,0,0,0,0,0,0,3,11,9,5,4,7,8,7,7,9,9,8,10,11,10,9,8,7,-9999,-9999,-9999,-9999,-9999,-9999,-9999,-9999,-9999,-9999,-9999,-9999,-9999,-9999,-9999,-9999,-9999,-9999,-9999,-9999,-9999,-9999,-9999,-9999,-9999,-9999,-9999,-9999,-9999,-9999,-9999,-9999,-9999,-9999,-9999,-9999,-9999,-9999,-9999,-9999,-9999,-9999,-9999,-9999,-9999,-9999,-9999,-9999,-9999,-9999,-9999,-9999,-9999,-9999,-9999,-9999,-9999,-9999,-9999,
-9999,-9999,-9999,-9999,-9999,-9999.000000000000000,-9999,-9999,-9999,-9999,-9999,-9999,-9999,-9999,-9999,-9999,-9999,-9999,-9999,-9999,-9999,-9999,-9999,-9999,-9999,-9999,-9999,-9999,-9999,-9999,-9999,-9999,-9999,-9999,-9999,-9999,-9999,-9999,-9999,-9999,-9999,-9999,-9999,-9999,-9999,-9999,-9999,-9999,-9999,-9999,-9999,-9999,-9999,-9999,-9999,-9999,-9999,-9999,-9999,-9999,-9999,-9999,-9999,-9999,-9999,0,0,-9999,0,0,0,1,9,3,0,1,2,4,2,2,4,5,-9999,-9999,-9999,-9999,-9999,-9999,-9999,-9999,-9999,-9999,-9999,-9999,-9999,-9999,-9999,8,9,4,-9999,-9999,-9999,-9999,-9999,-9999,-9999,-9999,-9999,-9999,-9999,-9999,-9999,-9999,-9999,-9999,-9999,-9999,-9999,-9999,-9999,-9999,-9999,-9999,-9999,-9999,-9999,-9999,-9999,-9999,-9999,-9999,-9999,-9999,-9999,-9999,-9999,-9999,-9999,-9999,-9999,-9999,-9999,-9999,-9999,-9999,-9999,-9999,-9999,-9999,-9999,-9999,-9999,-9999,-9999,-9999,-9999,-9999,-9999,-9999,-9999,-9999,-9999,0,0,-9999,-9999,0,0,0,0,1,1,0,0,0,0,0,0,0,0,0,0,0,0,0,0,0,1,3,3,3,3,3,2,1,2,1,0,0,0,0,0,0,1,2,2,2,2,2,1,0,0,0,-9999,0,0,1,0,0,0,2,1,0,0,0,0,0,-9999,-9999,-9999,0,0,3,6,3,1,1,1,2,3,6,4,3,4,9,12,2,0,0,0,0,0,0,0,0,0,0,-1,-1,-1,-1,-1,-1,0,0,6,3,0,0,0,5,4,11,0,0,6,24,5,0,0,2,4,4,3,2,4,5,6,8,6,7,9,10,11,13,14,12,14,8,18,-9999,-9999,-9999,-9999,-9999,-9999,-9999,-9999,-9999,-9999,-9999,-9999,-9999,-9999,-9999,-9999,-9999,-9999,-9999,-9999,-9999,-9999,-9999,-9999,-9999,-9999,-9999,-9999,-9999,-9999,-9999,-9999,-9999,-9999,-9999,-9999,-9999,-9999,-9999,-9999,-9999,-9999,-9999,-9999,-9999,-9999,-9999,-9999,-9999,-9999,-9999,-9999,-9999,-9999,-9999,-9999,-9999,-9999,-9999,
-9999,-9999,-9999,-9999,-9999,-9999.000000000000000,-9999,-9999,-9999,-9999,-9999,-9999,-9999,-9999,-9999,-9999,-9999,-9999,-9999,-9999,-9999,-9999,-9999,-9999,-9999,-9999,-9999,-9999,-9999,-9999,-9999,-9999,-9999,-9999,-9999,-9999,-9999,-9999,-9999,-9999,-9999,-9999,-9999,-9999,-9999,-9999,-9999,-9999,-9999,-9999,-9999,-9999,-9999,-9999,-9999,-9999,-9999,-9999,-9999,-9999,-9999,-9999,-9999,-9999,-9999,0,0,-9999,-9999,-9999,0,0,1,9,2,2,3,4,4,3,3,4,-9999,-9999,-9999,-9999,-9999,-9999,-9999,-9999,-9999,-9999,-9999,-9999,-9999,-9999,-9999,1,4,-9999,-9999,-9999,-9999,-9999,-9999,-9999,-9999,-9999,-9999,-9999,-9999,-9999,-9999,-9999,-9999,-9999,-9999,-9999,-9999,-9999,-9999,-9999,-9999,-9999,-9999,-9999,-9999,-9999,-9999,-9999,-9999,-9999,-9999,-9999,-9999,-9999,-9999,-9999,-9999,-9999,-9999,-9999,-9999,-9999,-9999,-9999,-9999,-9999,-9999,-9999,-9999,-9999,-9999,-9999,-9999,-9999,-9999,-9999,-9999,-9999,-9999,-9999,-9999,-9999,-9999,-9999,0,0,0,0,0,0,0,1,0,0,0,0,0,0,0,0,0,0,0,-1,-1,0,0,0,0,0,0,0,0,0,0,1,0,0,0,0,0,1,2,2,4,3,3,3,2,1,0,-9999,-9999,0,0,0,0,-1,-2,-2,-2,-3,-3,-2,-2,-1,0,-9999,-9999,-9999,-9999,0,0,-9999,0,0,0,0,0,0,0,1,1,0,0,0,0,0,0,0,0,0,0,0,0,0,0,-1,-1,-1,-1,0,0,0,0,0,0,0,0,0,0,0,0,0,0,0,25,4,13,18,10,3,2,3,4,5,6,8,6,10,10,10,12,15,15,19,19,21,-9999,-9999,-9999,-9999,-9999,-9999,-9999,-9999,-9999,-9999,-9999,-9999,-9999,-9999,-9999,-9999,-9999,-9999,-9999,-9999,-9999,-9999,-9999,-9999,-9999,-9999,-9999,-9999,-9999,-9999,-9999,-9999,-9999,-9999,-9999,-9999,-9999,-9999,-9999,-9999,-9999,-9999,-9999,-9999,-9999,-9999,-9999,-9999,-9999,-9999,-9999,-9999,-9999,-9999,-9999,-9999,-9999,-9999,-9999,-9999,
-9999,-9999,-9999,-9999,-9999,-9999.000000000000000,-9999,-9999,-9999,-9999,-9999,-9999,-9999,-9999,-9999,-9999,-9999,-9999,-9999,-9999,-9999,-9999,-9999,-9999,-9999,-9999,-9999,-9999,-9999,-9999,-9999,-9999,-9999,-9999,-9999,-9999,-9999,-9999,-9999,-9999,-9999,-9999,-9999,-9999,-9999,-9999,-9999,-9999,-9999,-9999,-9999,-9999,-9999,-9999,-9999,-9999,-9999,-9999,-9999,-9999,-9999,-9999,-9999,-9999,-9999,-9999,-9999,0,-9999,-9999,0,0,0,6,4,3,3,4,6,7,3,3,2,-9999,-9999,-9999,-9999,-9999,-9999,-9999,-9999,-9999,-9999,-9999,-9999,-9999,-9999,-9999,0,-9999,-9999,-9999,0,-9999,-9999,-9999,-9999,-9999,-9999,-9999,-9999,-9999,-9999,-9999,-9999,-9999,-9999,-9999,-9999,-9999,-9999,-9999,-9999,-9999,-9999,-9999,-9999,-9999,-9999,-9999,-9999,-9999,-9999,-9999,-9999,-9999,-9999,-9999,-9999,-9999,-9999,-9999,-9999,-9999,-9999,-9999,-9999,-9999,-9999,-9999,-9999,-9999,-9999,-9999,-9999,-9999,-9999,-9999,-9999,-9999,-9999,-9999,-9999,-9999,-9999,0,0,0,0,0,0,0,0,0,0,0,0,0,0,0,0,0,0,0,-1,-1,-1,0,-1,-1,-1,-1,-1,0,0,0,0,0,0,0,0,0,0,2,3,4,4,4,4,3,2,1,0,0,-9999,-9999,0,0,0,0,0,-1,-1,-2,-3,-3,-3,-2,0,-9999,0,0,-9999,-9999,-9999,-9999,0,0,0,0,0,0,0,0,0,0,0,0,0,0,0,0,0,0,0,0,0,0,0,0,0,0,0,0,0,0,0,0,0,0,0,0,0,0,1,0,0,0,26,19,20,19,13,7,5,11,14,15,16,16,14,14,15,15,19,20,21,22,23,21,-9999,-9999,-9999,-9999,-9999,-9999,-9999,-9999,-9999,-9999,-9999,-9999,-9999,-9999,-9999,-9999,-9999,-9999,-9999,-9999,-9999,-9999,-9999,-9999,-9999,-9999,-9999,-9999,-9999,-9999,-9999,-9999,-9999,-9999,-9999,-9999,-9999,-9999,-9999,-9999,-9999,-9999,-9999,-9999,-9999,-9999,-9999,-9999,-9999,-9999,-9999,-9999,-9999,-9999,-9999,-9999,-9999,-9999,-9999,-9999,
-9999,-9999,-9999,-9999,-9999,-9999.000000000000000,-9999,-9999,-9999,-9999,-9999,-9999,-9999,-9999,-9999,-9999,-9999,-9999,-9999,-9999,-9999,-9999,-9999,-9999,-9999,-9999,-9999,-9999,-9999,-9999,-9999,-9999,-9999,-9999,-9999,-9999,-9999,-9999,-9999,-9999,-9999,-9999,-9999,-9999,-9999,-9999,-9999,-9999,-9999,-9999,-9999,-9999,-9999,-9999,-9999,-9999,-9999,-9999,-9999,-9999,-9999,-9999,-9999,-9999,-9999,-9999,-9999,0,0,-9999,-9999,0,0,0,10,4,4,4,7,8,3,1,-9999,-9999,-9999,-9999,-9999,-9999,-9999,-9999,-9999,-9999,-9999,-9999,-9999,-9999,-9999,-9999,-9999,-9999,-9999,0,-9999,0,-9999,-9999,-9999,-9999,-9999,-9999,-9999,-9999,-9999,-9999,-9999,-9999,-9999,-9999,-9999,-9999,-9999,-9999,-9999,-9999,-9999,-9999,-9999,-9999,-9999,-9999,-9999,-9999,-9999,-9999,-9999,-9999,-9999,-9999,-9999,-9999,-9999,-9999,-9999,-9999,-9999,-9999,-9999,-9999,-9999,-9999,-9999,-9999,-9999,-9999,-9999,-9999,-9999,-9999,-9999,-9999,-9999,-9999,-9999,-9999,-9999,0,0,0,0,0,0,0,0,0,0,0,0,0,0,0,0,0,0,0,0,-2,-2,-2,-1,-2,-1,-1,0,0,0,0,0,0,0,0,0,0,0,1,2,5,7,5,4,3,1,0,0,0,-9999,-9999,-9999,0,0,0,0,0,0,0,-1,-2,-2,0,0,0,0,-9999,-9999,-9999,-9999,0,-9999,-9999,-9999,-9999,-9999,-9999,-9999,-9999,-9999,-9999,0,0,0,0,0,0,0,0,0,0,0,0,0,0,0,0,0,0,0,0,0,0,0,0,0,0,0,0,0,0,0,0,3,13,12,4,14,11,9,9,13,18,21,23,22,22,22,23,22,21,20,18,10,-9999,-9999,13,-9999,-9999,-9999,-9999,-9999,-9999,-9999,-9999,-9999,-9999,-9999,-9999,-9999,-9999,-9999,-9999,-9999,-9999,-9999,-9999,-9999,-9999,-9999,-9999,-9999,-9999,-9999,-9999,-9999,-9999,-9999,-9999,-9999,-9999,-9999,-9999,-9999,-9999,-9999,-9999,-9999,-9999,-9999,-9999,-9999,-9999,-9999,-9999,-9999,-9999,-9999,-9999,-9999,-9999,-9999,-9999,-9999,-9999,
-9999,-9999,-9999,-9999,-9999,-9999.000000000000000,-9999,-9999,-9999,-9999,-9999,-9999,-9999,-9999,-9999,-9999,-9999,-9999,-9999,-9999,-9999,-9999,-9999,-9999,-9999,-9999,-9999,-9999,-9999,-9999,-9999,-9999,-9999,-9999,-9999,-9999,-9999,-9999,-9999,-9999,-9999,-9999,-9999,-9999,-9999,-9999,-9999,-9999,-9999,-9999,-9999,-9999,-9999,-9999,-9999,-9999,-9999,-9999,-9999,-9999,-9999,-9999,-9999,-9999,-9999,-9999,-9999,-9999,-9999,0,-9999,-9999,0,0,1,5,5,3,5,3,3,1,-9999,-9999,-9999,-9999,-9999,-9999,-9999,-9999,-9999,-9999,-9999,-9999,-9999,-9999,-9999,-9999,-9999,-9999,-9999,-9999,0,-9999,-9999,-9999,-9999,-9999,-9999,-9999,-9999,-9999,-9999,-9999,-9999,-9999,-9999,-9999,-9999,-9999,-9999,-9999,-9999,-9999,-9999,-9999,-9999,-9999,-9999,-9999,-9999,-9999,-9999,-9999,-9999,-9999,-9999,-9999,-9999,-9999,-9999,-9999,-9999,-9999,-9999,-9999,-9999,-9999,-9999,-9999,-9999,-9999,-9999,-9999,-9999,-9999,-9999,-9999,-9999,-9999,-9999,-9999,-9999,-9999,0,0,0,0,0,0,0,0,0,0,0,0,0,0,0,0,0,0,0,0,0,-2,-3,-1,0,0,0,0,0,0,0,0,0,0,0,0,0,0,0,0,2,5,6,4,2,1,0,0,0,0,0,-9999,-9999,-9999,0,0,0,0,0,0,0,0,-1,0,0,0,0,-9999,0,0,0,0,0,-9999,-9999,-9999,-9999,-9999,-9999,-9999,-9999,-9999,-9999,0,0,0,0,0,0,0,0,0,0,0,0,0,0,0,0,0,0,0,0,0,0,0,0,0,0,0,0,0,0,0,0,0,-1,-3,-2,7,7,6,8,10,15,19,20,20,19,17,15,16,11,4,-9999,-9999,1,-9999,-9999,-9999,-9999,-9999,-9999,-9999,-9999,-9999,-9999,-9999,-9999,-9999,-9999,-9999,-9999,-9999,-9999,-9999,-9999,-9999,-9999,-9999,-9999,-9999,-9999,-9999,-9999,-9999,-9999,-9999,-9999,-9999,-9999,-9999,-9999,-9999,-9999,-9999,-9999,-9999,-9999,-9999,-9999,-9999,-9999,-9999,-9999,-9999,-9999,-9999,-9999,-9999,-9999,-9999,-9999,-9999,-9999,-9999,
-9999,-9999,-9999,-9999,-9999,-9999.000000000000000,-9999,-9999,-9999,-9999,-9999,-9999,-9999,-9999,-9999,-9999,-9999,-9999,-9999,-9999,-9999,-9999,-9999,-9999,-9999,-9999,-9999,-9999,-9999,-9999,-9999,-9999,-9999,-9999,-9999,-9999,-9999,-9999,-9999,-9999,-9999,-9999,-9999,-9999,-9999,-9999,-9999,-9999,-9999,-9999,-9999,-9999,-9999,-9999,-9999,-9999,-9999,-9999,-9999,-9999,-9999,-9999,-9999,-9999,-9999,-9999,-9999,-9999,-9999,0,-9999,-9999,-9999,0,0,0,0,0,1,1,0,0,-9999,-9999,-9999,-9999,-9999,-9999,-9999,-9999,-9999,-9999,-9999,-9999,-9999,-9999,0,0,0,-9999,-9999,-9999,-9999,-9999,-9999,0,-9999,-9999,-9999,-9999,-9999,-9999,-9999,-9999,-9999,-9999,-9999,-9999,-9999,-9999,-9999,-9999,-9999,-9999,-9999,-9999,-9999,-9999,-9999,-9999,-9999,-9999,-9999,-9999,-9999,-9999,-9999,-9999,-9999,-9999,-9999,-9999,-9999,-9999,-9999,-9999,-9999,-9999,-9999,-9999,-9999,-9999,-9999,-9999,-9999,-9999,-9999,-9999,-9999,-9999,-9999,-9999,-9999,0,0,0,0,0,0,0,0,0,0,0,0,0,0,0,0,0,0,0,0,0,0,0,0,0,0,0,0,0,0,0,0,0,0,0,0,0,0,0,0,0,0,3,3,2,1,0,0,0,0,0,0,-9999,-9999,-9999,0,0,0,0,0,0,0,0,0,0,0,0,0,0,0,0,0,0,0,0,0,-9999,-9999,-9999,-9999,-9999,-9999,-9999,-9999,-9999,0,0,0,0,0,0,0,0,0,0,0,0,0,0,0,0,0,0,0,0,0,0,0,0,0,0,0,0,0,0,0,0,0,-1,-2,-3,-2,0,2,5,9,13,14,15,13,9,5,1,-9999,-9999,-9999,-9999,0,-9999,-9999,-9999,-9999,-9999,-9999,-9999,-9999,-9999,-9999,-9999,-9999,-9999,-9999,-9999,-9999,-9999,-9999,-9999,-9999,-9999,-9999,-9999,-9999,-9999,-9999,-9999,-9999,-9999,-9999,-9999,-9999,-9999,-9999,-9999,-9999,-9999,-9999,-9999,-9999,-9999,-9999,-9999,-9999,-9999,-9999,-9999,-9999,-9999,-9999,-9999,-9999,-9999,-9999,-9999,-9999,-9999,-9999,-9999,
-9999,-9999,-9999,-9999,-9999,-9999.000000000000000,-9999,-9999,-9999,-9999,-9999,-9999,-9999,-9999,-9999,-9999,-9999,-9999,-9999,-9999,0,-9999,-9999,-9999,-9999,-9999,-9999,-9999,-9999,-9999,-9999,-9999,-9999,-9999,-9999,-9999,-9999,-9999,-9999,-9999,-9999,-9999,-9999,-9999,-9999,-9999,-9999,-9999,-9999,-9999,-9999,-9999,-9999,-9999,-9999,-9999,-9999,-9999,-9999,-9999,-9999,-9999,-9999,-9999,-9999,-9999,-9999,-9999,-9999,-9999,-9999,-9999,-9999,-9999,0,0,0,0,0,1,0,0,0,-9999,-9999,-9999,-9999,-9999,-9999,-9999,-9999,-9999,-9999,-9999,-9999,0,-9999,-9999,-9999,0,0,0,-9999,-9999,-9999,-9999,-9999,-9999,-9999,-9999,-9999,-9999,-9999,-9999,-9999,-9999,-9999,-9999,-9999,-9999,-9999,-9999,-9999,-9999,-9999,-9999,-9999,-9999,-9999,-9999,-9999,-9999,-9999,-9999,-9999,-9999,-9999,-9999,-9999,-9999,-9999,-9999,-9999,-9999,-9999,-9999,-9999,-9999,-9999,-9999,-9999,-9999,-9999,-9999,-9999,-9999,-9999,-9999,-9999,-9999,-9999,-9999,-9999,0,0,0,0,0,0,0,0,0,0,0,0,0,0,0,0,0,0,0,0,0,0,0,0,0,0,0,0,0,0,0,0,0,0,0,1,0,0,0,0,0,0,0,1,0,0,0,0,0,0,0,0,0,-9999,-9999,-9999,0,0,0,0,0,0,0,0,0,0,0,0,0,0,0,0,0,0,0,0,-9999,-9999,-9999,-9999,-9999,-9999,-9999,-9999,-9999,-9999,0,0,0,0,0,0,0,0,0,0,0,0,0,0,0,0,0,0,0,0,0,0,0,0,0,0,0,0,0,0,0,0,0,0,-1,-1,-1,0,2,3,5,5,4,3,-9999,-9999,-9999,-9999,-9999,-9999,-9999,0,-9999,-9999,-9999,-9999,-9999,-9999,-9999,-9999,-9999,-9999,-9999,-9999,-9999,-9999,-9999,-9999,-9999,-9999,-9999,-9999,-9999,-9999,-9999,-9999,-9999,-9999,-9999,-9999,-9999,-9999,-9999,-9999,-9999,-9999,-9999,-9999,-9999,-9999,-9999,-9999,-9999,-9999,-9999,-9999,-9999,-9999,-9999,-9999,-9999,-9999,-9999,-9999,-9999,-9999,-9999,-9999,-9999,-9999,-9999,
-9999,-9999,-9999,-9999,-9999,-9999.000000000000000,-9999,-9999,-9999,-9999,-9999,-9999,-9999,-9999,-9999,-9999,-9999,-9999,-9999,-9999,-9999,-9999,-9999,0,-9999,-9999,-9999,-9999,-9999,-9999,-9999,-9999,-9999,-9999,-9999,-9999,-9999,-9999,-9999,-9999,-9999,-9999,-9999,-9999,-9999,-9999,-9999,-9999,-9999,-9999,-9999,-9999,-9999,-9999,-9999,-9999,-9999,-9999,-9999,-9999,-9999,-9999,-9999,-9999,-9999,-9999,-9999,-9999,-9999,-9999,-9999,-9999,-9999,-9999,0,0,0,0,0,0,2,0,-9999,-9999,-9999,-9999,-9999,-9999,-9999,0,0,0,0,-9999,-9999,-9999,-9999,-9999,-9999,-9999,-9999,0,0,0,-9999,-9999,0,-9999,-9999,-9999,-9999,-9999,-9999,-9999,-9999,-9999,-9999,-9999,-9999,-9999,-9999,-9999,-9999,-9999,-9999,-9999,-9999,-9999,-9999,-9999,-9999,-9999,-9999,-9999,-9999,-9999,-9999,-9999,-9999,-9999,-9999,-9999,-9999,-9999,-9999,-9999,-9999,-9999,-9999,-9999,-9999,-9999,-9999,-9999,-9999,-9999,-9999,-9999,-9999,-9999,-9999,-9999,0,0,0,0,0,0,0,0,0,0,0,0,0,0,0,0,0,0,0,0,0,0,0,0,0,0,0,0,0,0,0,0,0,0,0,0,0,0,0,0,0,0,0,0,0,0,0,0,0,0,0,0,0,0,0,-9999,-9999,0,0,0,0,0,0,0,0,0,0,0,0,0,0,0,0,0,0,0,-9999,-9999,-9999,-9999,-9999,-9999,-9999,-9999,-9999,-9999,-9999,-9999,0,-9999,0,0,0,0,0,0,0,0,0,0,0,0,0,0,-9999,-9999,-9999,-9999,-9999,-9999,0,0,0,0,0,0,0,0,0,0,0,-1,-1,-1,0,0,-9999,0,-9999,-9999,-9999,-9999,-9999,-9999,-9999,-9999,-9999,-9999,-9999,-9999,-9999,-9999,-9999,-9999,-9999,-9999,-9999,-9999,-9999,-9999,-9999,-9999,-9999,-9999,-9999,-9999,-9999,-9999,-9999,-9999,-9999,-9999,-9999,-9999,-9999,-9999,-9999,-9999,-9999,-9999,-9999,-9999,-9999,-9999,-9999,-9999,-9999,-9999,-9999,-9999,-9999,-9999,-9999,-9999,-9999,-9999,-9999,-9999,-9999,-9999,-9999,-9999,-9999,-9999,-9999,-9999,-9999,-9999,
-9999,-9999,-9999,-9999,-9999,-9999.000000000000000,-9999,-9999,-9999,-9999,-9999,-9999,-9999,-9999,-9999,-9999,-9999,-9999,-9999,-9999,-9999,-9999,-9999,-9999,0,-9999,-9999,-9999,-9999,-9999,-9999,-9999,-9999,-9999,-9999,-9999,-9999,-9999,-9999,-9999,-9999,-9999,-9999,-9999,-9999,-9999,-9999,-9999,-9999,-9999,-9999,-9999,-9999,-9999,-9999,-9999,-9999,-9999,-9999,-9999,-9999,-9999,-9999,-9999,-9999,-9999,-9999,-9999,-9999,-9999,-9999,-9999,-9999,-9999,0,0,0,0,0,0,15,16,11,-9999,-9999,-9999,-9999,-9999,-9999,0,0,0,-9999,-9999,-9999,-9999,-9999,-9999,-9999,-9999,-9999,-9999,0,0,0,-9999,-9999,-9999,-9999,-9999,-9999,-9999,-9999,-9999,-9999,-9999,-9999,-9999,-9999,-9999,-9999,-9999,-9999,-9999,-9999,-9999,-9999,-9999,-9999,-9999,-9999,-9999,-9999,-9999,-9999,-9999,-9999,-9999,-9999,-9999,-9999,-9999,-9999,-9999,-9999,-9999,-9999,-9999,-9999,-9999,-9999,-9999,-9999,-9999,-9999,-9999,-9999,-9999,-9999,-9999,-9999,-9999,-9999,0,0,0,0,0,0,0,0,0,0,0,0,0,0,0,0,0,0,0,0,0,0,0,0,0,0,0,0,0,0,0,0,0,0,0,0,0,0,0,0,0,0,0,0,0,0,0,0,0,0,0,0,0,0,-9999,-9999,-9999,0,0,0,0,0,0,0,0,0,0,0,0,0,0,0,0,0,-9999,-9999,-9999,-9999,-9999,-9999,-9999,-9999,-9999,-9999,-9999,-9999,-9999,-9999,-9999,0,0,0,0,0,0,0,0,0,0,0,0,0,0,0,-9999,-9999,-9999,-9999,-9999,-9999,0,0,0,0,0,0,0,0,0,0,0,0,0,-9999,-9999,-9999,0,0,-9999,-9999,-9999,-9999,-9999,-9999,-9999,-9999,-9999,-9999,-9999,-9999,-9999,-9999,-9999,-9999,-9999,-9999,-9999,-9999,-9999,-9999,-9999,-9999,-9999,-9999,-9999,-9999,-9999,-9999,-9999,-9999,-9999,-9999,-9999,-9999,-9999,-9999,-9999,-9999,-9999,-9999,-9999,-9999,-9999,-9999,-9999,-9999,-9999,-9999,-9999,-9999,-9999,-9999,-9999,-9999,-9999,-9999,-9999,-9999,-9999,-9999,-9999,-9999,-9999,-9999,-9999,-9999,-9999,
-9999,-9999,-9999,-9999,-9999,-9999.000000000000000,-9999,-9999,-9999,-9999,-9999,-9999,-9999,-9999,-9999,-9999,-9999,-9999,-9999,-9999,-9999,-9999,-9999,-9999,0,-9999,-9999,-9999,-9999,-9999,-9999,-9999,-9999,-9999,-9999,-9999,-9999,-9999,-9999,-9999,-9999,-9999,-9999,-9999,-9999,-9999,-9999,-9999,-9999,-9999,-9999,-9999,-9999,-9999,-9999,-9999,-9999,-9999,-9999,-9999,-9999,-9999,-9999,-9999,-9999,-9999,-9999,-9999,-9999,-9999,-9999,-9999,-9999,-9999,-9999,0,0,0,0,0,0,0,0,0,-9999,-9999,-9999,-9999,0,0,0,0,-9999,-9999,-9999,-9999,-9999,-9999,-9999,-9999,-9999,-9999,-9999,-9999,-9999,-9999,-9999,0,0,0,0,-9999,-9999,-9999,-9999,-9999,-9999,-9999,-9999,-9999,-9999,-9999,-9999,-9999,-9999,-9999,-9999,-9999,-9999,-9999,-9999,-9999,-9999,-9999,-9999,-9999,-9999,-9999,-9999,-9999,-9999,-9999,-9999,-9999,-9999,-9999,-9999,-9999,-9999,-9999,-9999,-9999,-9999,-9999,-9999,-9999,-9999,-9999,-9999,-9999,-9999,-9999,-9999,0,0,0,0,0,0,0,0,0,0,0,0,0,0,0,0,0,0,0,0,0,0,0,0,0,0,0,0,0,0,0,0,0,0,0,0,0,0,0,0,0,0,0,0,0,0,0,0,0,0,0,0,0,0,-9999,-9999,-9999,-9999,0,0,0,0,0,0,0,0,0,0,0,0,0,0,0,0,-9999,-9999,-9999,-9999,-9999,-9999,-9999,-9999,-9999,-9999,-9999,-9999,-9999,-9999,-9999,0,0,0,0,0,0,0,0,0,0,0,0,-9999,-9999,-9999,-9999,-9999,-9999,-9999,-9999,-9999,0,0,0,0,0,0,0,0,0,0,0,0,-9999,-9999,-9999,0,0,-9999,-9999,-9999,-9999,-9999,-9999,-9999,-9999,-9999,-9999,-9999,-9999,-9999,-9999,-9999,-9999,-9999,-9999,-9999,-9999,-9999,-9999,-9999,-9999,-9999,-9999,-9999,-9999,-9999,-9999,-9999,-9999,-9999,-9999,-9999,-9999,-9999,-9999,-9999,-9999,-9999,-9999,-9999,-9999,-9999,-9999,-9999,-9999,-9999,-9999,-9999,-9999,-9999,-9999,-9999,-9999,-9999,-9999,-9999,-9999,-9999,-9999,-9999,-9999,-9999,-9999,-9999,-9999,-9999,-9999,
-9999,-9999,-9999,-9999,-9999,-9999.000000000000000,-9999,-9999,-9999,-9999,-9999,-9999,-9999,-9999,-9999,-9999,-9999,-9999,-9999,-9999,-9999,-9999,-9999,-9999,-9999,-9999,-9999,-9999,-9999,-9999,-9999,-9999,-9999,-9999,-9999,-9999,-9999,-9999,-9999,-9999,-9999,-9999,-9999,-9999,-9999,-9999,-9999,-9999,-9999,-9999,-9999,-9999,-9999,-9999,-9999,-9999,-9999,-9999,-9999,-9999,-9999,-9999,-9999,-9999,-9999,-9999,-9999,-9999,-9999,-9999,-9999,-9999,-9999,-9999,-9999,-9999,-9999,0,0,0,0,0,0,0,0,0,0,0,0,0,0,-9999,-9999,-9999,-9999,-9999,-9999,-9999,-9999,-9999,-9999,-9999,0,-9999,-9999,-9999,-9999,-9999,0,-9999,-9999,-9999,0,0,-9999,-9999,-9999,-9999,-9999,-9999,-9999,-9999,-9999,-9999,-9999,-9999,-9999,-9999,-9999,-9999,-9999,-9999,-9999,-9999,-9999,-9999,-9999,-9999,-9999,-9999,-9999,-9999,-9999,-9999,-9999,-9999,-9999,-9999,-9999,-9999,-9999,-9999,-9999,-9999,-9999,-9999,-9999,-9999,-9999,-9999,-9999,-9999,-9999,0,0,0,0,0,0,0,0,0,0,0,0,0,0,0,0,0,0,0,0,0,0,0,0,0,0,0,0,0,0,0,0,0,0,0,0,0,0,0,0,0,0,0,0,0,0,0,0,0,0,0,0,0,0,0,-9999,-9999,-9999,0,0,0,0,0,0,0,0,0,0,0,0,0,0,0,-9999,-9999,-9999,-9999,-9999,-9999,-9999,-9999,-9999,-9999,-9999,-9999,-9999,-9999,-9999,-9999,-9999,0,0,0,0,0,0,0,0,0,0,-9999,-9999,-9999,-9999,-9999,-9999,-9999,-9999,-9999,-9999,-9999,0,0,0,0,0,0,0,0,0,0,0,0,-9999,-9999,-9999,-9999,-9999,-9999,-9999,-9999,-9999,-9999,-9999,-9999,-9999,-9999,0,0,-9999,-9999,-9999,-9999,-9999,-9999,-9999,-9999,-9999,-9999,-9999,-9999,-9999,-9999,-9999,-9999,-9999,-9999,-9999,-9999,-9999,-9999,-9999,-9999,-9999,-9999,-9999,-9999,-9999,-9999,-9999,-9999,-9999,-9999,-9999,-9999,-9999,-9999,-9999,-9999,-9999,-9999,-9999,-9999,-9999,-9999,-9999,-9999,-9999,-9999,-9999,-9999,-9999,-9999,-9999,-9999,-9999,-9999,
-9999,-9999,-9999,-9999,-9999,-9999.000000000000000,-9999,-9999,-9999,-9999,-9999,-9999,-9999,-9999,-9999,-9999,-9999,-9999,-9999,-9999,-9999,-9999,-9999,-9999,-9999,-9999,-9999,-9999,-9999,-9999,-9999,-9999,-9999,-9999,-9999,-9999,-9999,-9999,-9999,-9999,-9999,-9999,-9999,-9999,-9999,-9999,-9999,-9999,-9999,-9999,-9999,-9999,-9999,-9999,-9999,-9999,-9999,-9999,-9999,-9999,-9999,-9999,-9999,-9999,-9999,-9999,-9999,-9999,-9999,-9999,-9999,-9999,-9999,-9999,-9999,-9999,-9999,-9999,-9999,0,0,0,0,0,0,0,0,0,0,0,0,-9999,-9999,-9999,-9999,-9999,-9999,-9999,-9999,-9999,-9999,-9999,-9999,-9999,-9999,-9999,-9999,-9999,-9999,-9999,-9999,-9999,-9999,-9999,-9999,-9999,-9999,-9999,0,-9999,-9999,-9999,-9999,-9999,-9999,-9999,-9999,-9999,-9999,-9999,-9999,-9999,-9999,-9999,-9999,-9999,-9999,-9999,-9999,-9999,-9999,-9999,-9999,-9999,-9999,-9999,-9999,-9999,-9999,-9999,-9999,-9999,-9999,-9999,0,-9999,-9999,-9999,-9999,-9999,-9999,-9999,-9999,0,0,0,0,0,0,0,0,0,0,0,0,0,0,0,0,0,0,0,0,0,0,0,0,0,0,0,0,0,0,0,0,0,0,0,0,0,0,0,0,0,0,0,0,0,0,0,0,0,0,0,0,0,0,0,0,-9999,-9999,-9999,0,0,0,0,0,0,0,0,0,0,0,0,0,-9999,-9999,-9999,-9999,-9999,-9999,-9999,-9999,-9999,-9999,-9999,-9999,-9999,-9999,-9999,-9999,-9999,-9999,0,0,0,0,0,0,0,0,0,-9999,-9999,-9999,-9999,-9999,-9999,-9999,-9999,-9999,-9999,-9999,-9999,0,0,-9999,0,0,0,0,0,0,0,0,0,0,-9999,-9999,-9999,-9999,-9999,-9999,-9999,-9999,-9999,-9999,-9999,-9999,-9999,0,0,-9999,-9999,-9999,-9999,-9999,-9999,-9999,-9999,-9999,-9999,-9999,-9999,-9999,-9999,-9999,-9999,-9999,-9999,-9999,-9999,-9999,-9999,-9999,-9999,-9999,-9999,-9999,-9999,-9999,-9999,-9999,-9999,-9999,-9999,-9999,-9999,-9999,-9999,-9999,-9999,-9999,-9999,-9999,-9999,-9999,-9999,-9999,-9999,-9999,-9999,-9999,-9999,-9999,-9999,-9999,-9999,-9999,-9999,
-9999,-9999,-9999,-9999,-9999,-9999.000000000000000,-9999,-9999,-9999,-9999,-9999,-9999,-9999,-9999,-9999,-9999,-9999,-9999,-9999,-9999,-9999,-9999,-9999,-9999,-9999,-9999,-9999,-9999,-9999,-9999,-9999,-9999,-9999,-9999,-9999,-9999,-9999,-9999,-9999,-9999,-9999,-9999,-9999,-9999,-9999,-9999,-9999,-9999,-9999,-9999,-9999,-9999,-9999,-9999,-9999,-9999,-9999,-9999,-9999,-9999,-9999,-9999,-9999,-9999,-9999,-9999,-9999,-9999,-9999,-9999,-9999,-9999,-9999,-9999,-9999,-9999,-9999,-9999,-9999,-9999,-9999,-9999,0,0,-9999,-9999,0,0,0,0,0,-9999,-9999,-9999,0,-9999,-9999,-9999,-9999,-9999,-9999,-9999,-9999,-9999,-9999,-9999,-9999,-9999,-9999,-9999,-9999,-9999,-9999,-9999,-9999,-9999,-9999,-9999,0,-9999,-9999,-9999,-9999,-9999,-9999,-9999,-9999,-9999,-9999,-9999,-9999,-9999,-9999,-9999,-9999,-9999,-9999,-9999,-9999,-9999,-9999,-9999,-9999,-9999,-9999,-9999,-9999,-9999,-9999,-9999,-9999,-9999,-9999,-9999,-9999,-9999,-9999,0,-9999,-9999,-9999,-9999,-9999,0,0,0,0,0,0,0,0,0,0,0,0,0,0,0,0,0,0,0,0,0,0,0,0,0,0,0,0,0,0,0,0,0,0,0,0,0,0,0,0,0,0,0,0,0,0,0,0,0,0,0,0,0,0,0,0,-9999,-9999,-9999,0,0,0,0,0,0,0,0,0,0,-9999,-9999,-9999,-9999,-9999,-9999,-9999,-9999,-9999,-9999,-9999,-9999,-9999,-9999,-9999,-9999,-9999,-9999,-9999,-9999,-9999,0,0,0,0,0,0,0,0,-9999,-9999,-9999,-9999,-9999,-9999,-9999,-9999,-9999,-9999,-9999,-9999,-9999,0,0,-9999,0,0,0,0,0,0,0,0,0,0,0,-9999,-9999,-9999,-9999,-9999,-9999,-9999,-9999,-9999,-9999,-9999,0,0,-9999,-9999,-9999,-9999,-9999,-9999,-9999,-9999,-9999,-9999,-9999,-9999,-9999,-9999,-9999,-9999,-9999,-9999,-9999,-9999,-9999,-9999,-9999,-9999,-9999,-9999,-9999,-9999,-9999,-9999,-9999,-9999,-9999,-9999,-9999,-9999,-9999,-9999,-9999,-9999,-9999,-9999,-9999,-9999,-9999,-9999,-9999,-9999,-9999,-9999,-9999,-9999,-9999,-9999,-9999,-9999,-9999,-9999,-9999,
-9999,-9999,-9999,-9999,-9999,-9999.000000000000000,-9999,-9999,-9999,-9999,-9999,-9999,-9999,-9999,-9999,-9999,-9999,-9999,-9999,-9999,-9999,-9999,-9999,-9999,-9999,-9999,-9999,-9999,-9999,-9999,-9999,-9999,-9999,-9999,-9999,-9999,-9999,-9999,-9999,-9999,-9999,-9999,-9999,-9999,-9999,-9999,-9999,-9999,-9999,-9999,-9999,-9999,-9999,-9999,-9999,-9999,-9999,-9999,-9999,-9999,-9999,-9999,-9999,-9999,-9999,-9999,-9999,-9999,-9999,-9999,-9999,-9999,-9999,-9999,-9999,-9999,-9999,-9999,-9999,-9999,-9999,-9999,-9999,-9999,-9999,-9999,-9999,0,0,0,0,0,0,0,0,0,-9999,-9999,-9999,-9999,-9999,-9999,-9999,-9999,-9999,-9999,-9999,-9999,-9999,-9999,-9999,-9999,-9999,-9999,-9999,-9999,-9999,-9999,-9999,-9999,-9999,-9999,-9999,-9999,-9999,-9999,-9999,-9999,-9999,-9999,-9999,-9999,-9999,-9999,-9999,-9999,-9999,-9999,-9999,-9999,-9999,-9999,-9999,-9999,-9999,-9999,-9999,-9999,-9999,-9999,-9999,-9999,-9999,-9999,-9999,0,0,-9999,-9999,-9999,-9999,-9999,0,0,0,0,0,0,0,0,0,0,0,0,0,0,0,0,0,0,0,0,0,0,0,0,0,0,0,0,0,0,0,0,0,0,0,0,0,0,0,0,0,0,0,0,0,0,0,0,0,0,0,0,0,0,0,0,0,0,0,-9999,0,0,0,0,0,0,0,0,-9999,-9999,-9999,-9999,-9999,-9999,-9999,-9999,-9999,-9999,-9999,-9999,-9999,-9999,-9999,-9999,-9999,-9999,-9999,-9999,-9999,-9999,-9999,-9999,0,0,0,0,0,0,-9999,-9999,-9999,-9999,-9999,-9999,-9999,-9999,-9999,-9999,-9999,-9999,-9999,-9999,-9999,-9999,-9999,0,0,0,0,0,0,0,0,0,0,0,-9999,-9999,-9999,-9999,-9999,-9999,-9999,-9999,-9999,-9999,-9999,-9999,0,0,-9999,-9999,-9999,-9999,-9999,-9999,-9999,-9999,-9999,-9999,-9999,-9999,-9999,-9999,-9999,-9999,-9999,-9999,-9999,-9999,-9999,-9999,-9999,-9999,-9999,-9999,-9999,-9999,-9999,-9999,-9999,-9999,-9999,-9999,-9999,-9999,-9999,-9999,-9999,-9999,-9999,-9999,-9999,-9999,-9999,-9999,-9999,-9999,-9999,-9999,-9999,-9999,-9999,-9999,-9999,-9999,-9999,-9999,
-9999,-9999,-9999,-9999,-9999,-9999.000000000000000,-9999,-9999,-9999,-9999,-9999,-9999,-9999,-9999,-9999,-9999,-9999,-9999,-9999,-9999,-9999,-9999,-9999,-9999,-9999,-9999,-9999,-9999,-9999,-9999,-9999,-9999,-9999,-9999,-9999,-9999,-9999,-9999,-9999,-9999,-9999,-9999,-9999,-9999,-9999,-9999,-9999,-9999,-9999,-9999,-9999,-9999,-9999,-9999,-9999,-9999,-9999,-9999,-9999,-9999,-9999,-9999,-9999,-9999,-9999,-9999,-9999,-9999,-9999,-9999,-9999,-9999,-9999,-9999,-9999,-9999,-9999,-9999,-9999,-9999,-9999,-9999,-9999,-9999,-9999,-9999,-9999,-9999,0,0,0,0,0,0,0,0,-9999,-9999,-9999,-9999,-9999,-9999,-9999,-9999,-9999,-9999,-9999,-9999,-9999,-9999,-9999,-9999,-9999,-9999,-9999,-9999,-9999,-9999,0,-9999,-9999,-9999,-9999,-9999,-9999,-9999,-9999,-9999,-9999,-9999,-9999,-9999,-9999,-9999,-9999,-9999,-9999,-9999,-9999,-9999,-9999,-9999,-9999,-9999,-9999,-9999,-9999,-9999,-9999,-9999,-9999,-9999,-9999,-9999,-9999,-9999,-9999,-9999,-9999,-9999,-9999,-9999,-9999,0,0,0,0,0,0,0,0,0,0,0,0,0,0,0,0,0,0,0,0,0,0,0,0,0,0,0,0,0,0,0,0,0,0,0,0,0,0,0,0,0,0,0,0,0,0,0,0,0,0,0,0,0,0,0,0,0,0,-9999,-9999,0,0,0,0,-9999,0,-9999,-9999,-9999,-9999,-9999,-9999,-9999,-9999,-9999,-9999,-9999,-9999,-9999,-9999,-9999,-9999,-9999,-9999,-9999,-9999,-9999,-9999,-9999,-9999,-9999,0,0,0,0,0,0,-9999,-9999,-9999,-9999,-9999,-9999,-9999,-9999,-9999,-9999,-9999,-9999,-9999,-9999,-9999,-9999,-9999,-9999,0,0,0,0,0,0,0,0,0,0,0,-9999,-9999,-9999,-9999,-9999,-9999,-9999,-9999,-9999,-9999,-9999,0,-9999,0,0,0,-9999,-9999,-9999,-9999,-9999,-9999,-9999,-9999,-9999,-9999,-9999,-9999,-9999,-9999,-9999,-9999,-9999,-9999,-9999,-9999,-9999,-9999,-9999,-9999,-9999,-9999,-9999,-9999,-9999,-9999,-9999,-9999,-9999,-9999,-9999,-9999,-9999,-9999,-9999,-9999,-9999,-9999,-9999,-9999,-9999,-9999,-9999,-9999,-9999,-9999,-9999,-9999,-9999,-9999,-9999,
-9999,-9999,-9999,-9999,-9999,-9999.000000000000000,-9999,-9999,-9999,-9999,-9999,-9999,-9999,-9999,-9999,-9999,-9999,-9999,-9999,-9999,-9999,-9999,-9999,-9999,-9999,-9999,-9999,-9999,-9999,-9999,-9999,-9999,-9999,-9999,-9999,-9999,-9999,-9999,-9999,-9999,-9999,-9999,-9999,-9999,-9999,-9999,-9999,-9999,-9999,-9999,-9999,-9999,-9999,-9999,-9999,-9999,-9999,-9999,-9999,-9999,-9999,-9999,-9999,-9999,-9999,-9999,-9999,-9999,-9999,-9999,-9999,-9999,-9999,-9999,-9999,-9999,-9999,-9999,-9999,-9999,-9999,-9999,-9999,-9999,-9999,-9999,-9999,-9999,-9999,-9999,-9999,-9999,0,0,0,0,-9999,-9999,-9999,-9999,-9999,-9999,-9999,-9999,-9999,-9999,-9999,-9999,-9999,-9999,-9999,-9999,-9999,-9999,-9999,-9999,-9999,-9999,0,-9999,-9999,-9999,-9999,-9999,-9999,-9999,-9999,-9999,-9999,-9999,-9999,-9999,-9999,-9999,-9999,-9999,-9999,-9999,-9999,-9999,-9999,-9999,-9999,-9999,-9999,-9999,-9999,-9999,-9999,-9999,-9999,-9999,-9999,-9999,-9999,-9999,-9999,-9999,-9999,-9999,-9999,-9999,-9999,0,0,0,0,0,0,0,0,0,0,0,0,0,0,0,0,0,0,0,0,0,0,0,0,0,0,0,0,0,0,0,0,0,0,0,0,0,0,0,0,0,0,0,0,0,0,0,0,0,0,0,0,0,0,0,0,0,0,0,-9999,0,0,-9999,-9999,-9999,-9999,-9999,-9999,-9999,-9999,-9999,-9999,-9999,-9999,-9999,-9999,-9999,-9999,-9999,-9999,-9999,-9999,-9999,-9999,-9999,-9999,-9999,-9999,-9999,-9999,-9999,0,0,0,0,0,0,-9999,-9999,-9999,-9999,-9999,-9999,-9999,-9999,-9999,-9999,-9999,-9999,0,-9999,-9999,-9999,-9999,-9999,0,0,0,0,0,0,0,0,0,0,0,-9999,-9999,-9999,-9999,-9999,-9999,-9999,-9999,-9999,-9999,-9999,0,-9999,-9999,0,-9999,-9999,-9999,-9999,-9999,-9999,-9999,-9999,-9999,-9999,-9999,-9999,-9999,-9999,-9999,-9999,-9999,-9999,-9999,-9999,-9999,-9999,-9999,-9999,-9999,-9999,-9999,-9999,-9999,-9999,-9999,-9999,-9999,-9999,-9999,-9999,-9999,-9999,-9999,-9999,-9999,-9999,-9999,-9999,-9999,-9999,-9999,-9999,-9999,-9999,-9999,-9999,-9999,-9999,-9999,-9999,
-9999,-9999,-9999,-9999,-9999,-9999.000000000000000,-9999,-9999,-9999,-9999,-9999,-9999,-9999,-9999,-9999,-9999,-9999,-9999,-9999,-9999,-9999,-9999,-9999,-9999,-9999,-9999,-9999,-9999,-9999,-9999,-9999,-9999,-9999,-9999,-9999,-9999,-9999,-9999,-9999,-9999,-9999,-9999,-9999,-9999,-9999,-9999,-9999,-9999,-9999,-9999,-9999,-9999,-9999,-9999,-9999,-9999,-9999,-9999,-9999,-9999,-9999,-9999,-9999,-9999,-9999,-9999,-9999,-9999,-9999,-9999,-9999,-9999,-9999,-9999,-9999,-9999,-9999,-9999,-9999,-9999,-9999,-9999,-9999,-9999,-9999,-9999,-9999,-9999,-9999,-9999,-9999,-9999,-9999,0,0,0,0,-9999,-9999,-9999,-9999,-9999,-9999,-9999,-9999,-9999,-9999,0,-9999,0,-9999,-9999,-9999,-9999,-9999,-9999,-9999,-9999,0,-9999,-9999,-9999,-9999,-9999,-9999,-9999,-9999,-9999,-9999,-9999,-9999,-9999,-9999,-9999,-9999,-9999,-9999,-9999,-9999,-9999,-9999,-9999,-9999,-9999,-9999,-9999,-9999,-9999,-9999,-9999,-9999,-9999,-9999,-9999,-9999,-9999,-9999,-9999,-9999,-9999,-9999,-9999,-9999,0,0,0,0,0,0,0,0,0,0,0,0,0,0,0,0,0,0,0,0,0,0,0,0,0,0,0,0,0,0,0,0,0,0,0,0,0,0,0,0,0,0,0,0,0,0,0,0,0,0,0,0,0,0,0,0,0,0,0,0,-9999,-9999,-9999,-9999,-9999,-9999,-9999,-9999,-9999,-9999,-9999,-9999,-9999,-9999,-9999,-9999,-9999,-9999,-9999,-9999,-9999,-9999,-9999,-9999,-9999,-9999,-9999,-9999,-9999,-9999,-9999,-9999,0,0,0,0,-9999,-9999,-9999,-9999,-9999,-9999,-9999,-9999,-9999,-9999,-9999,-9999,-9999,0,-9999,-9999,-9999,-9999,-9999,0,-9999,-9999,-9999,0,0,0,0,0,0,0,0,-9999,-9999,-9999,-9999,-9999,-9999,-9999,-9999,-9999,-9999,0,-9999,-9999,0,0,-9999,-9999,-9999,-9999,-9999,-9999,-9999,-9999,-9999,-9999,-9999,-9999,-9999,-9999,-9999,-9999,-9999,-9999,-9999,-9999,-9999,-9999,-9999,-9999,-9999,-9999,-9999,-9999,-9999,-9999,-9999,-9999,-9999,-9999,-9999,-9999,-9999,-9999,-9999,-9999,-9999,-9999,-9999,-9999,-9999,-9999,-9999,-9999,-9999,-9999,-9999,-9999,-9999,-9999,-9999,
-9999,-9999,-9999,-9999,-9999,-9999.000000000000000,-9999,-9999,-9999,-9999,-9999,-9999,-9999,-9999,-9999,-9999,-9999,-9999,-9999,-9999,-9999,-9999,-9999,-9999,-9999,-9999,-9999,-9999,-9999,-9999,-9999,-9999,-9999,-9999,-9999,-9999,-9999,-9999,-9999,-9999,-9999,-9999,-9999,-9999,-9999,-9999,-9999,-9999,-9999,-9999,-9999,-9999,-9999,-9999,-9999,-9999,-9999,-9999,-9999,-9999,-9999,-9999,-9999,-9999,-9999,-9999,-9999,-9999,-9999,-9999,-9999,-9999,-9999,-9999,-9999,-9999,-9999,-9999,-9999,-9999,-9999,-9999,-9999,-9999,-9999,-9999,-9999,-9999,-9999,-9999,-9999,-9999,-9999,-9999,0,0,-9999,-9999,-9999,-9999,-9999,-9999,-9999,-9999,-9999,0,0,0,0,0,0,-9999,-9999,-9999,-9999,0,-9999,-9999,-9999,-9999,-9999,-9999,-9999,-9999,-9999,-9999,-9999,-9999,-9999,-9999,-9999,-9999,-9999,-9999,-9999,-9999,-9999,-9999,-9999,-9999,-9999,-9999,-9999,-9999,-9999,-9999,-9999,-9999,-9999,-9999,-9999,-9999,-9999,-9999,-9999,-9999,-9999,-9999,-9999,-9999,-9999,-9999,-9999,-9999,0,0,0,0,0,0,0,0,0,0,0,0,0,0,0,0,0,0,0,0,0,0,0,0,0,0,0,0,0,0,0,0,0,0,0,0,0,0,0,0,0,0,0,0,0,0,0,0,0,0,0,0,0,0,0,0,0,0,0,-9999,-9999,-9999,-9999,0,0,0,0,-9999,-9999,-9999,-9999,-9999,-9999,-9999,-9999,-9999,-9999,-9999,-9999,-9999,-9999,-9999,-9999,-9999,-9999,-9999,-9999,-9999,-9999,-9999,-9999,0,0,0,0,-9999,-9999,-9999,-9999,-9999,-9999,-9999,-9999,-9999,-9999,-9999,-9999,-9999,-9999,-9999,-9999,-9999,-9999,-9999,0,-9999,-9999,-9999,-9999,0,0,0,0,0,-9999,-9999,-9999,-9999,-9999,-9999,-9999,-9999,-9999,-9999,-9999,0,-9999,-9999,0,0,0,-9999,-9999,-9999,-9999,-9999,-9999,-9999,-9999,-9999,-9999,-9999,-9999,-9999,-9999,-9999,-9999,-9999,-9999,-9999,-9999,-9999,-9999,-9999,-9999,-9999,-9999,-9999,-9999,-9999,-9999,-9999,-9999,-9999,-9999,-9999,-9999,-9999,-9999,-9999,-9999,-9999,-9999,-9999,-9999,-9999,-9999,-9999,-9999,-9999,-9999,-9999,-9999,-9999,-9999,-9999,
-9999,-9999,-9999,-9999,-9999,-9999.000000000000000,-9999,-9999,-9999,-9999,-9999,-9999,-9999,-9999,-9999,-9999,-9999,-9999,-9999,-9999,-9999,-9999,-9999,-9999,-9999,-9999,-9999,-9999,-9999,-9999,-9999,-9999,-9999,-9999,-9999,-9999,-9999,-9999,-9999,-9999,-9999,-9999,-9999,-9999,-9999,-9999,-9999,-9999,-9999,-9999,-9999,-9999,-9999,-9999,-9999,-9999,-9999,-9999,-9999,-9999,-9999,-9999,-9999,-9999,-9999,-9999,-9999,-9999,-9999,-9999,-9999,-9999,-9999,-9999,-9999,-9999,-9999,-9999,-9999,-9999,-9999,-9999,-9999,-9999,-9999,-9999,-9999,-9999,-9999,-9999,-9999,-9999,-9999,-9999,0,0,-9999,-9999,-9999,-9999,-9999,-9999,-9999,-9999,0,0,0,-9999,0,0,0,0,0,0,0,0,0,0,-9999,-9999,-9999,-9999,-9999,-9999,-9999,-9999,-9999,-9999,-9999,-9999,-9999,-9999,-9999,-9999,-9999,-9999,-9999,-9999,-9999,-9999,-9999,-9999,-9999,-9999,-9999,-9999,-9999,-9999,-9999,-9999,-9999,-9999,-9999,-9999,-9999,-9999,-9999,-9999,-9999,-9999,-9999,-9999,-9999,-9999,-9999,0,0,0,0,0,0,0,0,0,0,0,0,0,0,0,0,0,0,0,0,0,0,0,0,0,0,0,0,0,0,0,0,0,0,0,0,0,0,0,0,0,0,0,0,0,0,0,0,0,0,0,0,0,0,0,0,0,0,0,0,0,0,0,0,0,-9999,-9999,-9999,-9999,-9999,-9999,-9999,-9999,-9999,-9999,-9999,-9999,-9999,-9999,-9999,-9999,-9999,-9999,-9999,-9999,-9999,-9999,-9999,-9999,-9999,-9999,0,0,0,-9999,-9999,-9999,-9999,-9999,-9999,-9999,-9999,-9999,-9999,-9999,-9999,-9999,-9999,-9999,-9999,-9999,-9999,-9999,0,-9999,-9999,-9999,-9999,-9999,-9999,0,0,-9999,-9999,-9999,-9999,-9999,-9999,-9999,-9999,-9999,-9999,-9999,0,-9999,-9999,-9999,0,0,0,0,-9999,-9999,-9999,-9999,-9999,-9999,-9999,-9999,-9999,-9999,-9999,-9999,-9999,-9999,-9999,-9999,-9999,-9999,-9999,-9999,-9999,-9999,-9999,-9999,-9999,-9999,-9999,-9999,-9999,-9999,-9999,-9999,-9999,-9999,-9999,-9999,-9999,-9999,-9999,-9999,-9999,-9999,-9999,-9999,-9999,-9999,-9999,-9999,-9999,-9999,-9999,-9999,-9999,-9999,
-9999,-9999,-9999,-9999,-9999,-9999.000000000000000,-9999,-9999,-9999,-9999,-9999,-9999,-9999,-9999,-9999,-9999,-9999,-9999,-9999,-9999,-9999,-9999,-9999,-9999,-9999,-9999,-9999,-9999,-9999,-9999,-9999,-9999,-9999,-9999,-9999,-9999,-9999,-9999,-9999,-9999,-9999,-9999,-9999,-9999,-9999,-9999,-9999,-9999,-9999,-9999,-9999,-9999,-9999,-9999,-9999,-9999,-9999,-9999,-9999,-9999,-9999,-9999,-9999,-9999,-9999,-9999,-9999,-9999,-9999,-9999,-9999,-9999,-9999,-9999,-9999,-9999,-9999,-9999,-9999,-9999,-9999,-9999,-9999,-9999,-9999,-9999,-9999,-9999,-9999,-9999,-9999,-9999,-9999,-9999,-9999,-9999,0,-9999,0,0,0,0,-9999,0,0,0,0,0,0,0,0,0,0,0,0,0,0,0,-9999,-9999,-9999,-9999,-9999,-9999,-9999,-9999,-9999,-9999,-9999,-9999,-9999,-9999,-9999,-9999,-9999,-9999,-9999,-9999,-9999,-9999,-9999,-9999,-9999,-9999,-9999,-9999,-9999,-9999,-9999,-9999,-9999,-9999,-9999,-9999,-9999,-9999,-9999,-9999,-9999,-9999,-9999,-9999,-9999,-9999,-9999,-9999,0,0,0,0,0,0,0,0,0,0,0,0,0,0,0,0,0,0,0,0,0,0,0,0,0,0,0,0,0,0,0,0,0,0,0,0,0,0,0,0,0,0,0,0,0,0,0,0,0,0,0,0,0,0,0,0,0,0,0,0,0,0,0,0,-9999,-9999,-9999,-9999,-9999,-9999,-9999,-9999,-9999,-9999,-9999,-9999,-9999,-9999,-9999,-9999,-9999,-9999,-9999,-9999,-9999,-9999,-9999,-9999,-9999,-9999,0,0,-9999,-9999,0,-9999,-9999,-9999,-9999,-9999,-9999,-9999,-9999,-9999,-9999,-9999,-9999,-9999,-9999,-9999,-9999,-9999,0,-9999,-9999,-9999,-9999,-9999,0,-9999,-9999,-9999,-9999,-9999,-9999,-9999,-9999,-9999,-9999,-9999,-9999,0,-9999,-9999,-9999,-9999,-9999,-9999,0,0,-9999,-9999,-9999,-9999,-9999,-9999,-9999,-9999,-9999,-9999,-9999,-9999,-9999,-9999,-9999,-9999,-9999,-9999,-9999,-9999,-9999,-9999,-9999,-9999,-9999,-9999,-9999,-9999,-9999,-9999,-9999,-9999,-9999,-9999,-9999,-9999,-9999,-9999,-9999,-9999,-9999,-9999,-9999,-9999,-9999,-9999,-9999,-9999,-9999,-9999,-9999,-9999,-9999,-9999,
-9999,-9999,-9999,-9999,-9999,-9999.000000000000000,-9999,-9999,-9999,-9999,-9999,-9999,-9999,-9999,-9999,-9999,-9999,-9999,-9999,-9999,-9999,-9999,-9999,-9999,-9999,-9999,-9999,-9999,-9999,-9999,-9999,-9999,-9999,-9999,-9999,-9999,-9999,-9999,-9999,-9999,-9999,-9999,-9999,-9999,-9999,-9999,-9999,-9999,-9999,-9999,-9999,-9999,-9999,-9999,-9999,-9999,-9999,-9999,-9999,-9999,-9999,-9999,-9999,-9999,-9999,-9999,-9999,-9999,-9999,-9999,-9999,-9999,-9999,-9999,-9999,-9999,-9999,-9999,-9999,-9999,-9999,-9999,-9999,-9999,-9999,-9999,-9999,-9999,-9999,-9999,-9999,-9999,-9999,-9999,-9999,-9999,-9999,-9999,0,-9999,-9999,0,0,0,0,0,0,0,0,0,0,0,0,0,0,0,0,0,0,0,-9999,-9999,-9999,-9999,-9999,-9999,-9999,-9999,-9999,-9999,-9999,-9999,-9999,-9999,-9999,-9999,-9999,-9999,-9999,-9999,-9999,-9999,-9999,-9999,-9999,-9999,-9999,-9999,-9999,-9999,-9999,-9999,-9999,-9999,-9999,-9999,-9999,-9999,-9999,-9999,-9999,-9999,-9999,-9999,-9999,-9999,-9999,0,0,0,0,0,0,0,0,0,0,0,0,0,0,0,0,0,0,0,0,0,0,0,0,0,0,0,0,0,0,0,0,0,0,0,0,0,0,0,0,0,0,0,0,0,0,0,0,0,0,0,0,5,0,0,0,0,0,0,0,0,0,-9999,-9999,-9999,-9999,-9999,-9999,-9999,-9999,-9999,-9999,-9999,-9999,-9999,-9999,-9999,-9999,-9999,-9999,-9999,-9999,-9999,-9999,-9999,-9999,-9999,-9999,-9999,-9999,-9999,-9999,0,0,-9999,-9999,-9999,-9999,-9999,-9999,-9999,-9999,-9999,-9999,-9999,-9999,-9999,-9999,-9999,-9999,-9999,0,0,-9999,-9999,-9999,-9999,-9999,-9999,-9999,-9999,-9999,-9999,-9999,-9999,-9999,-9999,-9999,-9999,-9999,-9999,-9999,-9999,-9999,-9999,0,0,0,0,-9999,-9999,-9999,-9999,-9999,-9999,-9999,-9999,-9999,-9999,-9999,-9999,-9999,-9999,-9999,-9999,-9999,-9999,-9999,-9999,-9999,-9999,-9999,-9999,-9999,-9999,-9999,-9999,-9999,-9999,-9999,-9999,-9999,-9999,-9999,-9999,-9999,-9999,-9999,-9999,-9999,-9999,-9999,-9999,-9999,-9999,-9999,-9999,-9999,-9999,-9999,-9999,-9999,-9999,
-9999,-9999,-9999,-9999,-9999,-9999.000000000000000,-9999,-9999,-9999,-9999,-9999,-9999,-9999,-9999,-9999,-9999,-9999,-9999,-9999,-9999,-9999,-9999,-9999,-9999,-9999,-9999,-9999,-9999,-9999,-9999,-9999,-9999,-9999,-9999,-9999,-9999,-9999,-9999,-9999,-9999,-9999,-9999,-9999,-9999,-9999,-9999,-9999,-9999,-9999,-9999,-9999,-9999,-9999,-9999,-9999,-9999,-9999,-9999,-9999,-9999,-9999,-9999,-9999,-9999,-9999,-9999,-9999,-9999,-9999,-9999,-9999,-9999,-9999,-9999,-9999,-9999,-9999,-9999,-9999,-9999,-9999,-9999,-9999,-9999,-9999,-9999,-9999,-9999,-9999,-9999,-9999,-9999,-9999,-9999,-9999,-9999,-9999,-9999,-9999,-9999,-9999,-9999,0,0,0,0,0,0,0,0,0,0,0,0,0,0,0,0,0,0,0,-9999,-9999,-9999,-9999,-9999,-9999,-9999,-9999,-9999,-9999,-9999,-9999,-9999,-9999,-9999,-9999,-9999,-9999,-9999,-9999,-9999,-9999,-9999,-9999,-9999,-9999,-9999,-9999,-9999,-9999,-9999,-9999,-9999,-9999,-9999,-9999,-9999,-9999,-9999,-9999,-9999,-9999,-9999,-9999,-9999,-9999,-9999,0,0,0,0,0,0,0,0,0,0,0,0,0,0,0,0,0,0,0,0,0,0,0,0,0,0,0,0,0,0,0,0,0,0,0,0,0,0,0,0,0,0,0,0,0,0,0,0,0,0,0,0,0,0,0,0,0,0,0,0,0,-9999,-9999,-9999,-9999,-9999,-9999,-9999,-9999,-9999,-9999,-9999,-9999,-9999,-9999,-9999,-9999,-9999,-9999,-9999,-9999,-9999,-9999,-9999,-9999,-9999,-9999,-9999,-9999,-9999,-9999,0,0,-9999,-9999,-9999,-9999,-9999,-9999,-9999,-9999,-9999,-9999,-9999,-9999,0,-9999,-9999,-9999,-9999,-9999,0,-9999,-9999,-9999,-9999,-9999,-9999,-9999,-9999,-9999,-9999,-9999,-9999,-9999,-9999,-9999,-9999,0,-9999,-9999,-9999,-9999,0,-9999,-9999,0,0,-9999,-9999,-9999,-9999,-9999,-9999,-9999,-9999,-9999,-9999,-9999,-9999,-9999,-9999,-9999,-9999,-9999,-9999,-9999,-9999,-9999,-9999,-9999,-9999,-9999,-9999,-9999,-9999,-9999,-9999,-9999,-9999,-9999,-9999,-9999,-9999,-9999,-9999,-9999,-9999,-9999,-9999,-9999,-9999,-9999,-9999,-9999,-9999,-9999,-9999,-9999,-9999,-9999,-9999,
-9999,-9999,-9999,-9999,-9999,-9999.000000000000000,-9999,-9999,-9999,-9999,-9999,-9999,-9999,-9999,-9999,-9999,-9999,-9999,-9999,-9999,-9999,-9999,-9999,-9999,-9999,-9999,-9999,-9999,-9999,-9999,-9999,-9999,-9999,-9999,-9999,-9999,-9999,-9999,-9999,-9999,-9999,-9999,-9999,-9999,-9999,-9999,-9999,-9999,-9999,-9999,-9999,-9999,-9999,-9999,-9999,-9999,-9999,-9999,-9999,-9999,-9999,-9999,-9999,-9999,-9999,-9999,-9999,-9999,-9999,-9999,-9999,-9999,-9999,-9999,-9999,-9999,-9999,-9999,-9999,-9999,-9999,-9999,-9999,-9999,-9999,-9999,-9999,-9999,-9999,-9999,-9999,-9999,-9999,-9999,-9999,-9999,-9999,-9999,-9999,-9999,-9999,-9999,0,0,0,0,0,0,0,0,0,0,0,0,0,0,0,0,0,0,0,0,-9999,-9999,-9999,-9999,-9999,-9999,-9999,-9999,-9999,-9999,-9999,-9999,-9999,-9999,-9999,-9999,-9999,-9999,-9999,-9999,-9999,-9999,-9999,-9999,-9999,-9999,-9999,-9999,-9999,-9999,-9999,-9999,-9999,-9999,-9999,-9999,-9999,-9999,-9999,-9999,-9999,-9999,-9999,-9999,-9999,-9999,-9999,0,0,0,0,0,0,0,0,0,0,0,0,-9999,-9999,-9999,0,0,0,0,0,0,0,0,0,0,0,0,0,0,0,0,0,0,0,0,0,0,0,0,0,0,0,0,0,0,0,0,0,0,0,0,0,0,0,0,0,0,0,0,-9999,-9999,-9999,-9999,-9999,-9999,-9999,-9999,-9999,-9999,-9999,-9999,-9999,-9999,-9999,-9999,-9999,-9999,-9999,-9999,-9999,-9999,-9999,-9999,-9999,-9999,-9999,-9999,-9999,-9999,-9999,-9999,0,-9999,-9999,-9999,-9999,-9999,-9999,-9999,-9999,-9999,-9999,-9999,-9999,-9999,-9999,-9999,-9999,-9999,-9999,-9999,0,0,-9999,-9999,-9999,-9999,-9999,-9999,-9999,-9999,-9999,-9999,-9999,-9999,-9999,-9999,0,0,-9999,-9999,0,0,-9999,-9999,0,0,-9999,-9999,-9999,-9999,-9999,-9999,-9999,-9999,-9999,-9999,-9999,-9999,-9999,-9999,-9999,-9999,-9999,-9999,-9999,-9999,-9999,-9999,-9999,-9999,-9999,-9999,-9999,-9999,-9999,-9999,-9999,-9999,-9999,-9999,-9999,-9999,-9999,-9999,-9999,-9999,-9999,-9999,-9999,-9999,-9999,-9999,-9999,-9999,-9999,-9999,-9999,-9999,-9999,-9999,
-9999,-9999,-9999,-9999,-9999,-9999.000000000000000,-9999,-9999,-9999,-9999,-9999,-9999,-9999,-9999,-9999,-9999,-9999,-9999,-9999,-9999,-9999,-9999,-9999,-9999,-9999,-9999,-9999,-9999,-9999,-9999,-9999,-9999,-9999,-9999,-9999,-9999,-9999,-9999,-9999,-9999,-9999,-9999,-9999,-9999,-9999,-9999,-9999,-9999,-9999,-9999,-9999,-9999,-9999,-9999,-9999,-9999,-9999,-9999,-9999,-9999,-9999,-9999,-9999,-9999,-9999,-9999,-9999,-9999,-9999,-9999,-9999,-9999,-9999,-9999,-9999,-9999,-9999,-9999,-9999,-9999,-9999,-9999,-9999,-9999,-9999,-9999,-9999,-9999,-9999,-9999,-9999,-9999,-9999,-9999,-9999,-9999,-9999,-9999,-9999,-9999,-9999,-9999,0,0,0,0,0,0,0,0,0,0,0,0,0,0,0,0,0,0,0,0,0,0,0,0,0,-9999,-9999,-9999,-9999,-9999,-9999,-9999,-9999,-9999,-9999,-9999,-9999,-9999,-9999,-9999,-9999,-9999,-9999,-9999,-9999,-9999,-9999,-9999,-9999,-9999,-9999,-9999,-9999,-9999,-9999,-9999,-9999,-9999,-9999,-9999,-9999,-9999,-9999,-9999,-9999,-9999,-9999,-9999,0,0,0,0,-9999,-9999,-9999,0,-9999,-9999,-9999,-9999,-9999,-9999,-9999,0,0,0,0,0,0,0,0,0,0,0,0,0,0,0,0,0,0,0,0,0,0,0,0,0,0,0,0,0,0,0,0,0,0,0,0,0,0,0,0,0,0,0,-9999,-9999,-9999,-9999,-9999,-9999,-9999,-9999,-9999,-9999,-9999,-9999,-9999,-9999,-9999,-9999,-9999,-9999,-9999,-9999,-9999,-9999,-9999,-9999,-9999,-9999,-9999,-9999,-9999,-9999,-9999,-9999,-9999,-9999,-9999,-9999,-9999,-9999,-9999,-9999,-9999,-9999,-9999,-9999,-9999,-9999,-9999,0,0,-9999,-9999,-9999,0,0,0,-9999,-9999,-9999,-9999,-9999,-9999,-9999,-9999,-9999,-9999,-9999,0,0,0,0,0,-9999,-9999,-9999,-9999,-9999,-9999,-9999,-9999,-9999,-9999,-9999,-9999,-9999,-9999,-9999,-9999,-9999,-9999,-9999,-9999,-9999,-9999,-9999,-9999,-9999,-9999,-9999,-9999,-9999,-9999,-9999,-9999,-9999,-9999,-9999,-9999,-9999,-9999,-9999,-9999,-9999,-9999,-9999,-9999,-9999,-9999,-9999,-9999,-9999,-9999,-9999,-9999,-9999,-9999,-9999,-9999,-9999,-9999,-9999,-9999,-9999,
-9999,-9999,-9999,-9999,-9999,-9999.000000000000000,-9999,-9999,-9999,-9999,-9999,-9999,-9999,-9999,-9999,-9999,-9999,-9999,-9999,-9999,-9999,-9999,-9999,-9999,-9999,-9999,-9999,-9999,-9999,-9999,-9999,-9999,-9999,-9999,-9999,-9999,-9999,-9999,-9999,-9999,-9999,-9999,-9999,-9999,-9999,-9999,-9999,-9999,-9999,-9999,-9999,-9999,-9999,-9999,-9999,-9999,-9999,-9999,-9999,-9999,-9999,-9999,-9999,-9999,-9999,-9999,-9999,-9999,-9999,-9999,-9999,-9999,-9999,-9999,-9999,-9999,-9999,-9999,-9999,-9999,-9999,-9999,-9999,-9999,-9999,-9999,-9999,-9999,-9999,-9999,-9999,-9999,-9999,-9999,-9999,-9999,-9999,-9999,-9999,-9999,-9999,-9999,0,0,0,0,0,0,0,0,0,0,0,0,0,0,0,0,0,0,0,0,0,0,0,0,0,0,-9999,-9999,-9999,-9999,-9999,-9999,-9999,-9999,-9999,-9999,-9999,-9999,-9999,-9999,-9999,-9999,-9999,-9999,-9999,-9999,-9999,-9999,-9999,-9999,-9999,-9999,-9999,-9999,-9999,-9999,-9999,-9999,-9999,-9999,-9999,-9999,-9999,-9999,-9999,-9999,-9999,-9999,-9999,-9999,-9999,-9999,-9999,-9999,-9999,-9999,-9999,-9999,-9999,-9999,-9999,-9999,-9999,-9999,-9999,-9999,-9999,0,0,0,0,0,0,0,0,0,0,0,0,0,0,0,0,0,0,0,0,0,0,0,0,0,0,0,0,0,0,0,0,0,0,0,0,0,0,-9999,-9999,-9999,-9999,-9999,-9999,-9999,-9999,-9999,-9999,-9999,-9999,-9999,-9999,-9999,-9999,-9999,-9999,-9999,-9999,-9999,-9999,-9999,-9999,-9999,0,-9999,-9999,-9999,-9999,-9999,-9999,-9999,-9999,-9999,-9999,-9999,-9999,-9999,-9999,-9999,-9999,-9999,-9999,-9999,-9999,-9999,-9999,-9999,0,0,-9999,-9999,0,0,0,-9999,-9999,-9999,-9999,0,-9999,-9999,-9999,-9999,-9999,0,0,0,0,-9999,-9999,-9999,-9999,-9999,-9999,-9999,-9999,-9999,0,-9999,-9999,-9999,-9999,-9999,-9999,-9999,-9999,-9999,-9999,-9999,-9999,-9999,-9999,-9999,-9999,-9999,-9999,-9999,-9999,-9999,-9999,-9999,-9999,-9999,-9999,-9999,-9999,-9999,-9999,-9999,-9999,-9999,-9999,-9999,-9999,-9999,-9999,-9999,-9999,-9999,-9999,-9999,-9999,-9999,-9999,-9999,-9999,-9999,-9999,-9999,-9999,-9999,
-9999,-9999,-9999,-9999,-9999,-9999.000000000000000,-9999,-9999,-9999,-9999,-9999,-9999,-9999,-9999,-9999,-9999,-9999,-9999,-9999,-9999,-9999,-9999,-9999,-9999,-9999,-9999,-9999,-9999,-9999,-9999,-9999,-9999,-9999,-9999,-9999,-9999,-9999,-9999,-9999,-9999,-9999,-9999,-9999,-9999,-9999,-9999,-9999,-9999,-9999,-9999,-9999,-9999,-9999,-9999,-9999,-9999,-9999,-9999,-9999,-9999,-9999,-9999,-9999,-9999,-9999,-9999,-9999,-9999,-9999,-9999,-9999,-9999,-9999,-9999,-9999,-9999,-9999,-9999,-9999,-9999,-9999,-9999,-9999,-9999,-9999,-9999,-9999,-9999,-9999,-9999,-9999,-9999,-9999,-9999,-9999,-9999,-9999,-9999,-9999,-9999,-9999,-9999,0,0,0,0,0,0,0,0,0,0,0,0,0,0,0,0,0,0,0,0,0,0,0,0,0,0,0,-9999,-9999,-9999,-9999,-9999,-9999,-9999,-9999,-9999,-9999,-9999,-9999,-9999,-9999,-9999,-9999,-9999,-9999,-9999,-9999,-9999,-9999,-9999,-9999,-9999,-9999,-9999,-9999,-9999,-9999,-9999,-9999,-9999,-9999,-9999,-9999,-9999,-9999,-9999,-9999,-9999,-9999,-9999,-9999,-9999,-9999,-9999,-9999,-9999,-9999,-9999,-9999,-9999,-9999,-9999,-9999,-9999,-9999,-9999,-9999,0,0,0,0,0,0,0,0,0,0,0,0,0,0,0,0,0,0,0,0,0,0,0,0,0,0,0,0,0,0,0,0,0,0,0,0,0,-9999,-9999,-9999,-9999,-9999,-9999,-9999,-9999,-9999,-9999,-9999,-9999,-9999,-9999,-9999,-9999,-9999,-9999,-9999,-9999,-9999,-9999,-9999,-9999,-9999,-9999,-9999,-9999,-9999,-9999,-9999,-9999,-9999,-9999,-9999,-9999,-9999,-9999,-9999,-9999,-9999,-9999,-9999,-9999,-9999,-9999,-9999,-9999,-9999,-9999,-9999,0,0,-9999,-9999,0,0,-9999,-9999,-9999,-9999,-9999,-9999,-9999,-9999,-9999,0,0,0,0,0,-9999,-9999,-9999,-9999,-9999,-9999,-9999,-9999,-9999,-9999,-9999,-9999,-9999,-9999,-9999,-9999,-9999,-9999,-9999,-9999,-9999,-9999,-9999,-9999,-9999,-9999,-9999,-9999,-9999,-9999,-9999,-9999,-9999,-9999,-9999,-9999,-9999,-9999,-9999,-9999,-9999,-9999,-9999,-9999,-9999,-9999,-9999,-9999,-9999,-9999,-9999,-9999,-9999,-9999,-9999,-9999,-9999,-9999,-9999,-9999,-9999,-9999,-9999,
-9999,-9999,-9999,-9999,-9999,-9999.000000000000000,-9999,-9999,-9999,-9999,-9999,-9999,-9999,-9999,-9999,-9999,-9999,-9999,-9999,-9999,-9999,-9999,0,-9999,-9999,-9999,-9999,-9999,-9999,-9999,-9999,-9999,-9999,-9999,-9999,-9999,-9999,-9999,-9999,-9999,-9999,-9999,-9999,-9999,-9999,-9999,-9999,-9999,-9999,-9999,-9999,-9999,-9999,-9999,-9999,-9999,-9999,-9999,-9999,-9999,-9999,-9999,-9999,-9999,-9999,-9999,-9999,-9999,-9999,-9999,-9999,-9999,-9999,-9999,-9999,-9999,-9999,-9999,-9999,-9999,-9999,-9999,-9999,-9999,-9999,-9999,-9999,-9999,-9999,-9999,-9999,-9999,-9999,-9999,-9999,-9999,-9999,-9999,-9999,-9999,-9999,0,0,0,0,0,0,0,0,0,0,0,0,0,0,0,0,0,0,0,0,0,0,0,0,0,0,0,0,-9999,-9999,-9999,-9999,-9999,-9999,-9999,-9999,-9999,-9999,-9999,-9999,-9999,-9999,-9999,-9999,-9999,-9999,-9999,-9999,-9999,-9999,-9999,-9999,-9999,-9999,-9999,-9999,-9999,-9999,-9999,-9999,-9999,-9999,-9999,-9999,-9999,-9999,-9999,-9999,-9999,-9999,-9999,-9999,-9999,-9999,-9999,-9999,-9999,-9999,-9999,-9999,-9999,-9999,-9999,-9999,-9999,-9999,-9999,-9999,0,0,0,0,0,0,0,0,0,0,0,0,0,0,0,0,0,0,0,0,0,0,0,0,0,0,0,0,0,0,0,0,0,0,0,0,-9999,-9999,-9999,-9999,-9999,-9999,-9999,-9999,-9999,-9999,-9999,-9999,-9999,-9999,-9999,-9999,-9999,-9999,-9999,-9999,-9999,-9999,-9999,-9999,-9999,-9999,-9999,-9999,-9999,-9999,-9999,-9999,-9999,-9999,-9999,-9999,-9999,-9999,-9999,-9999,-9999,-9999,-9999,-9999,-9999,-9999,-9999,-9999,-9999,-9999,-9999,-9999,-9999,0,0,0,0,0,0,-9999,-9999,-9999,-9999,-9999,0,-9999,0,0,0,0,0,0,-9999,-9999,-9999,-9999,-9999,-9999,-9999,-9999,-9999,-9999,0,-9999,-9999,-9999,-9999,-9999,-9999,-9999,-9999,-9999,-9999,-9999,-9999,-9999,-9999,-9999,-9999,-9999,-9999,-9999,-9999,-9999,-9999,-9999,-9999,-9999,-9999,-9999,-9999,-9999,-9999,-9999,-9999,-9999,-9999,-9999,-9999,-9999,-9999,-9999,-9999,-9999,-9999,-9999,-9999,-9999,-9999,-9999,-9999,-9999,-9999,-9999,-9999,
-9999,-9999,-9999,-9999,-9999,-9999.000000000000000,-9999,-9999,-9999,-9999,-9999,-9999,-9999,-9999,-9999,-9999,-9999,-9999,-9999,-9999,-9999,-9999,-9999,-9999,-9999,-9999,-9999,-9999,-9999,-9999,-9999,-9999,-9999,-9999,-9999,-9999,-9999,-9999,-9999,-9999,-9999,-9999,-9999,-9999,-9999,-9999,-9999,-9999,-9999,-9999,-9999,-9999,-9999,-9999,-9999,-9999,-9999,-9999,-9999,-9999,-9999,-9999,-9999,-9999,-9999,-9999,-9999,-9999,-9999,-9999,-9999,-9999,-9999,-9999,-9999,-9999,-9999,-9999,-9999,-9999,-9999,-9999,-9999,-9999,-9999,-9999,-9999,-9999,-9999,-9999,-9999,-9999,-9999,-9999,-9999,-9999,-9999,-9999,-9999,-9999,0,0,0,0,0,0,0,0,0,0,0,0,0,0,0,0,0,0,0,0,0,0,0,0,0,0,0,0,0,-9999,-9999,-9999,-9999,-9999,-9999,-9999,-9999,-9999,-9999,-9999,-9999,-9999,-9999,-9999,-9999,-9999,-9999,-9999,-9999,-9999,-9999,-9999,-9999,-9999,-9999,-9999,-9999,-9999,-9999,-9999,-9999,-9999,-9999,-9999,-9999,-9999,-9999,-9999,-9999,-9999,-9999,-9999,-9999,-9999,-9999,-9999,-9999,-9999,-9999,-9999,-9999,-9999,-9999,-9999,-9999,-9999,-9999,-9999,-9999,0,0,0,0,0,0,0,0,0,0,0,0,0,0,0,0,0,0,0,0,0,0,0,0,0,0,0,0,0,0,0,0,0,0,-9999,-9999,-9999,-9999,-9999,-9999,-9999,-9999,-9999,-9999,-9999,-9999,-9999,-9999,-9999,-9999,-9999,-9999,-9999,-9999,-9999,-9999,-9999,-9999,-9999,-9999,-9999,-9999,-9999,-9999,-9999,-9999,-9999,-9999,-9999,-9999,-9999,-9999,-9999,-9999,-9999,-9999,-9999,-9999,-9999,-9999,-9999,-9999,-9999,-9999,-9999,-9999,-9999,-9999,0,0,0,0,0,0,-9999,0,-9999,-9999,-9999,0,0,0,0,0,0,0,0,0,-9999,0,-9999,0,0,-9999,-9999,0,-9999,-9999,0,-9999,-9999,-9999,-9999,-9999,-9999,-9999,-9999,-9999,-9999,-9999,-9999,-9999,-9999,-9999,-9999,-9999,-9999,-9999,-9999,-9999,-9999,-9999,-9999,-9999,-9999,-9999,-9999,-9999,-9999,-9999,-9999,-9999,-9999,-9999,-9999,-9999,-9999,-9999,-9999,-9999,-9999,-9999,-9999,-9999,-9999,-9999,-9999,-9999,-9999,-9999,-9999,
-9999,-9999,-9999,-9999,-9999,-9999.000000000000000,-9999,-9999,-9999,-9999,-9999,-9999,-9999,-9999,-9999,-9999,-9999,-9999,-9999,-9999,-9999,-9999,-9999,-9999,-9999,-9999,-9999,-9999,-9999,-9999,-9999,-9999,-9999,-9999,-9999,-9999,-9999,-9999,-9999,-9999,-9999,-9999,-9999,-9999,-9999,-9999,-9999,-9999,-9999,-9999,-9999,-9999,-9999,-9999,-9999,-9999,-9999,-9999,-9999,-9999,-9999,-9999,-9999,-9999,-9999,-9999,-9999,-9999,-9999,-9999,-9999,-9999,-9999,-9999,-9999,-9999,-9999,-9999,-9999,-9999,-9999,-9999,-9999,-9999,-9999,-9999,-9999,-9999,0,-9999,-9999,-9999,-9999,-9999,-9999,-9999,-9999,-9999,-9999,0,0,10,0,0,0,0,0,0,0,0,0,0,0,0,0,0,0,0,0,0,0,0,0,0,0,0,0,0,-9999,0,0,-9999,-9999,-9999,-9999,-9999,-9999,-9999,-9999,-9999,-9999,-9999,-9999,-9999,-9999,-9999,-9999,-9999,-9999,-9999,-9999,-9999,-9999,-9999,-9999,-9999,-9999,-9999,-9999,-9999,-9999,-9999,-9999,-9999,-9999,-9999,-9999,-9999,-9999,-9999,-9999,-9999,-9999,-9999,-9999,-9999,-9999,-9999,-9999,-9999,-9999,-9999,-9999,-9999,-9999,-9999,-9999,-9999,-9999,0,0,0,0,0,0,0,0,0,0,0,0,0,0,0,0,0,0,0,0,0,0,0,0,0,0,0,0,0,0,0,0,0,-9999,-9999,-9999,-9999,-9999,-9999,-9999,-9999,-9999,-9999,-9999,-9999,-9999,-9999,-9999,-9999,-9999,-9999,-9999,-9999,-9999,-9999,-9999,-9999,-9999,-9999,-9999,-9999,-9999,-9999,-9999,-9999,-9999,-9999,-9999,-9999,-9999,-9999,-9999,-9999,-9999,-9999,-9999,-9999,-9999,-9999,-9999,-9999,-9999,-9999,-9999,-9999,-9999,-9999,-9999,-9999,-9999,0,0,0,0,-9999,0,-9999,-9999,-9999,-9999,0,0,0,0,0,0,0,0,-9999,-9999,0,-9999,-9999,-9999,-9999,-9999,-9999,-9999,0,-9999,-9999,-9999,-9999,-9999,-9999,-9999,-9999,-9999,-9999,-9999,-9999,-9999,-9999,-9999,-9999,-9999,-9999,-9999,-9999,-9999,-9999,-9999,-9999,-9999,-9999,-9999,-9999,-9999,-9999,-9999,-9999,-9999,-9999,-9999,-9999,-9999,-9999,-9999,-9999,-9999,-9999,-9999,-9999,-9999,-9999,-9999,-9999,-9999,-9999,-9999,-9999,
-9999,-9999,-9999,-9999,-9999,-9999.000000000000000,-9999,-9999,-9999,-9999,-9999,-9999,-9999,-9999,-9999,-9999,-9999,-9999,-9999,-9999,-9999,-9999,-9999,-9999,-9999,-9999,-9999,-9999,-9999,-9999,-9999,-9999,-9999,-9999,-9999,-9999,-9999,-9999,-9999,-9999,-9999,-9999,-9999,-9999,-9999,-9999,-9999,-9999,-9999,-9999,-9999,-9999,-9999,-9999,-9999,-9999,-9999,-9999,-9999,-9999,-9999,-9999,-9999,-9999,-9999,-9999,-9999,-9999,-9999,-9999,-9999,-9999,-9999,-9999,-9999,-9999,-9999,-9999,-9999,-9999,-9999,-9999,-9999,-9999,-9999,-9999,-9999,-9999,0,-9999,-9999,-9999,-9999,-9999,-9999,-9999,-9999,-9999,-9999,0,0,5,0,0,0,0,0,0,0,0,0,0,0,0,0,0,0,0,0,0,0,0,0,0,0,0,0,0,0,0,0,0,0,0,-9999,-9999,-9999,-9999,-9999,-9999,-9999,-9999,-9999,-9999,-9999,-9999,-9999,-9999,-9999,-9999,-9999,-9999,-9999,-9999,-9999,-9999,-9999,-9999,-9999,-9999,-9999,-9999,-9999,-9999,-9999,-9999,-9999,-9999,-9999,-9999,-9999,-9999,-9999,-9999,-9999,-9999,-9999,-9999,-9999,-9999,-9999,-9999,-9999,-9999,-9999,-9999,-9999,-9999,0,0,0,0,0,0,0,0,0,0,0,0,0,0,0,0,0,0,0,0,0,0,0,0,0,0,0,0,0,0,0,0,0,-9999,-9999,-9999,-9999,-9999,-9999,-9999,-9999,-9999,-9999,-9999,-9999,-9999,-9999,-9999,-9999,-9999,-9999,-9999,-9999,-9999,-9999,-9999,-9999,-9999,-9999,-9999,-9999,-9999,-9999,-9999,-9999,-9999,-9999,-9999,-9999,-9999,-9999,-9999,-9999,-9999,-9999,-9999,-9999,-9999,-9999,-9999,-9999,-9999,-9999,-9999,-9999,-9999,-9999,-9999,-9999,-9999,0,-9999,0,0,0,0,-9999,-9999,-9999,-9999,-9999,0,0,0,0,0,0,0,0,-9999,-9999,0,-9999,0,-9999,0,-9999,-9999,-9999,-9999,-9999,-9999,0,0,0,0,-9999,0,-9999,-9999,-9999,-9999,-9999,-9999,-9999,-9999,-9999,-9999,-9999,-9999,-9999,-9999,-9999,-9999,-9999,-9999,-9999,-9999,-9999,-9999,-9999,-9999,-9999,-9999,-9999,-9999,-9999,-9999,-9999,-9999,-9999,-9999,-9999,-9999,-9999,-9999,-9999,-9999,-9999,-9999,-9999,-9999,
-9999,-9999,-9999,-9999,-9999,-9999.000000000000000,-9999,-9999,-9999,-9999,-9999,-9999,-9999,-9999,-9999,-9999,-9999,-9999,-9999,-9999,-9999,-9999,-9999,-9999,-9999,-9999,-9999,-9999,-9999,-9999,-9999,-9999,-9999,-9999,-9999,-9999,-9999,-9999,-9999,-9999,-9999,-9999,-9999,-9999,-9999,-9999,-9999,-9999,-9999,-9999,-9999,-9999,-9999,-9999,-9999,-9999,-9999,-9999,-9999,-9999,-9999,-9999,-9999,-9999,-9999,-9999,-9999,-9999,-9999,-9999,-9999,-9999,-9999,-9999,-9999,-9999,-9999,-9999,-9999,-9999,-9999,-9999,-9999,-9999,-9999,-9999,-9999,-9999,-9999,-9999,-9999,-9999,-9999,-9999,-9999,-9999,-9999,-9999,-9999,0,0,0,0,0,0,0,0,0,0,0,0,0,0,0,0,0,0,0,0,0,0,0,0,0,0,0,0,0,0,0,0,0,0,0,0,-9999,-9999,-9999,-9999,-9999,-9999,-9999,-9999,-9999,-9999,-9999,-9999,-9999,-9999,-9999,-9999,-9999,-9999,-9999,-9999,-9999,-9999,-9999,-9999,-9999,-9999,-9999,-9999,-9999,-9999,-9999,-9999,-9999,-9999,-9999,-9999,-9999,-9999,-9999,-9999,-9999,-9999,-9999,-9999,-9999,-9999,-9999,-9999,-9999,-9999,-9999,-9999,-9999,-9999,0,0,0,0,0,0,0,0,0,0,0,0,0,0,0,0,0,0,0,0,0,0,0,0,0,0,0,0,0,0,0,0,-9999,-9999,-9999,-9999,-9999,-9999,-9999,-9999,-9999,-9999,-9999,-9999,-9999,-9999,-9999,-9999,-9999,-9999,-9999,-9999,-9999,-9999,-9999,-9999,-9999,-9999,-9999,-9999,-9999,-9999,-9999,-9999,-9999,-9999,-9999,-9999,-9999,-9999,-9999,-9999,-9999,-9999,-9999,-9999,-9999,-9999,-9999,-9999,-9999,-9999,-9999,-9999,-9999,-9999,-9999,-9999,-9999,-9999,-9999,0,0,0,0,0,0,-9999,-9999,-9999,-9999,0,0,0,0,0,0,-9999,-9999,-9999,0,0,-9999,-9999,-9999,0,0,-9999,-9999,-9999,0,0,-9999,0,0,-9999,-9999,-9999,0,-9999,-9999,-9999,-9999,-9999,-9999,-9999,-9999,0,0,-9999,-9999,-9999,-9999,-9999,-9999,-9999,-9999,-9999,-9999,-9999,-9999,-9999,-9999,-9999,-9999,-9999,-9999,-9999,-9999,-9999,-9999,-9999,-9999,-9999,-9999,-9999,-9999,-9999,-9999,-9999,-9999,
-9999,-9999,-9999,-9999,-9999,-9999.000000000000000,-9999,-9999,-9999,-9999,-9999,-9999,-9999,-9999,-9999,-9999,-9999,-9999,-9999,-9999,-9999,-9999,-9999,-9999,-9999,-9999,-9999,-9999,-9999,-9999,-9999,-9999,-9999,-9999,-9999,-9999,-9999,-9999,-9999,-9999,-9999,-9999,-9999,-9999,-9999,-9999,-9999,-9999,-9999,-9999,-9999,-9999,-9999,-9999,-9999,-9999,-9999,-9999,-9999,-9999,-9999,-9999,-9999,-9999,-9999,-9999,-9999,-9999,-9999,-9999,-9999,-9999,-9999,-9999,-9999,-9999,-9999,-9999,-9999,-9999,-9999,-9999,-9999,-9999,-9999,-9999,-9999,-9999,-9999,-9999,-9999,-9999,-9999,-9999,-9999,-9999,-9999,-9999,-9999,0,0,0,0,0,0,0,0,0,0,0,0,0,0,0,0,0,0,0,0,0,0,0,0,0,0,0,0,0,0,0,0,0,0,0,0,0,0,0,0,0,-9999,-9999,-9999,-9999,-9999,-9999,-9999,-9999,-9999,-9999,-9999,-9999,-9999,-9999,-9999,-9999,-9999,-9999,-9999,-9999,-9999,-9999,-9999,-9999,-9999,-9999,-9999,-9999,-9999,-9999,-9999,-9999,-9999,-9999,-9999,-9999,-9999,-9999,-9999,-9999,-9999,-9999,-9999,-9999,-9999,-9999,-9999,-9999,-9999,-9999,0,0,0,0,0,0,0,0,0,0,0,0,0,0,0,0,0,0,0,0,0,0,0,0,0,0,0,0,0,0,-9999,-9999,-9999,-9999,-9999,-9999,-9999,-9999,-9999,-9999,-9999,-9999,-9999,-9999,-9999,-9999,-9999,-9999,-9999,-9999,-9999,-9999,-9999,-9999,-9999,-9999,-9999,-9999,-9999,-9999,-9999,-9999,-9999,-9999,-9999,-9999,-9999,-9999,-9999,-9999,-9999,-9999,-9999,-9999,-9999,-9999,-9999,-9999,-9999,-9999,-9999,-9999,-9999,-9999,-9999,-9999,-9999,-9999,-9999,-9999,0,0,0,0,0,0,0,0,-9999,-9999,0,0,0,0,0,0,0,-9999,0,0,-9999,0,-9999,-9999,-9999,-9999,-9999,-9999,0,0,-9999,-9999,0,0,-9999,0,0,0,0,0,0,0,-9999,-9999,-9999,-9999,-9999,-9999,-9999,-9999,-9999,0,-9999,-9999,-9999,-9999,-9999,-9999,-9999,-9999,-9999,-9999,-9999,-9999,-9999,-9999,-9999,-9999,-9999,-9999,-9999,-9999,-9999,-9999,-9999,-9999,-9999,-9999,-9999,-9999,
-9999,-9999,-9999,-9999,-9999,-9999.000000000000000,-9999,-9999,-9999,-9999,-9999,-9999,-9999,-9999,-9999,-9999,-9999,-9999,-9999,-9999,-9999,-9999,-9999,-9999,-9999,-9999,-9999,-9999,-9999,-9999,-9999,-9999,-9999,-9999,-9999,-9999,-9999,-9999,-9999,-9999,-9999,-9999,-9999,-9999,-9999,-9999,-9999,-9999,-9999,-9999,-9999,-9999,-9999,-9999,-9999,-9999,-9999,-9999,-9999,-9999,-9999,-9999,-9999,-9999,-9999,-9999,-9999,-9999,-9999,-9999,-9999,-9999,-9999,-9999,-9999,-9999,-9999,-9999,-9999,-9999,-9999,-9999,-9999,-9999,-9999,-9999,-9999,-9999,-9999,-9999,-9999,-9999,-9999,-9999,-9999,-9999,-9999,-9999,0,0,0,0,0,0,0,0,0,0,0,0,0,0,0,0,0,0,0,0,0,0,0,0,0,0,0,0,0,0,0,0,0,0,0,0,0,0,0,0,0,0,0,-9999,-9999,-9999,-9999,-9999,-9999,-9999,-9999,-9999,-9999,-9999,-9999,-9999,-9999,-9999,-9999,-9999,-9999,-9999,-9999,-9999,-9999,-9999,-9999,-9999,-9999,-9999,-9999,-9999,-9999,-9999,-9999,-9999,-9999,-9999,-9999,-9999,-9999,-9999,-9999,-9999,-9999,-9999,-9999,-9999,-9999,-9999,-9999,-9999,-9999,0,0,0,0,0,0,0,0,0,0,0,0,0,0,0,0,0,0,0,0,0,0,0,0,0,0,0,0,0,-9999,-9999,-9999,-9999,-9999,-9999,-9999,-9999,-9999,-9999,-9999,-9999,-9999,-9999,-9999,-9999,-9999,-9999,-9999,-9999,-9999,-9999,-9999,-9999,-9999,-9999,-9999,-9999,-9999,-9999,-9999,-9999,-9999,-9999,-9999,-9999,-9999,-9999,-9999,-9999,-9999,-9999,-9999,-9999,-9999,-9999,-9999,-9999,-9999,-9999,-9999,-9999,-9999,-9999,-9999,-9999,-9999,-9999,-9999,-9999,-9999,-9999,0,0,0,-9999,-9999,-9999,-9999,-9999,-9999,-9999,-9999,-9999,0,-9999,0,-9999,-9999,0,-9999,0,-9999,0,-9999,-9999,-9999,-9999,-9999,-9999,-9999,-9999,0,-9999,0,0,0,0,0,0,0,0,0,0,-9999,-9999,-9999,-9999,-9999,-9999,-9999,-9999,0,-9999,-9999,-9999,-9999,-9999,-9999,-9999,-9999,-9999,-9999,-9999,-9999,-9999,-9999,-9999,-9999,-9999,-9999,-9999,-9999,-9999,-9999,-9999,-9999,-9999,-9999,-9999,
-9999,-9999,-9999,-9999,-9999,-9999.000000000000000,-9999,-9999,-9999,-9999,-9999,-9999,-9999,-9999,-9999,-9999,-9999,-9999,-9999,-9999,-9999,-9999,-9999,-9999,-9999,-9999,-9999,-9999,-9999,-9999,-9999,-9999,-9999,-9999,-9999,-9999,-9999,-9999,-9999,-9999,-9999,-9999,-9999,-9999,-9999,-9999,-9999,-9999,-9999,-9999,-9999,-9999,-9999,-9999,-9999,-9999,-9999,-9999,-9999,-9999,-9999,-9999,-9999,-9999,-9999,-9999,-9999,-9999,-9999,-9999,-9999,-9999,-9999,-9999,-9999,-9999,-9999,-9999,-9999,-9999,-9999,-9999,-9999,-9999,-9999,-9999,-9999,-9999,-9999,-9999,-9999,-9999,-9999,-9999,-9999,-9999,-9999,-9999,0,0,0,0,0,0,0,0,0,0,0,0,0,0,0,0,0,0,0,0,0,0,0,0,0,0,0,0,0,0,0,0,0,0,0,0,0,0,0,0,0,0,0,0,0,-9999,-9999,-9999,-9999,-9999,-9999,-9999,-9999,-9999,-9999,-9999,-9999,-9999,-9999,-9999,-9999,-9999,-9999,-9999,-9999,-9999,-9999,-9999,-9999,-9999,-9999,-9999,-9999,-9999,-9999,-9999,-9999,-9999,-9999,-9999,-9999,-9999,-9999,-9999,-9999,-9999,-9999,-9999,-9999,-9999,-9999,-9999,-9999,0,0,0,0,0,0,0,0,0,0,0,0,0,0,0,0,0,0,0,0,0,0,0,0,0,0,0,0,0,-9999,-9999,-9999,-9999,-9999,-9999,-9999,-9999,-9999,-9999,-9999,-9999,-9999,-9999,-9999,-9999,-9999,-9999,-9999,-9999,-9999,-9999,-9999,-9999,-9999,-9999,-9999,-9999,-9999,-9999,-9999,-9999,-9999,-9999,-9999,-9999,-9999,-9999,-9999,-9999,-9999,-9999,-9999,-9999,-9999,-9999,-9999,-9999,-9999,-9999,-9999,-9999,-9999,-9999,-9999,-9999,-9999,-9999,-9999,-9999,-9999,-9999,-9999,0,0,-9999,-9999,-9999,-9999,-9999,-9999,-9999,-9999,-9999,-9999,-9999,-9999,-9999,-9999,0,-9999,-9999,0,-9999,-9999,-9999,-9999,-9999,-9999,-9999,-9999,-9999,-9999,-9999,-9999,-9999,-9999,0,0,0,0,0,0,0,0,-9999,-9999,-9999,-9999,-9999,-9999,0,-9999,-9999,-9999,-9999,-9999,-9999,-9999,-9999,-9999,-9999,-9999,-9999,-9999,-9999,-9999,-9999,-9999,-9999,-9999,-9999,-9999,-9999,-9999,-9999,-9999,-9999,-9999,-9999,
-9999,-9999,-9999,-9999,-9999,-9999.000000000000000,-9999,-9999,-9999,-9999,-9999,-9999,-9999,-9999,-9999,-9999,-9999,-9999,-9999,-9999,-9999,-9999,-9999,-9999,-9999,-9999,-9999,-9999,-9999,-9999,-9999,-9999,-9999,-9999,-9999,-9999,-9999,-9999,-9999,-9999,-9999,-9999,-9999,-9999,-9999,-9999,-9999,-9999,-9999,-9999,-9999,-9999,-9999,-9999,-9999,-9999,-9999,-9999,-9999,-9999,-9999,-9999,-9999,-9999,-9999,-9999,-9999,-9999,-9999,-9999,-9999,-9999,-9999,-9999,-9999,-9999,-9999,-9999,-9999,-9999,-9999,-9999,-9999,-9999,-9999,-9999,-9999,-9999,-9999,-9999,-9999,-9999,-9999,-9999,-9999,-9999,-9999,-9999,0,0,0,0,0,0,0,0,0,0,0,0,0,0,0,0,0,0,0,0,0,0,0,0,0,0,0,0,0,0,0,0,0,0,0,0,0,0,0,0,0,0,0,0,0,0,-9999,-9999,-9999,-9999,-9999,-9999,-9999,-9999,-9999,-9999,-9999,-9999,-9999,-9999,-9999,-9999,-9999,-9999,-9999,-9999,-9999,-9999,-9999,-9999,-9999,-9999,-9999,-9999,-9999,-9999,-9999,-9999,-9999,-9999,-9999,-9999,-9999,-9999,-9999,-9999,-9999,-9999,-9999,-9999,-9999,-9999,-9999,-9999,0,0,0,0,0,0,0,0,0,0,0,0,0,0,0,0,0,0,0,0,0,0,0,0,0,0,-9999,0,-9999,-9999,-9999,-9999,-9999,-9999,-9999,-9999,-9999,-9999,-9999,-9999,-9999,-9999,-9999,-9999,-9999,-9999,-9999,-9999,-9999,-9999,-9999,-9999,-9999,-9999,-9999,-9999,-9999,-9999,-9999,-9999,-9999,-9999,-9999,-9999,-9999,-9999,-9999,-9999,-9999,-9999,-9999,-9999,-9999,-9999,-9999,-9999,-9999,-9999,-9999,-9999,-9999,-9999,-9999,-9999,-9999,-9999,-9999,-9999,-9999,-9999,-9999,-9999,-9999,0,0,0,-9999,-9999,-9999,-9999,-9999,-9999,-9999,-9999,-9999,-9999,-9999,-9999,0,-9999,-9999,-9999,-9999,-9999,-9999,-9999,-9999,-9999,-9999,-9999,-9999,-9999,0,-9999,-9999,-9999,0,0,0,0,0,0,0,0,0,-9999,0,0,0,-9999,-9999,-9999,0,-9999,-9999,-9999,-9999,-9999,-9999,-9999,-9999,-9999,-9999,-9999,-9999,-9999,-9999,-9999,-9999,-9999,-9999,-9999,-9999,-9999,-9999,-9999,-9999,-9999,
-9999,-9999,-9999,-9999,-9999,-9999.000000000000000,-9999,-9999,-9999,-9999,-9999,-9999,-9999,-9999,-9999,-9999,-9999,-9999,-9999,-9999,-9999,-9999,-9999,-9999,-9999,-9999,-9999,-9999,-9999,-9999,-9999,-9999,-9999,-9999,-9999,-9999,-9999,-9999,-9999,-9999,-9999,-9999,-9999,-9999,-9999,-9999,-9999,-9999,-9999,-9999,-9999,-9999,-9999,-9999,-9999,-9999,-9999,-9999,-9999,-9999,-9999,-9999,-9999,-9999,-9999,-9999,-9999,-9999,-9999,-9999,-9999,-9999,-9999,-9999,-9999,-9999,-9999,-9999,-9999,-9999,-9999,-9999,-9999,-9999,-9999,-9999,-9999,-9999,-9999,-9999,-9999,-9999,-9999,-9999,-9999,-9999,-9999,-9999,-9999,-9999,0,1,0,0,0,0,0,0,0,0,0,0,0,0,0,0,0,0,0,0,0,0,0,0,0,0,0,0,0,0,0,0,0,0,0,0,0,0,0,0,0,0,0,0,0,-9999,-9999,-9999,-9999,-9999,-9999,-9999,-9999,-9999,-9999,-9999,-9999,-9999,-9999,-9999,-9999,-9999,-9999,-9999,-9999,-9999,-9999,-9999,-9999,-9999,-9999,-9999,-9999,-9999,-9999,-9999,-9999,-9999,-9999,-9999,-9999,-9999,-9999,-9999,-9999,-9999,-9999,-9999,-9999,-9999,-9999,-9999,0,0,0,0,0,0,0,0,0,0,0,0,0,0,0,0,0,0,0,0,0,0,0,0,0,0,0,-9999,-9999,-9999,-9999,-9999,-9999,-9999,-9999,-9999,-9999,-9999,-9999,-9999,-9999,-9999,-9999,-9999,-9999,-9999,-9999,-9999,-9999,-9999,-9999,-9999,-9999,-9999,-9999,-9999,-9999,-9999,-9999,-9999,-9999,-9999,-9999,-9999,-9999,-9999,-9999,-9999,-9999,-9999,-9999,-9999,-9999,-9999,-9999,-9999,-9999,-9999,-9999,-9999,-9999,-9999,-9999,-9999,-9999,-9999,-9999,-9999,-9999,-9999,-9999,-9999,-9999,-9999,0,0,0,0,0,0,-9999,-9999,-9999,-9999,-9999,-9999,-9999,-9999,-9999,-9999,-9999,-9999,-9999,-9999,-9999,-9999,-9999,-9999,-9999,-9999,-9999,-9999,-9999,-9999,-9999,-9999,0,0,0,0,0,0,0,0,-9999,-9999,-9999,-9999,-9999,-9999,-9999,-9999,-9999,-9999,0,-9999,-9999,-9999,-9999,-9999,-9999,-9999,-9999,-9999,-9999,-9999,-9999,-9999,-9999,-9999,-9999,-9999,-9999,-9999,-9999,-9999,-9999,-9999,
-9999,-9999,-9999,-9999,-9999,-9999.000000000000000,-9999,-9999,-9999,-9999,-9999,-9999,-9999,-9999,-9999,-9999,-9999,-9999,-9999,-9999,-9999,-9999,-9999,-9999,-9999,-9999,-9999,-9999,-9999,-9999,-9999,-9999,-9999,-9999,-9999,-9999,-9999,-9999,-9999,-9999,-9999,-9999,-9999,-9999,-9999,-9999,-9999,-9999,-9999,-9999,-9999,-9999,-9999,-9999,-9999,-9999,-9999,-9999,-9999,-9999,-9999,-9999,-9999,-9999,-9999,-9999,-9999,-9999,-9999,-9999,-9999,-9999,-9999,-9999,-9999,-9999,-9999,-9999,-9999,-9999,-9999,-9999,-9999,-9999,-9999,-9999,-9999,-9999,-9999,-9999,-9999,-9999,-9999,-9999,-9999,-9999,-9999,-9999,-9999,-9999,0,0,1,0,0,0,0,0,0,0,0,0,0,0,0,0,0,0,0,0,0,0,0,0,0,0,0,0,0,0,0,0,0,0,0,0,0,0,0,0,0,0,0,0,0,-9999,-9999,-9999,-9999,-9999,-9999,-9999,-9999,-9999,-9999,-9999,-9999,-9999,-9999,-9999,-9999,-9999,-9999,-9999,-9999,-9999,-9999,-9999,-9999,-9999,-9999,-9999,-9999,-9999,-9999,-9999,-9999,-9999,-9999,-9999,-9999,-9999,-9999,-9999,-9999,-9999,-9999,-9999,-9999,-9999,-9999,-9999,-9999,0,0,0,0,0,0,0,0,0,0,0,0,0,0,0,0,0,0,0,0,0,0,0,0,0,0,-9999,-9999,-9999,-9999,-9999,-9999,-9999,-9999,-9999,-9999,-9999,-9999,-9999,-9999,-9999,-9999,-9999,-9999,-9999,-9999,-9999,-9999,-9999,-9999,-9999,-9999,-9999,-9999,-9999,-9999,-9999,-9999,-9999,-9999,-9999,-9999,-9999,-9999,-9999,-9999,-9999,-9999,-9999,-9999,-9999,-9999,-9999,-9999,-9999,-9999,-9999,-9999,-9999,-9999,-9999,-9999,-9999,-9999,-9999,-9999,-9999,-9999,-9999,-9999,-9999,-9999,-9999,-9999,-9999,-9999,-9999,0,0,0,0,-9999,-9999,-9999,-9999,-9999,-9999,-9999,-9999,-9999,-9999,-9999,0,-9999,-9999,-9999,0,-9999,0,-9999,-9999,-9999,-9999,-9999,0,0,0,0,0,0,0,-9999,0,0,-9999,-9999,-9999,-9999,-9999,-9999,-9999,-9999,-9999,0,0,0,-9999,-9999,-9999,-9999,-9999,-9999,-9999,-9999,-9999,-9999,-9999,-9999,-9999,-9999,-9999,-9999,-9999,-9999,-9999,-9999,-9999,
-9999,-9999,-9999,-9999,-9999,-9999.000000000000000,-9999,-9999,-9999,-9999,-9999,-9999,-9999,-9999,-9999,-9999,-9999,-9999,-9999,-9999,-9999,-9999,-9999,-9999,-9999,-9999,-9999,-9999,-9999,-9999,-9999,-9999,-9999,-9999,-9999,-9999,-9999,-9999,-9999,-9999,-9999,-9999,-9999,-9999,-9999,-9999,-9999,-9999,-9999,-9999,-9999,-9999,-9999,-9999,-9999,-9999,-9999,-9999,-9999,-9999,-9999,-9999,-9999,-9999,-9999,-9999,-9999,-9999,-9999,-9999,-9999,-9999,-9999,-9999,-9999,-9999,-9999,-9999,-9999,-9999,-9999,-9999,-9999,-9999,-9999,-9999,-9999,-9999,-9999,-9999,-9999,-9999,-9999,-9999,-9999,-9999,-9999,-9999,-9999,-9999,-9999,0,0,9,0,0,0,0,0,0,0,0,0,0,0,0,0,0,0,0,0,0,0,0,0,0,0,0,0,0,0,0,0,0,0,0,0,0,0,0,0,0,0,0,-9999,-9999,-9999,-9999,-9999,-9999,-9999,-9999,-9999,-9999,-9999,-9999,-9999,-9999,-9999,-9999,-9999,-9999,-9999,-9999,-9999,-9999,-9999,-9999,-9999,-9999,-9999,-9999,-9999,-9999,-9999,-9999,-9999,-9999,-9999,-9999,-9999,-9999,-9999,-9999,-9999,-9999,-9999,-9999,-9999,-9999,-9999,-9999,-9999,0,0,0,0,0,0,0,0,0,0,0,0,0,0,0,0,0,0,0,0,0,0,0,0,0,0,-9999,-9999,-9999,-9999,-9999,-9999,-9999,-9999,-9999,-9999,-9999,-9999,-9999,-9999,-9999,-9999,-9999,-9999,-9999,-9999,-9999,-9999,-9999,-9999,-9999,-9999,-9999,-9999,-9999,-9999,-9999,-9999,-9999,-9999,-9999,-9999,-9999,-9999,-9999,-9999,-9999,-9999,-9999,-9999,-9999,-9999,-9999,-9999,-9999,-9999,-9999,-9999,-9999,-9999,-9999,-9999,-9999,-9999,-9999,-9999,-9999,-9999,-9999,-9999,-9999,-9999,-9999,-9999,-9999,-9999,-9999,-9999,-9999,-9999,-9999,-9999,-9999,0,-9999,-9999,-9999,-9999,-9999,-9999,-9999,0,0,-9999,-9999,-9999,-9999,-9999,-9999,-9999,-9999,-9999,-9999,-9999,-9999,-9999,-9999,0,0,0,-9999,-9999,-9999,0,0,-9999,0,-9999,-9999,0,-9999,-9999,-9999,-9999,-9999,-9999,-9999,0,-9999,-9999,-9999,-9999,-9999,-9999,-9999,-9999,-9999,-9999,-9999,-9999,-9999,-9999,-9999,-9999,-9999,-9999,-9999,
-9999,-9999,-9999,-9999,-9999,-9999.000000000000000,-9999,-9999,-9999,-9999,-9999,-9999,-9999,-9999,-9999,-9999,-9999,-9999,-9999,-9999,-9999,-9999,-9999,-9999,-9999,-9999,-9999,-9999,-9999,-9999,-9999,-9999,-9999,-9999,-9999,-9999,-9999,-9999,-9999,-9999,-9999,-9999,-9999,-9999,-9999,-9999,-9999,-9999,-9999,-9999,-9999,-9999,-9999,-9999,-9999,-9999,-9999,-9999,-9999,-9999,-9999,-9999,-9999,-9999,-9999,-9999,-9999,-9999,-9999,-9999,-9999,-9999,-9999,-9999,-9999,-9999,-9999,-9999,-9999,-9999,-9999,-9999,-9999,-9999,-9999,-9999,-9999,-9999,-9999,-9999,-9999,-9999,-9999,-9999,-9999,-9999,-9999,-9999,-9999,-9999,-9999,0,9,0,0,0,0,0,0,0,0,0,0,0,0,0,0,0,0,0,0,0,0,0,0,0,0,0,0,0,0,0,0,0,0,0,0,0,0,0,0,0,0,-9999,-9999,-9999,-9999,-9999,-9999,-9999,-9999,-9999,-9999,-9999,-9999,-9999,-9999,-9999,-9999,-9999,-9999,-9999,-9999,-9999,-9999,-9999,-9999,-9999,-9999,-9999,-9999,-9999,-9999,-9999,-9999,-9999,-9999,-9999,-9999,-9999,-9999,-9999,-9999,-9999,-9999,-9999,-9999,-9999,-9999,-9999,-9999,-9999,-9999,0,0,0,0,0,0,0,0,0,0,0,0,0,0,0,0,0,0,0,0,0,0,0,0,0,0,0,-9999,-9999,-9999,-9999,-9999,-9999,-9999,-9999,-9999,-9999,-9999,-9999,-9999,-9999,-9999,-9999,-9999,-9999,-9999,-9999,-9999,-9999,-9999,-9999,-9999,-9999,-9999,-9999,-9999,-9999,-9999,-9999,-9999,-9999,-9999,-9999,-9999,-9999,-9999,-9999,-9999,-9999,-9999,-9999,-9999,-9999,-9999,-9999,-9999,-9999,-9999,-9999,-9999,-9999,-9999,-9999,-9999,-9999,-9999,-9999,-9999,-9999,-9999,-9999,-9999,-9999,-9999,-9999,-9999,-9999,-9999,-9999,-9999,-9999,-9999,-9999,-9999,-9999,-9999,0,-9999,-9999,-9999,0,-9999,-9999,-9999,-9999,-9999,-9999,-9999,-9999,-9999,-9999,-9999,-9999,-9999,-9999,-9999,-9999,-9999,-9999,-9999,-9999,-9999,-9999,-9999,0,0,-9999,0,0,-9999,-9999,-9999,-9999,-9999,-9999,-9999,-9999,-9999,-9999,-9999,-9999,-9999,-9999,-9999,-9999,-9999,-9999,-9999,-9999,-9999,-9999,-9999,-9999,-9999,-9999,-9999,-9999,
-9999,-9999,-9999,-9999,-9999,-9999.000000000000000,-9999,-9999,-9999,-9999,-9999,-9999,-9999,-9999,-9999,-9999,-9999,-9999,-9999,-9999,-9999,-9999,-9999,-9999,-9999,-9999,-9999,-9999,-9999,-9999,-9999,-9999,-9999,-9999,-9999,-9999,-9999,-9999,-9999,-9999,-9999,-9999,-9999,-9999,-9999,-9999,-9999,-9999,-9999,-9999,-9999,-9999,-9999,-9999,-9999,-9999,-9999,-9999,-9999,-9999,-9999,-9999,-9999,-9999,-9999,-9999,-9999,-9999,-9999,-9999,-9999,-9999,-9999,-9999,-9999,-9999,-9999,-9999,-9999,-9999,-9999,-9999,-9999,-9999,-9999,-9999,-9999,-9999,-9999,-9999,-9999,-9999,-9999,-9999,-9999,-9999,-9999,-9999,-9999,-9999,-9999,-9999,0,0,9,0,0,0,0,0,0,0,0,0,0,0,0,0,0,0,0,0,0,0,0,0,0,0,0,0,0,0,0,0,0,0,0,0,0,0,0,0,-9999,-9999,-9999,-9999,-9999,-9999,-9999,-9999,-9999,-9999,-9999,-9999,-9999,-9999,-9999,-9999,-9999,-9999,-9999,-9999,-9999,-9999,-9999,-9999,-9999,-9999,-9999,-9999,-9999,-9999,-9999,-9999,-9999,-9999,-9999,-9999,-9999,-9999,-9999,-9999,-9999,-9999,-9999,-9999,-9999,-9999,-9999,-9999,-9999,-9999,-9999,0,0,0,0,0,0,0,0,0,0,0,0,0,0,0,0,0,0,0,0,0,0,0,0,0,0,0,-9999,-9999,-9999,-9999,-9999,-9999,-9999,-9999,-9999,-9999,-9999,-9999,-9999,-9999,-9999,-9999,-9999,-9999,-9999,-9999,-9999,-9999,-9999,-9999,-9999,-9999,-9999,-9999,-9999,-9999,-9999,-9999,-9999,-9999,-9999,-9999,-9999,-9999,-9999,-9999,-9999,-9999,-9999,-9999,-9999,-9999,-9999,-9999,-9999,-9999,-9999,-9999,-9999,-9999,-9999,-9999,-9999,-9999,-9999,-9999,-9999,-9999,-9999,-9999,-9999,-9999,-9999,-9999,-9999,-9999,-9999,-9999,-9999,-9999,-9999,-9999,-9999,-9999,-9999,-9999,-9999,-9999,-9999,-9999,-9999,-9999,-9999,-9999,-9999,-9999,-9999,-9999,-9999,-9999,-9999,-9999,-9999,-9999,-9999,-9999,-9999,-9999,0,-9999,-9999,-9999,-9999,-9999,-9999,-9999,-9999,-9999,-9999,-9999,-9999,-9999,-9999,-9999,-9999,-9999,-9999,-9999,-9999,-9999,-9999,-9999,-9999,-9999,-9999,-9999,-9999,-9999,-9999,-9999,-9999,-9999,-9999,-9999,-9999,-9999,
-9999,-9999,-9999,-9999,-9999,-9999.000000000000000,-9999,-9999,-9999,-9999,-9999,-9999,-9999,-9999,-9999,-9999,-9999,-9999,-9999,-9999,-9999,-9999,-9999,-9999,-9999,-9999,-9999,-9999,-9999,-9999,-9999,-9999,-9999,-9999,-9999,-9999,-9999,-9999,-9999,-9999,-9999,-9999,-9999,-9999,-9999,-9999,-9999,-9999,-9999,-9999,-9999,-9999,-9999,-9999,-9999,-9999,-9999,-9999,-9999,-9999,-9999,-9999,-9999,-9999,-9999,-9999,-9999,-9999,-9999,-9999,-9999,-9999,-9999,-9999,-9999,-9999,-9999,-9999,-9999,-9999,-9999,-9999,-9999,-9999,-9999,-9999,-9999,-9999,-9999,-9999,-9999,-9999,-9999,-9999,-9999,-9999,-9999,-9999,-9999,-9999,-9999,-9999,0,0,0,3,0,0,0,0,0,0,0,0,0,0,0,0,0,0,0,0,0,0,0,0,0,0,0,0,0,0,0,0,0,0,0,0,0,0,0,0,-9999,-9999,-9999,-9999,-9999,-9999,-9999,-9999,-9999,-9999,-9999,-9999,-9999,-9999,-9999,-9999,-9999,-9999,-9999,-9999,-9999,-9999,-9999,-9999,-9999,-9999,-9999,-9999,-9999,-9999,-9999,-9999,-9999,-9999,-9999,-9999,-9999,-9999,-9999,-9999,-9999,-9999,-9999,-9999,-9999,-9999,-9999,-9999,-9999,-9999,-9999,0,0,0,0,0,0,0,0,0,0,0,0,0,0,0,0,0,0,0,0,0,0,0,0,0,0,0,-9999,-9999,-9999,-9999,-9999,-9999,-9999,-9999,-9999,0,-9999,-9999,-9999,-9999,-9999,-9999,-9999,-9999,-9999,-9999,-9999,-9999,-9999,-9999,-9999,-9999,-9999,-9999,-9999,-9999,-9999,-9999,-9999,-9999,-9999,-9999,-9999,-9999,-9999,-9999,-9999,-9999,-9999,-9999,-9999,-9999,-9999,-9999,-9999,-9999,-9999,-9999,-9999,-9999,-9999,-9999,-9999,-9999,-9999,-9999,-9999,-9999,-9999,-9999,-9999,-9999,-9999,-9999,-9999,-9999,-9999,-9999,-9999,-9999,-9999,-9999,-9999,-9999,-9999,-9999,-9999,-9999,-9999,-9999,-9999,-9999,-9999,-9999,-9999,-9999,-9999,-9999,0,0,0,0,0,-9999,-9999,-9999,-9999,0,0,-9999,-9999,-9999,-9999,-9999,-9999,-9999,-9999,-9999,-9999,-9999,-9999,-9999,-9999,-9999,-9999,-9999,-9999,-9999,-9999,-9999,-9999,-9999,-9999,-9999,-9999,-9999,-9999,-9999,-9999,-9999,-9999,-9999,-9999,-9999,-9999,-9999,
-9999,-9999,-9999,-9999,-9999,-9999.000000000000000,-9999,-9999,-9999,-9999,-9999,-9999,-9999,-9999,-9999,-9999,-9999,-9999,-9999,-9999,-9999,-9999,-9999,-9999,-9999,-9999,-9999,-9999,-9999,-9999,-9999,-9999,-9999,-9999,-9999,-9999,-9999,-9999,-9999,-9999,-9999,-9999,-9999,-9999,-9999,-9999,-9999,-9999,-9999,-9999,-9999,-9999,-9999,-9999,-9999,-9999,-9999,-9999,-9999,-9999,-9999,-9999,-9999,-9999,-9999,-9999,-9999,-9999,-9999,-9999,-9999,-9999,-9999,-9999,-9999,-9999,-9999,-9999,-9999,-9999,-9999,-9999,-9999,-9999,-9999,-9999,-9999,-9999,-9999,-9999,-9999,-9999,-9999,-9999,-9999,-9999,-9999,-9999,-9999,-9999,-9999,-9999,-9999,0,12,0,22,11,7,0,0,0,0,0,0,0,0,0,0,0,0,0,0,0,0,0,0,0,0,0,0,0,0,0,0,0,0,0,0,0,0,0,-9999,-9999,-9999,-9999,-9999,-9999,-9999,-9999,-9999,-9999,-9999,-9999,-9999,-9999,-9999,-9999,-9999,-9999,-9999,-9999,-9999,-9999,-9999,-9999,-9999,-9999,-9999,-9999,-9999,-9999,-9999,-9999,-9999,-9999,-9999,-9999,-9999,-9999,-9999,-9999,-9999,-9999,-9999,-9999,-9999,-9999,-9999,-9999,-9999,-9999,0,0,0,0,0,0,0,0,0,0,0,0,0,0,0,0,0,0,0,0,0,0,0,0,0,0,0,0,0,-9999,-9999,-9999,-9999,-9999,-9999,-9999,0,-9999,-9999,-9999,-9999,-9999,-9999,-9999,-9999,-9999,-9999,-9999,-9999,-9999,-9999,-9999,-9999,-9999,-9999,-9999,-9999,-9999,-9999,-9999,-9999,-9999,-9999,-9999,-9999,-9999,-9999,-9999,-9999,-9999,-9999,-9999,-9999,-9999,-9999,-9999,-9999,-9999,-9999,-9999,-9999,-9999,-9999,-9999,-9999,-9999,-9999,-9999,-9999,-9999,-9999,-9999,-9999,-9999,-9999,-9999,-9999,-9999,-9999,-9999,-9999,-9999,-9999,-9999,-9999,-9999,-9999,-9999,-9999,-9999,-9999,-9999,-9999,-9999,-9999,-9999,-9999,-9999,0,0,0,0,0,0,0,-9999,-9999,-9999,-9999,0,0,-9999,-9999,-9999,-9999,-9999,-9999,-9999,-9999,-9999,-9999,-9999,-9999,-9999,-9999,-9999,-9999,-9999,-9999,-9999,-9999,-9999,-9999,-9999,-9999,-9999,-9999,-9999,-9999,-9999,-9999,-9999,-9999,-9999,-9999,-9999,-9999,-9999,
-9999,-9999,-9999,-9999,-9999,-9999.000000000000000,-9999,-9999,0,-9999,-9999,-9999,-9999,-9999,-9999,-9999,-9999,-9999,-9999,-9999,-9999,-9999,-9999,-9999,-9999,-9999,-9999,-9999,-9999,-9999,-9999,-9999,-9999,-9999,-9999,-9999,-9999,-9999,-9999,-9999,-9999,-9999,-9999,-9999,-9999,-9999,-9999,-9999,-9999,-9999,-9999,-9999,-9999,-9999,-9999,-9999,-9999,-9999,-9999,-9999,-9999,-9999,-9999,-9999,-9999,-9999,-9999,-9999,-9999,-9999,-9999,-9999,-9999,-9999,-9999,-9999,-9999,-9999,-9999,-9999,-9999,-9999,-9999,-9999,-9999,-9999,-9999,-9999,-9999,-9999,-9999,-9999,-9999,-9999,-9999,-9999,-9999,-9999,-9999,-9999,-9999,-9999,-9999,0,0,2,0,0,0,0,2,0,0,0,0,0,0,0,0,0,0,0,0,0,0,0,0,0,0,0,0,0,0,0,0,0,0,0,0,0,0,0,-9999,-9999,-9999,-9999,-9999,-9999,-9999,-9999,-9999,-9999,-9999,-9999,-9999,-9999,-9999,-9999,-9999,-9999,-9999,-9999,-9999,-9999,-9999,-9999,-9999,-9999,-9999,-9999,-9999,-9999,-9999,-9999,-9999,-9999,-9999,-9999,-9999,-9999,-9999,-9999,-9999,-9999,-9999,-9999,-9999,-9999,-9999,-9999,-9999,-9999,0,0,0,0,0,0,0,0,0,0,0,0,0,0,0,0,0,0,0,0,0,0,0,0,0,0,0,0,-9999,-9999,-9999,-9999,-9999,-9999,-9999,0,0,0,-9999,-9999,-9999,-9999,-9999,-9999,-9999,-9999,-9999,-9999,-9999,-9999,-9999,-9999,-9999,-9999,-9999,-9999,-9999,-9999,-9999,-9999,-9999,-9999,-9999,-9999,-9999,-9999,-9999,-9999,-9999,-9999,-9999,-9999,-9999,-9999,-9999,-9999,-9999,-9999,-9999,-9999,-9999,-9999,-9999,-9999,-9999,-9999,-9999,-9999,-9999,-9999,-9999,-9999,-9999,-9999,-9999,-9999,-9999,-9999,-9999,-9999,-9999,-9999,-9999,-9999,-9999,-9999,-9999,-9999,-9999,-9999,-9999,-9999,-9999,0,0,-9999,-9999,0,0,0,0,0,0,-9999,0,-9999,-9999,-9999,-9999,0,0,-9999,-9999,-9999,-9999,-9999,-9999,-9999,-9999,-9999,-9999,-9999,-9999,-9999,-9999,-9999,-9999,-9999,-9999,-9999,-9999,-9999,-9999,-9999,-9999,-9999,-9999,-9999,-9999,-9999,-9999,-9999,-9999,-9999,-9999,-9999,-9999,-9999,
-9999,-9999,-9999,-9999,-9999,-9999.000000000000000,-9999,-9999,-9999,-9999,-9999,-9999,-9999,-9999,-9999,-9999,-9999,-9999,-9999,-9999,-9999,-9999,-9999,-9999,-9999,-9999,-9999,-9999,-9999,-9999,-9999,-9999,-9999,-9999,-9999,-9999,-9999,-9999,-9999,-9999,-9999,-9999,-9999,-9999,-9999,-9999,-9999,-9999,-9999,-9999,-9999,-9999,-9999,-9999,-9999,-9999,-9999,-9999,-9999,-9999,-9999,-9999,-9999,-9999,-9999,-9999,-9999,-9999,-9999,-9999,-9999,-9999,-9999,-9999,-9999,-9999,-9999,-9999,-9999,-9999,-9999,-9999,-9999,-9999,-9999,-9999,-9999,-9999,-9999,-9999,-9999,-9999,-9999,-9999,-9999,-9999,-9999,-9999,-9999,-9999,-9999,-9999,-9999,-9999,0,0,14,0,0,0,3,0,0,0,0,0,0,0,0,0,0,0,0,0,0,0,0,0,0,0,0,0,0,0,0,0,0,0,0,0,-9999,-9999,-9999,-9999,-9999,-9999,-9999,-9999,-9999,-9999,-9999,-9999,-9999,-9999,-9999,-9999,-9999,-9999,-9999,-9999,-9999,-9999,-9999,-9999,-9999,-9999,-9999,-9999,-9999,-9999,-9999,-9999,-9999,-9999,-9999,-9999,-9999,-9999,-9999,-9999,-9999,-9999,-9999,-9999,-9999,-9999,-9999,-9999,-9999,-9999,-9999,-9999,0,0,0,0,0,0,0,0,0,0,0,0,0,0,0,0,0,0,0,0,0,0,0,0,0,0,0,0,-9999,-9999,-9999,-9999,-9999,-9999,-9999,0,0,0,-9999,-9999,-9999,-9999,-9999,-9999,-9999,-9999,-9999,-9999,-9999,-9999,-9999,-9999,-9999,-9999,-9999,-9999,-9999,-9999,-9999,-9999,-9999,-9999,-9999,-9999,-9999,-9999,-9999,-9999,-9999,-9999,-9999,-9999,-9999,-9999,-9999,-9999,-9999,-9999,-9999,-9999,-9999,-9999,-9999,-9999,-9999,-9999,-9999,-9999,-9999,-9999,-9999,-9999,-9999,-9999,-9999,-9999,-9999,-9999,-9999,-9999,-9999,-9999,-9999,-9999,-9999,-9999,-9999,-9999,-9999,-9999,-9999,-9999,-9999,0,0,0,0,0,0,0,0,0,0,-9999,-9999,-9999,-9999,-9999,-9999,0,0,0,0,-9999,-9999,-9999,-9999,-9999,-9999,-9999,-9999,-9999,-9999,-9999,-9999,-9999,-9999,-9999,-9999,-9999,-9999,-9999,-9999,-9999,0,-9999,-9999,-9999,-9999,-9999,-9999,-9999,-9999,-9999,-9999,-9999,-9999,-9999,
-9999,-9999,-9999,-9999,-9999,-9999.000000000000000,-9999,-9999,-9999,-9999,-9999,-9999,-9999,-9999,-9999,-9999,-9999,-9999,-9999,-9999,-9999,-9999,-9999,-9999,-9999,-9999,-9999,-9999,-9999,-9999,-9999,-9999,-9999,-9999,-9999,-9999,-9999,-9999,-9999,-9999,-9999,-9999,-9999,-9999,-9999,-9999,-9999,-9999,-9999,-9999,-9999,-9999,-9999,-9999,-9999,-9999,-9999,-9999,-9999,-9999,-9999,-9999,-9999,-9999,-9999,-9999,-9999,-9999,-9999,-9999,-9999,-9999,-9999,-9999,-9999,-9999,-9999,-9999,-9999,-9999,-9999,-9999,-9999,-9999,-9999,-9999,-9999,-9999,-9999,-9999,-9999,-9999,-9999,-9999,-9999,-9999,-9999,-9999,-9999,-9999,-9999,-9999,-9999,-9999,-9999,0,0,0,18,0,0,3,0,0,0,0,0,0,0,0,0,0,0,0,0,0,0,0,0,0,0,0,0,0,0,0,0,0,0,0,0,-9999,-9999,-9999,-9999,-9999,-9999,-9999,-9999,-9999,-9999,-9999,-9999,-9999,-9999,-9999,-9999,-9999,-9999,-9999,-9999,-9999,-9999,-9999,-9999,-9999,-9999,-9999,-9999,-9999,-9999,-9999,-9999,-9999,-9999,-9999,-9999,-9999,-9999,-9999,-9999,-9999,-9999,-9999,-9999,-9999,-9999,-9999,-9999,-9999,-9999,0,0,0,0,0,0,0,0,0,0,0,0,0,0,0,0,0,0,0,0,0,0,0,0,0,0,0,0,0,-9999,-9999,-9999,-9999,-9999,0,0,0,0,-9999,-9999,-9999,-9999,-9999,-9999,-9999,-9999,-9999,-9999,-9999,-9999,-9999,-9999,-9999,-9999,-9999,-9999,-9999,-9999,-9999,-9999,-9999,-9999,-9999,-9999,-9999,-9999,-9999,-9999,-9999,-9999,-9999,-9999,-9999,-9999,-9999,-9999,-9999,-9999,-9999,-9999,-9999,-9999,-9999,-9999,-9999,-9999,-9999,-9999,-9999,-9999,-9999,-9999,-9999,-9999,-9999,-9999,-9999,-9999,-9999,-9999,-9999,-9999,-9999,-9999,-9999,-9999,-9999,-9999,-9999,-9999,-9999,-9999,-9999,0,0,0,0,0,0,0,0,0,0,0,0,0,-9999,-9999,-9999,-9999,0,0,0,0,-9999,-9999,-9999,-9999,-9999,-9999,-9999,-9999,-9999,-9999,-9999,-9999,-9999,-9999,-9999,-9999,-9999,-9999,-9999,-9999,-9999,-9999,0,-9999,-9999,-9999,-9999,-9999,-9999,-9999,-9999,-9999,-9999,-9999,-9999,
-9999,-9999,-9999,-9999,-9999,-9999.000000000000000,-9999,-9999,-9999,-9999,-9999,-9999,-9999,-9999,-9999,-9999,-9999,-9999,-9999,-9999,-9999,-9999,-9999,-9999,-9999,-9999,-9999,-9999,-9999,-9999,-9999,-9999,-9999,-9999,-9999,-9999,-9999,-9999,-9999,-9999,-9999,-9999,-9999,-9999,-9999,-9999,-9999,-9999,-9999,-9999,-9999,-9999,-9999,-9999,-9999,-9999,-9999,-9999,-9999,-9999,-9999,-9999,-9999,-9999,-9999,-9999,-9999,-9999,-9999,-9999,-9999,-9999,-9999,-9999,-9999,-9999,-9999,-9999,-9999,-9999,-9999,-9999,-9999,-9999,-9999,-9999,-9999,-9999,-9999,-9999,-9999,-9999,-9999,-9999,-9999,-9999,-9999,-9999,-9999,-9999,-9999,-9999,-9999,-9999,-9999,-9999,-9999,0,0,1,0,0,3,19,0,0,0,0,0,0,0,0,0,0,0,0,0,0,0,0,0,0,0,0,0,0,0,0,0,0,-9999,-9999,-9999,-9999,-9999,-9999,-9999,-9999,-9999,-9999,-9999,-9999,-9999,-9999,-9999,-9999,-9999,-9999,-9999,-9999,-9999,-9999,-9999,-9999,-9999,-9999,-9999,-9999,-9999,-9999,-9999,-9999,-9999,-9999,-9999,-9999,-9999,-9999,-9999,-9999,-9999,-9999,-9999,-9999,-9999,-9999,-9999,-9999,-9999,-9999,-9999,0,0,0,0,0,0,0,0,0,0,0,0,0,0,0,0,0,0,0,0,0,0,0,0,0,0,0,0,-9999,-9999,-9999,-9999,-9999,0,0,0,0,0,-9999,-9999,-9999,-9999,-9999,-9999,-9999,-9999,-9999,-9999,-9999,-9999,-9999,-9999,-9999,-9999,-9999,-9999,-9999,-9999,-9999,-9999,-9999,-9999,-9999,-9999,-9999,-9999,-9999,-9999,-9999,-9999,-9999,-9999,-9999,-9999,-9999,-9999,-9999,-9999,-9999,-9999,-9999,-9999,-9999,-9999,-9999,-9999,-9999,-9999,-9999,-9999,-9999,-9999,-9999,-9999,-9999,-9999,-9999,-9999,-9999,-9999,-9999,-9999,-9999,-9999,-9999,-9999,-9999,-9999,-9999,-9999,-9999,0,0,0,0,0,0,0,0,0,0,0,0,0,0,0,0,0,-9999,0,0,0,0,0,-9999,-9999,-9999,-9999,-9999,-9999,-9999,-9999,-9999,-9999,-9999,-9999,-9999,-9999,-9999,-9999,-9999,-9999,-9999,-9999,-9999,-9999,-9999,-9999,-9999,-9999,-9999,-9999,-9999,-9999,-9999,-9999,-9999,0,-9999,
-9999,-9999,-9999,-9999,-9999,-9999.000000000000000,-9999,-9999,-9999,-9999,-9999,-9999,-9999,-9999,-9999,-9999,-9999,-9999,-9999,-9999,-9999,-9999,-9999,-9999,-9999,-9999,-9999,-9999,-9999,-9999,-9999,-9999,-9999,-9999,-9999,-9999,-9999,-9999,-9999,-9999,-9999,-9999,-9999,-9999,-9999,-9999,-9999,-9999,-9999,-9999,-9999,-9999,-9999,-9999,-9999,-9999,-9999,-9999,-9999,-9999,-9999,-9999,-9999,-9999,-9999,-9999,-9999,-9999,-9999,-9999,-9999,-9999,-9999,-9999,-9999,-9999,-9999,-9999,-9999,-9999,-9999,-9999,-9999,-9999,-9999,-9999,-9999,-9999,-9999,-9999,-9999,-9999,-9999,-9999,-9999,-9999,-9999,-9999,-9999,-9999,-9999,-9999,-9999,-9999,-9999,-9999,-9999,-9999,-9999,0,0,0,2,2,9,0,0,0,0,0,0,0,0,0,0,0,0,0,0,0,0,0,0,0,0,0,0,0,0,0,-9999,-9999,-9999,-9999,-9999,-9999,-9999,-9999,-9999,-9999,-9999,-9999,-9999,-9999,-9999,-9999,-9999,-9999,-9999,-9999,-9999,-9999,-9999,-9999,-9999,-9999,-9999,-9999,-9999,-9999,-9999,-9999,-9999,-9999,-9999,-9999,-9999,-9999,-9999,-9999,-9999,-9999,-9999,-9999,-9999,-9999,-9999,-9999,-9999,-9999,-9999,0,0,0,0,0,0,0,0,0,0,0,0,0,0,0,0,0,0,0,0,0,0,0,0,0,0,-9999,-9999,-9999,-9999,-9999,-9999,-9999,0,0,0,0,0,-9999,-9999,-9999,-9999,-9999,-9999,-9999,-9999,-9999,-9999,-9999,-9999,-9999,-9999,-9999,-9999,-9999,-9999,-9999,-9999,-9999,-9999,-9999,-9999,-9999,-9999,-9999,-9999,-9999,-9999,-9999,-9999,-9999,-9999,-9999,-9999,-9999,-9999,-9999,-9999,-9999,-9999,-9999,-9999,-9999,-9999,-9999,-9999,-9999,-9999,-9999,-9999,-9999,-9999,-9999,-9999,-9999,-9999,-9999,-9999,-9999,-9999,-9999,-9999,-9999,-9999,-9999,-9999,-9999,-9999,-9999,-9999,-9999,0,0,0,0,0,0,0,0,0,0,0,0,0,0,0,0,0,0,0,0,0,0,0,0,-9999,-9999,-9999,-9999,-9999,-9999,-9999,-9999,-9999,-9999,-9999,-9999,-9999,-9999,-9999,-9999,-9999,-9999,-9999,-9999,-9999,-9999,-9999,-9999,-9999,-9999,-9999,-9999,-9999,-9999,-9999,0,-9999,-9999,
-9999,-9999,-9999,-9999,-9999,-9999.000000000000000,-9999,-9999,-9999,-9999,-9999,-9999,-9999,-9999,-9999,-9999,-9999,-9999,-9999,-9999,-9999,-9999,-9999,-9999,-9999,-9999,-9999,-9999,-9999,-9999,-9999,-9999,-9999,-9999,-9999,-9999,-9999,-9999,-9999,-9999,-9999,-9999,-9999,-9999,-9999,-9999,-9999,-9999,-9999,-9999,-9999,-9999,-9999,-9999,-9999,-9999,-9999,-9999,-9999,-9999,-9999,-9999,-9999,-9999,-9999,-9999,-9999,-9999,-9999,-9999,-9999,-9999,-9999,-9999,-9999,-9999,-9999,-9999,-9999,-9999,-9999,-9999,-9999,-9999,-9999,-9999,-9999,-9999,-9999,-9999,-9999,-9999,-9999,-9999,-9999,-9999,-9999,-9999,-9999,-9999,-9999,-9999,-9999,-9999,-9999,-9999,-9999,-9999,-9999,0,14,0,2,0,17,1,0,0,0,0,0,0,0,0,0,0,0,0,0,0,0,0,0,0,0,0,0,0,0,0,-9999,-9999,-9999,-9999,-9999,-9999,-9999,-9999,-9999,-9999,-9999,-9999,-9999,-9999,-9999,-9999,-9999,-9999,-9999,-9999,-9999,-9999,-9999,-9999,-9999,-9999,-9999,-9999,-9999,-9999,-9999,-9999,-9999,-9999,-9999,-9999,-9999,-9999,-9999,-9999,-9999,-9999,-9999,-9999,-9999,-9999,-9999,-9999,-9999,-9999,-9999,-9999,0,0,0,0,0,0,0,0,0,0,0,0,0,0,0,0,0,0,0,0,0,0,0,-9999,-9999,-9999,-9999,-9999,-9999,-9999,-9999,-9999,0,0,0,0,0,-9999,-9999,-9999,-9999,-9999,-9999,-9999,-9999,-9999,-9999,-9999,-9999,-9999,-9999,-9999,-9999,-9999,-9999,-9999,-9999,-9999,-9999,-9999,-9999,-9999,-9999,-9999,-9999,-9999,-9999,-9999,-9999,-9999,-9999,-9999,-9999,-9999,-9999,-9999,-9999,-9999,-9999,-9999,-9999,-9999,-9999,-9999,-9999,-9999,-9999,-9999,-9999,-9999,-9999,-9999,-9999,-9999,-9999,-9999,-9999,-9999,-9999,-9999,-9999,-9999,-9999,-9999,-9999,-9999,-9999,-9999,-9999,0,0,0,0,0,0,0,0,0,0,0,0,0,0,0,0,0,0,0,0,0,0,0,0,0,-9999,-9999,-9999,-9999,-9999,-9999,-9999,-9999,-9999,-9999,-9999,-9999,-9999,-9999,-9999,-9999,-9999,-9999,-9999,-9999,-9999,-9999,-9999,-9999,-9999,-9999,-9999,-9999,-9999,-9999,-9999,-9999,0,-9999,
-9999,-9999,-9999,-9999,-9999,-9999.000000000000000,-9999,-9999,-9999,-9999,-9999,-9999,-9999,-9999,-9999,-9999,-9999,-9999,-9999,-9999,-9999,-9999,-9999,-9999,-9999,-9999,-9999,-9999,-9999,-9999,-9999,-9999,-9999,-9999,-9999,-9999,-9999,-9999,-9999,-9999,-9999,-9999,-9999,-9999,-9999,-9999,-9999,-9999,-9999,-9999,-9999,-9999,-9999,-9999,-9999,-9999,-9999,-9999,-9999,-9999,-9999,-9999,-9999,-9999,-9999,-9999,-9999,-9999,-9999,-9999,-9999,-9999,-9999,-9999,-9999,-9999,-9999,-9999,-9999,-9999,-9999,-9999,-9999,-9999,-9999,-9999,-9999,-9999,-9999,-9999,-9999,-9999,-9999,-9999,-9999,-9999,-9999,-9999,-9999,-9999,-9999,-9999,-9999,-9999,-9999,-9999,-9999,-9999,-9999,0,15,0,2,2,20,2,0,0,0,0,0,0,0,0,0,0,0,0,0,0,0,0,0,0,0,0,0,0,0,-9999,-9999,-9999,-9999,-9999,-9999,-9999,-9999,-9999,-9999,-9999,-9999,-9999,-9999,-9999,-9999,-9999,-9999,-9999,-9999,-9999,-9999,-9999,-9999,-9999,-9999,-9999,-9999,-9999,-9999,-9999,-9999,-9999,-9999,-9999,-9999,-9999,-9999,-9999,-9999,-9999,-9999,-9999,-9999,-9999,-9999,-9999,-9999,-9999,-9999,-9999,-9999,-9999,-9999,0,0,0,0,0,0,0,0,0,0,0,0,0,0,0,0,0,0,0,0,0,-9999,-9999,-9999,-9999,-9999,-9999,-9999,-9999,-9999,-9999,0,0,0,0,-9999,-9999,-9999,-9999,-9999,-9999,-9999,-9999,-9999,-9999,-9999,-9999,-9999,-9999,-9999,-9999,-9999,-9999,-9999,-9999,-9999,-9999,-9999,-9999,-9999,-9999,-9999,-9999,-9999,-9999,-9999,-9999,-9999,-9999,-9999,-9999,-9999,-9999,-9999,-9999,-9999,-9999,-9999,-9999,-9999,-9999,-9999,-9999,-9999,-9999,-9999,-9999,-9999,-9999,-9999,-9999,-9999,-9999,-9999,-9999,-9999,-9999,-9999,-9999,-9999,-9999,-9999,-9999,-9999,-9999,-9999,0,0,0,0,0,0,0,0,0,0,0,0,0,0,0,0,0,0,0,0,0,0,0,0,0,0,0,0,0,-9999,-9999,-9999,-9999,-9999,-9999,-9999,-9999,-9999,-9999,-9999,-9999,-9999,-9999,-9999,-9999,-9999,-9999,-9999,-9999,-9999,-9999,-9999,-9999,-9999,-9999,-9999,-9999,-9999,-9999,-9999,-9999,
-9999,-9999,-9999,-9999,-9999,-9999.000000000000000,-9999,-9999,-9999,-9999,-9999,-9999,-9999,-9999,-9999,-9999,-9999,-9999,-9999,-9999,-9999,-9999,-9999,-9999,-9999,-9999,-9999,-9999,-9999,-9999,-9999,-9999,-9999,-9999,-9999,-9999,-9999,-9999,-9999,-9999,-9999,-9999,-9999,-9999,-9999,-9999,-9999,-9999,-9999,-9999,-9999,-9999,-9999,-9999,-9999,-9999,-9999,-9999,-9999,-9999,-9999,-9999,-9999,-9999,-9999,-9999,-9999,-9999,-9999,-9999,-9999,-9999,-9999,-9999,-9999,-9999,-9999,-9999,-9999,-9999,-9999,-9999,-9999,-9999,-9999,-9999,-9999,-9999,-9999,-9999,-9999,-9999,-9999,-9999,-9999,-9999,-9999,-9999,-9999,-9999,-9999,-9999,-9999,-9999,-9999,-9999,-9999,-9999,-9999,0,2,0,0,0,9,4,0,0,0,0,0,0,0,0,0,0,0,0,0,0,0,0,0,0,0,0,0,0,0,-9999,-9999,-9999,-9999,-9999,-9999,-9999,-9999,-9999,-9999,-9999,-9999,-9999,-9999,-9999,-9999,-9999,-9999,-9999,-9999,-9999,-9999,-9999,-9999,-9999,-9999,-9999,-9999,-9999,-9999,-9999,-9999,-9999,-9999,-9999,-9999,-9999,-9999,-9999,-9999,-9999,-9999,-9999,-9999,-9999,-9999,-9999,-9999,-9999,-9999,-9999,-9999,-9999,-9999,0,0,0,0,1,1,0,0,0,0,0,0,0,0,0,0,0,0,0,0,0,0,-9999,-9999,-9999,-9999,-9999,-9999,-9999,-9999,0,0,0,0,0,-9999,-9999,-9999,-9999,-9999,-9999,-9999,0,-9999,-9999,-9999,-9999,-9999,-9999,-9999,-9999,-9999,-9999,-9999,-9999,-9999,-9999,-9999,-9999,-9999,-9999,-9999,-9999,-9999,-9999,-9999,-9999,-9999,-9999,-9999,-9999,-9999,-9999,-9999,-9999,-9999,-9999,-9999,-9999,-9999,-9999,-9999,-9999,-9999,-9999,-9999,-9999,-9999,-9999,-9999,-9999,-9999,-9999,-9999,-9999,-9999,-9999,-9999,-9999,-9999,-9999,-9999,-9999,0,0,0,0,0,0,0,0,0,0,0,0,0,0,0,0,0,0,0,0,0,0,0,0,0,0,0,0,0,0,0,0,0,-9999,-9999,-9999,-9999,-9999,-9999,-9999,-9999,-9999,-9999,-9999,-9999,-9999,-9999,-9999,0,-9999,-9999,0,-9999,-9999,-9999,-9999,-9999,-9999,-9999,-9999,-9999,-9999,-9999,-9999,
-9999,-9999,-9999,-9999,-9999,-9999.000000000000000,-9999,-9999,-9999,-9999,-9999,-9999,-9999,-9999,-9999,-9999,-9999,-9999,-9999,-9999,-9999,-9999,-9999,-9999,-9999,-9999,-9999,-9999,-9999,-9999,-9999,-9999,-9999,-9999,-9999,-9999,-9999,-9999,-9999,-9999,-9999,-9999,-9999,-9999,-9999,-9999,-9999,-9999,-9999,-9999,-9999,-9999,-9999,-9999,-9999,-9999,-9999,-9999,-9999,-9999,-9999,-9999,-9999,-9999,-9999,-9999,-9999,-9999,-9999,-9999,-9999,-9999,-9999,-9999,-9999,-9999,-9999,-9999,-9999,-9999,-9999,-9999,-9999,-9999,-9999,-9999,-9999,-9999,-9999,-9999,-9999,-9999,-9999,-9999,-9999,-9999,-9999,-9999,-9999,-9999,-9999,-9999,-9999,-9999,-9999,-9999,-9999,-9999,-9999,0,14,6,0,0,1,2,0,0,0,0,0,0,-1,-1,-1,0,0,0,0,0,0,0,0,0,0,0,0,0,0,-9999,-9999,-9999,-9999,-9999,-9999,-9999,-9999,-9999,-9999,-9999,-9999,-9999,-9999,-9999,-9999,-9999,-9999,-9999,-9999,-9999,-9999,-9999,-9999,-9999,-9999,-9999,-9999,-9999,-9999,-9999,-9999,-9999,-9999,-9999,-9999,-9999,-9999,-9999,-9999,-9999,-9999,-9999,-9999,-9999,-9999,-9999,-9999,-9999,-9999,-9999,-9999,-9999,-9999,-9999,0,0,1,2,0,0,0,0,0,0,0,1,1,1,0,0,0,0,0,0,0,-9999,-9999,-9999,-9999,-9999,-9999,-9999,-9999,0,0,0,0,0,-9999,-9999,-9999,-9999,-9999,-9999,-9999,-9999,-9999,-9999,-9999,-9999,-9999,-9999,-9999,-9999,-9999,-9999,-9999,-9999,-9999,-9999,-9999,-9999,-9999,-9999,-9999,-9999,-9999,-9999,-9999,-9999,-9999,-9999,-9999,-9999,-9999,-9999,-9999,-9999,-9999,-9999,-9999,-9999,-9999,-9999,-9999,-9999,-9999,-9999,-9999,-9999,-9999,-9999,-9999,-9999,-9999,-9999,-9999,-9999,-9999,-9999,-9999,-9999,-9999,0,0,0,0,0,0,0,0,0,0,0,0,0,0,0,0,0,0,0,1,3,5,5,3,1,0,0,0,0,0,0,0,0,0,0,0,-9999,-9999,-9999,-9999,-9999,-9999,-9999,-9999,-9999,-9999,-9999,-9999,-9999,-9999,-9999,-9999,-9999,0,-9999,-9999,-9999,-9999,-9999,-9999,-9999,-9999,-9999,-9999,-9999,-9999,-9999,
-9999,-9999,-9999,-9999,-9999,-9999.000000000000000,-9999,-9999,-9999,-9999,-9999,-9999,-9999,-9999,-9999,-9999,-9999,-9999,-9999,-9999,-9999,-9999,-9999,-9999,-9999,-9999,-9999,-9999,-9999,-9999,-9999,-9999,-9999,-9999,-9999,-9999,-9999,-9999,-9999,-9999,-9999,-9999,-9999,-9999,-9999,-9999,-9999,-9999,-9999,-9999,-9999,-9999,-9999,-9999,-9999,-9999,-9999,-9999,-9999,-9999,-9999,-9999,-9999,-9999,-9999,-9999,-9999,-9999,-9999,-9999,-9999,-9999,-9999,-9999,-9999,-9999,-9999,-9999,-9999,-9999,-9999,-9999,-9999,-9999,-9999,-9999,-9999,-9999,-9999,-9999,-9999,-9999,-9999,-9999,-9999,-9999,-9999,-9999,-9999,-9999,-9999,-9999,-9999,-9999,-9999,-9999,-9999,-9999,-9999,0,20,16,0,0,1,4,0,0,0,-1,-1,-1,-1,-1,-1,-1,0,0,0,0,0,0,0,0,0,0,0,-9999,-9999,-9999,-9999,-9999,-9999,-9999,-9999,-9999,-9999,-9999,-9999,-9999,-9999,-9999,-9999,-9999,-9999,-9999,-9999,-9999,-9999,-9999,-9999,-9999,-9999,-9999,-9999,-9999,-9999,-9999,-9999,-9999,-9999,-9999,-9999,-9999,-9999,-9999,-9999,-9999,-9999,-9999,-9999,-9999,-9999,-9999,-9999,-9999,-9999,-9999,-9999,-9999,-9999,-9999,-9999,-9999,0,0,1,0,0,0,0,0,0,0,1,2,2,2,3,4,0,0,0,0,0,-9999,-9999,-9999,-9999,-9999,-9999,-9999,-9999,0,0,0,0,-9999,-9999,-9999,-9999,-9999,-9999,-9999,-9999,-9999,-9999,-9999,-9999,-9999,-9999,-9999,-9999,-9999,-9999,-9999,-9999,-9999,-9999,-9999,-9999,-9999,-9999,-9999,-9999,-9999,-9999,-9999,-9999,-9999,-9999,-9999,-9999,-9999,-9999,-9999,-9999,-9999,-9999,-9999,-9999,-9999,-9999,-9999,-9999,-9999,-9999,-9999,-9999,-9999,-9999,-9999,-9999,-9999,-9999,-9999,-9999,-9999,-9999,-9999,-9999,-9999,-9999,0,0,0,0,0,0,1,1,0,0,0,0,0,0,0,0,0,0,0,3,10,11,10,4,2,0,0,0,0,0,0,0,0,1,2,0,0,-9999,-9999,-9999,-9999,-9999,-9999,-9999,-9999,-9999,-9999,-9999,-9999,-9999,-9999,-9999,-9999,-9999,-9999,-9999,-9999,-9999,-9999,-9999,-9999,-9999,-9999,-9999,-9999,-9999,-9999,
-9999,-9999,-9999,-9999,-9999,-9999.000000000000000,-9999,-9999,-9999,-9999,-9999,-9999,-9999,-9999,-9999,-9999,-9999,-9999,-9999,-9999,-9999,-9999,-9999,-9999,-9999,-9999,-9999,-9999,-9999,-9999,-9999,-9999,-9999,-9999,-9999,-9999,-9999,-9999,-9999,-9999,-9999,-9999,-9999,-9999,-9999,-9999,-9999,-9999,-9999,-9999,-9999,-9999,-9999,-9999,-9999,-9999,-9999,-9999,-9999,-9999,-9999,-9999,-9999,-9999,-9999,-9999,-9999,-9999,-9999,-9999,-9999,-9999,-9999,-9999,-9999,-9999,-9999,-9999,-9999,-9999,-9999,-9999,-9999,-9999,-9999,-9999,-9999,-9999,-9999,-9999,-9999,-9999,-9999,-9999,-9999,-9999,-9999,-9999,-9999,-9999,-9999,-9999,-9999,-9999,-9999,-9999,-9999,-9999,-9999,6,14,0,0,0,6,7,2,1,0,0,0,-1,-1,-1,-2,-2,-1,-1,-1,0,0,0,0,0,-9999,-9999,-9999,-9999,-9999,-9999,-9999,-9999,-9999,-9999,-9999,-9999,-9999,-9999,-9999,-9999,-9999,-9999,-9999,-9999,-9999,-9999,-9999,-9999,-9999,-9999,-9999,-9999,-9999,-9999,-9999,-9999,-9999,-9999,-9999,-9999,-9999,-9999,-9999,-9999,-9999,-9999,-9999,-9999,-9999,-9999,-9999,-9999,-9999,-9999,-9999,-9999,-9999,-9999,-9999,-9999,-9999,-9999,-9999,-9999,0,1,1,0,-1,0,0,1,1,1,1,3,4,6,9,9,4,0,0,0,0,-9999,-9999,-9999,-9999,-9999,-9999,-9999,-9999,0,0,0,0,-9999,-9999,-9999,-9999,-9999,-9999,-9999,-9999,-9999,-9999,-9999,-9999,-9999,-9999,-9999,-9999,-9999,-9999,-9999,-9999,-9999,-9999,-9999,-9999,-9999,-9999,-9999,-9999,-9999,-9999,-9999,-9999,-9999,-9999,-9999,-9999,-9999,-9999,-9999,-9999,-9999,-9999,-9999,-9999,-9999,-9999,-9999,-9999,-9999,-9999,-9999,-9999,-9999,-9999,-9999,-9999,-9999,-9999,-9999,-9999,-9999,-9999,-9999,-9999,-9999,-9999,0,0,0,0,0,1,2,2,2,1,0,0,0,0,0,0,0,1,4,7,9,9,6,4,2,1,0,0,0,0,0,0,1,4,6,4,2,1,0,-9999,-9999,-9999,-9999,-9999,-9999,-9999,-9999,-9999,-9999,-9999,-9999,-9999,-9999,-9999,-9999,-9999,-9999,-9999,-9999,-9999,-9999,-9999,-9999,-9999,-9999,-9999,-9999,
-9999,-9999,-9999,-9999,-9999,-9999.000000000000000,-9999,-9999,-9999,-9999,-9999,-9999,-9999,-9999,-9999,-9999,-9999,-9999,-9999,-9999,-9999,-9999,-9999,-9999,-9999,-9999,-9999,-9999,-9999,-9999,-9999,-9999,-9999,-9999,-9999,-9999,-9999,-9999,-9999,-9999,-9999,-9999,-9999,-9999,-9999,-9999,-9999,-9999,-9999,-9999,-9999,-9999,-9999,-9999,-9999,-9999,-9999,-9999,-9999,-9999,-9999,-9999,-9999,-9999,-9999,-9999,-9999,-9999,-9999,-9999,-9999,-9999,-9999,-9999,-9999,-9999,-9999,-9999,-9999,-9999,-9999,-9999,-9999,-9999,-9999,-9999,-9999,-9999,-9999,-9999,-9999,-9999,-9999,-9999,-9999,-9999,-9999,-9999,-9999,-9999,-9999,-9999,-9999,-9999,-9999,-9999,-9999,-9999,-9999,0,4,0,0,0,8,7,5,3,2,1,0,-1,-1,-1,-2,-2,-2,-2,-1,0,0,0,-9999,-9999,-9999,-9999,-9999,-9999,-9999,-9999,-9999,-9999,-9999,-9999,-9999,-9999,-9999,-9999,-9999,-9999,-9999,-9999,-9999,-9999,-9999,-9999,-9999,-9999,-9999,-9999,-9999,-9999,-9999,-9999,-9999,-9999,-9999,-9999,-9999,-9999,-9999,-9999,-9999,-9999,-9999,-9999,-9999,-9999,-9999,-9999,-9999,-9999,-9999,-9999,-9999,-9999,-9999,-9999,-9999,-9999,-9999,-9999,-9999,-9999,1,3,3,0,-1,0,1,3,3,3,3,7,10,11,14,20,20,0,0,0,-9999,-9999,-9999,-9999,-9999,-9999,-9999,-9999,-9999,-9999,0,0,0,-9999,-9999,-9999,-9999,-9999,-9999,-9999,-9999,-9999,-9999,-9999,-9999,-9999,-9999,-9999,-9999,-9999,-9999,-9999,-9999,-9999,-9999,-9999,-9999,-9999,-9999,-9999,-9999,-9999,-9999,-9999,-9999,-9999,-9999,-9999,-9999,-9999,-9999,-9999,-9999,-9999,-9999,-9999,-9999,-9999,-9999,-9999,-9999,-9999,-9999,-9999,-9999,-9999,-9999,-9999,-9999,-9999,-9999,-9999,-9999,-9999,-9999,-9999,-9999,-9999,-9999,0,0,0,0,1,2,4,4,3,3,2,1,1,1,2,4,7,7,8,9,9,7,5,3,2,1,1,1,1,1,1,2,3,6,9,8,5,4,2,-9999,0,-9999,-9999,-9999,-9999,-9999,-9999,-9999,-9999,-9999,-9999,-9999,-9999,-9999,-9999,-9999,-9999,-9999,-9999,-9999,-9999,-9999,-9999,-9999,-9999,-9999,-9999,
-9999,-9999,-9999,-9999,-9999,-9999.000000000000000,-9999,-9999,-9999,-9999,-9999,-9999,-9999,-9999,-9999,-9999,-9999,-9999,-9999,-9999,-9999,-9999,-9999,-9999,-9999,-9999,-9999,-9999,-9999,-9999,-9999,-9999,-9999,-9999,-9999,-9999,-9999,-9999,-9999,-9999,-9999,-9999,-9999,-9999,-9999,-9999,-9999,-9999,-9999,-9999,-9999,-9999,-9999,-9999,-9999,-9999,-9999,-9999,-9999,-9999,-9999,-9999,-9999,-9999,-9999,-9999,-9999,-9999,-9999,-9999,-9999,-9999,-9999,-9999,-9999,-9999,-9999,-9999,-9999,-9999,-9999,-9999,-9999,-9999,-9999,-9999,-9999,-9999,-9999,-9999,-9999,-9999,-9999,-9999,-9999,-9999,-9999,-9999,-9999,-9999,-9999,-9999,-9999,-9999,-9999,-9999,-9999,-9999,-9999,1,5,0,0,0,10,8,6,4,4,3,2,0,0,-1,-1,-2,-3,-3,-2,-1,-2,-9999,-9999,-9999,-9999,-9999,-9999,-9999,-9999,-9999,-9999,-9999,-9999,-9999,-9999,-9999,-9999,-9999,-9999,-9999,-9999,-9999,-9999,-9999,-9999,-9999,-9999,-9999,-9999,-9999,-9999,-9999,-9999,-9999,-9999,-9999,-9999,-9999,-9999,-9999,-9999,-9999,-9999,-9999,-9999,-9999,-9999,-9999,-9999,-9999,-9999,-9999,-9999,-9999,-9999,-9999,-9999,-9999,-9999,-9999,-9999,-9999,-9999,-9999,0,6,7,0,0,0,2,4,5,7,8,9,9,12,15,20,22,0,-9999,-9999,-9999,-9999,-9999,-9999,-9999,-9999,-9999,-9999,-9999,-9999,-9999,-9999,-9999,-9999,-9999,-9999,-9999,-9999,-9999,-9999,-9999,-9999,-9999,-9999,-9999,-9999,-9999,-9999,-9999,-9999,-9999,-9999,-9999,-9999,-9999,-9999,-9999,-9999,-9999,-9999,-9999,-9999,-9999,-9999,-9999,-9999,-9999,-9999,-9999,-9999,-9999,-9999,-9999,-9999,-9999,-9999,-9999,-9999,-9999,-9999,-9999,-9999,-9999,-9999,-9999,-9999,-9999,-9999,-9999,-9999,-9999,-9999,-9999,-9999,-9999,-9999,-9999,-9999,-9999,0,0,0,1,3,3,4,4,4,3,3,3,2,3,5,6,9,10,10,9,8,5,3,2,2,2,3,2,2,2,2,3,5,8,9,8,7,7,7,3,-9999,-9999,-9999,-9999,-9999,-9999,-9999,-9999,-9999,-9999,-9999,-9999,-9999,-9999,-9999,-9999,-9999,-9999,-9999,-9999,-9999,-9999,-9999,-9999,-9999,-9999,-9999,
-9999,-9999,-9999,-9999,-9999,-9999.000000000000000,-9999,-9999,-9999,-9999,-9999,-9999,-9999,-9999,-9999,-9999,-9999,-9999,-9999,-9999,-9999,-9999,-9999,-9999,-9999,-9999,-9999,-9999,-9999,-9999,-9999,-9999,-9999,-9999,-9999,-9999,-9999,-9999,-9999,-9999,-9999,-9999,-9999,-9999,-9999,-9999,-9999,-9999,-9999,-9999,-9999,-9999,-9999,-9999,-9999,-9999,-9999,-9999,-9999,-9999,-9999,-9999,-9999,-9999,-9999,-9999,-9999,-9999,-9999,-9999,-9999,-9999,-9999,-9999,-9999,-9999,-9999,-9999,-9999,-9999,-9999,-9999,-9999,-9999,-9999,-9999,-9999,-9999,-9999,-9999,-9999,-9999,-9999,-9999,-9999,-9999,-9999,-9999,-9999,-9999,-9999,-9999,-9999,-9999,-9999,-9999,-9999,-9999,-9999,7,0,0,6,10,11,8,7,6,4,4,3,2,0,0,-1,-2,-3,-3,-4,-3,-3,-9999,-9999,-9999,-9999,-9999,-9999,-9999,-9999,-9999,-9999,-9999,-9999,-9999,-9999,-9999,-9999,-9999,-9999,-9999,-9999,-9999,-9999,-9999,-9999,-9999,-9999,-9999,-9999,-9999,-9999,-9999,-9999,-9999,-9999,-9999,-9999,-9999,-9999,-9999,-9999,-9999,-9999,-9999,-9999,-9999,-9999,-9999,-9999,-9999,-9999,-9999,-9999,-9999,-9999,-9999,-9999,-9999,-9999,-9999,-9999,-9999,-9999,-9999,-9999,7,9,2,2,1,3,5,7,9,7,6,6,9,11,17,16,0,-9999,-9999,-9999,-9999,-9999,-9999,-9999,-9999,-9999,-9999,-9999,-9999,-9999,-9999,-9999,-9999,-9999,-9999,-9999,-9999,-9999,-9999,-9999,-9999,-9999,-9999,-9999,-9999,-9999,-9999,-9999,-9999,-9999,-9999,-9999,-9999,-9999,-9999,-9999,-9999,-9999,-9999,-9999,-9999,-9999,-9999,-9999,-9999,-9999,-9999,-9999,-9999,-9999,-9999,-9999,-9999,-9999,-9999,-9999,-9999,-9999,-9999,-9999,-9999,-9999,-9999,-9999,-9999,-9999,-9999,-9999,-9999,-9999,-9999,-9999,-9999,-9999,-9999,-9999,-9999,-9999,0,0,2,2,3,4,4,3,3,4,4,4,4,5,6,7,10,10,10,9,6,4,2,2,2,3,3,3,3,3,4,5,6,7,7,6,7,9,13,7,-9999,-9999,-9999,-9999,-9999,-9999,-9999,-9999,-9999,-9999,-9999,-9999,-9999,-9999,-9999,-9999,-9999,-9999,-9999,-9999,-9999,-9999,-9999,-9999,-9999,-9999,-9999,
-9999,-9999,-9999,-9999,-9999,-9999.000000000000000,-9999,-9999,-9999,-9999,-9999,-9999,-9999,-9999,-9999,-9999,-9999,-9999,-9999,-9999,-9999,-9999,-9999,-9999,-9999,-9999,-9999,-9999,-9999,-9999,-9999,-9999,-9999,-9999,-9999,-9999,-9999,-9999,-9999,-9999,-9999,-9999,-9999,-9999,-9999,-9999,-9999,-9999,-9999,-9999,-9999,-9999,-9999,-9999,-9999,-9999,-9999,-9999,-9999,-9999,-9999,-9999,-9999,-9999,-9999,-9999,-9999,-9999,-9999,-9999,-9999,-9999,-9999,-9999,-9999,-9999,-9999,-9999,-9999,-9999,-9999,-9999,-9999,-9999,-9999,-9999,-9999,-9999,-9999,-9999,-9999,-9999,-9999,-9999,-9999,-9999,-9999,-9999,-9999,-9999,-9999,-9999,-9999,-9999,-9999,-9999,-9999,-9999,3,19,0,1,8,12,10,9,7,7,6,5,4,3,2,1,0,-1,-3,-4,-5,-6,-5,-9999,-9999,-9999,-9999,-9999,-9999,-9999,-9999,-9999,-9999,-9999,-9999,-9999,-9999,-9999,-9999,-9999,-9999,-9999,-9999,-9999,-9999,-9999,-9999,-9999,-9999,-9999,-9999,-9999,-9999,-9999,-9999,-9999,-9999,-9999,-9999,-9999,-9999,-9999,-9999,-9999,-9999,-9999,-9999,-9999,-9999,-9999,-9999,-9999,-9999,-9999,-9999,-9999,-9999,-9999,-9999,-9999,-9999,-9999,-9999,-9999,-9999,-9999,-9999,0,5,4,2,2,4,6,8,7,4,3,3,6,6,14,10,0,-9999,-9999,-9999,-9999,-9999,-9999,-9999,-9999,-9999,-9999,-9999,-9999,-9999,-9999,-9999,-9999,-9999,-9999,-9999,-9999,-9999,-9999,-9999,-9999,-9999,-9999,-9999,-9999,-9999,-9999,-9999,-9999,-9999,-9999,-9999,-9999,-9999,-9999,-9999,-9999,-9999,-9999,-9999,-9999,-9999,-9999,-9999,-9999,-9999,-9999,-9999,-9999,-9999,-9999,-9999,-9999,-9999,-9999,-9999,-9999,-9999,-9999,-9999,-9999,-9999,-9999,-9999,-9999,-9999,-9999,-9999,-9999,-9999,-9999,-9999,-9999,-9999,-9999,-9999,-9999,-9999,-9999,0,3,3,3,4,4,3,3,3,4,5,6,7,8,9,10,9,8,7,5,3,2,2,3,4,4,5,5,5,5,6,6,6,6,6,8,12,18,15,-9999,-9999,-9999,-9999,-9999,-9999,-9999,-9999,-9999,-9999,-9999,-9999,-9999,-9999,-9999,-9999,-9999,-9999,-9999,-9999,-9999,-9999,-9999,-9999,-9999,-9999,-9999,
-9999,-9999,-9999,-9999,-9999,-9999.000000000000000,-9999,-9999,-9999,-9999,-9999,-9999,-9999,-9999,-9999,-9999,-9999,-9999,-9999,-9999,-9999,-9999,-9999,-9999,-9999,-9999,-9999,-9999,-9999,-9999,-9999,-9999,-9999,-9999,-9999,-9999,-9999,-9999,-9999,-9999,-9999,-9999,-9999,-9999,-9999,-9999,-9999,-9999,-9999,-9999,-9999,-9999,-9999,-9999,-9999,-9999,-9999,-9999,-9999,-9999,-9999,-9999,-9999,-9999,-9999,-9999,-9999,-9999,-9999,-9999,-9999,-9999,-9999,-9999,-9999,-9999,-9999,-9999,-9999,-9999,-9999,-9999,-9999,-9999,-9999,-9999,-9999,-9999,-9999,-9999,-9999,-9999,-9999,-9999,-9999,-9999,-9999,-9999,-9999,-9999,-9999,-9999,-9999,-9999,-9999,-9999,-9999,-9999,16,0,0,7,9,10,9,8,8,8,7,6,4,4,3,2,1,-1,-3,-4,-6,-6,-9999,-9999,-9999,-9999,-9999,-9999,-9999,-9999,-9999,-9999,-9999,-9999,-9999,-9999,-9999,-9999,-9999,-9999,-9999,-9999,-9999,-9999,-9999,-9999,-9999,-9999,-9999,-9999,-9999,-9999,-9999,-9999,-9999,-9999,-9999,-9999,-9999,-9999,-9999,-9999,-9999,-9999,-9999,-9999,-9999,-9999,-9999,-9999,-9999,-9999,-9999,-9999,-9999,-9999,-9999,-9999,-9999,-9999,-9999,-9999,-9999,-9999,-9999,-9999,-9999,-9999,9,8,4,5,6,5,5,4,3,2,2,3,1,5,8,-9999,-9999,-9999,-9999,-9999,-9999,-9999,-9999,-9999,-9999,-9999,-9999,-9999,-9999,-9999,-9999,-9999,-9999,-9999,-9999,-9999,-9999,-9999,-9999,-9999,-9999,-9999,-9999,-9999,-9999,-9999,-9999,-9999,-9999,-9999,-9999,-9999,-9999,-9999,-9999,-9999,-9999,-9999,-9999,-9999,-9999,-9999,-9999,-9999,-9999,-9999,-9999,-9999,-9999,-9999,-9999,-9999,-9999,-9999,-9999,-9999,-9999,-9999,-9999,-9999,-9999,-9999,-9999,-9999,-9999,-9999,-9999,-9999,-9999,-9999,-9999,-9999,-9999,-9999,-9999,-9999,-9999,-9999,0,2,4,5,5,5,5,4,4,5,6,6,8,10,12,11,9,8,7,6,4,4,3,4,6,7,7,7,7,8,7,6,6,7,9,11,18,17,18,-9999,-9999,-9999,-9999,-9999,-9999,-9999,-9999,-9999,-9999,-9999,-9999,-9999,-9999,-9999,-9999,-9999,-9999,-9999,-9999,-9999,-9999,-9999,-9999,-9999,-9999,-9999,
-9999,-9999,-9999,-9999,-9999,-9999.000000000000000,-9999,-9999,-9999,-9999,-9999,-9999,-9999,-9999,-9999,-9999,-9999,-9999,-9999,-9999,-9999,-9999,-9999,-9999,-9999,-9999,-9999,-9999,-9999,-9999,-9999,-9999,-9999,-9999,-9999,-9999,-9999,-9999,-9999,-9999,-9999,-9999,-9999,-9999,-9999,-9999,-9999,-9999,-9999,-9999,-9999,-9999,-9999,-9999,-9999,-9999,-9999,-9999,-9999,-9999,-9999,-9999,-9999,-9999,-9999,-9999,-9999,-9999,-9999,-9999,-9999,-9999,-9999,-9999,-9999,-9999,-9999,-9999,-9999,-9999,-9999,-9999,-9999,-9999,-9999,-9999,-9999,-9999,-9999,-9999,-9999,-9999,-9999,-9999,-9999,-9999,-9999,-9999,-9999,-9999,-9999,-9999,-9999,-9999,-9999,-9999,-9999,-9999,33,0,0,10,10,9,8,7,7,7,7,7,6,5,3,3,2,0,-2,-4,-4,-9999,-9999,-9999,-9999,-9999,-9999,-9999,-9999,-9999,-9999,-9999,-9999,-9999,-9999,-9999,-9999,-9999,-9999,-9999,-9999,-9999,-9999,-9999,-9999,-9999,-9999,-9999,-9999,-9999,-9999,-9999,-9999,-9999,-9999,-9999,-9999,-9999,-9999,-9999,-9999,-9999,-9999,-9999,-9999,-9999,-9999,-9999,-9999,-9999,-9999,-9999,-9999,-9999,-9999,-9999,-9999,-9999,-9999,-9999,-9999,-9999,-9999,-9999,-9999,-9999,-9999,-9999,-9999,5,6,6,6,5,3,3,2,2,2,2,4,8,-9999,-9999,-9999,-9999,-9999,-9999,-9999,-9999,-9999,-9999,-9999,-9999,-9999,-9999,-9999,-9999,-9999,-9999,-9999,-9999,-9999,-9999,-9999,-9999,-9999,-9999,-9999,-9999,-9999,-9999,-9999,-9999,-9999,-9999,-9999,-9999,-9999,-9999,-9999,-9999,-9999,-9999,-9999,-9999,-9999,-9999,-9999,-9999,-9999,-9999,-9999,-9999,-9999,-9999,-9999,-9999,-9999,-9999,-9999,-9999,-9999,-9999,-9999,-9999,-9999,-9999,-9999,-9999,-9999,-9999,-9999,-9999,-9999,-9999,-9999,-9999,-9999,-9999,-9999,-9999,-9999,-9999,-9999,-9999,0,2,4,5,7,8,6,5,6,6,7,9,11,13,15,15,13,13,10,8,6,5,4,6,10,9,7,9,10,9,8,8,9,11,15,18,18,16,21,-9999,-9999,-9999,-9999,-9999,-9999,-9999,-9999,-9999,-9999,-9999,-9999,-9999,-9999,-9999,-9999,-9999,-9999,-9999,-9999,-9999,-9999,-9999,-9999,-9999,-9999,-9999,
-9999,-9999,-9999,-9999,-9999,-9999.000000000000000,-9999,-9999,-9999,-9999,-9999,-9999,-9999,-9999,-9999,-9999,-9999,-9999,-9999,-9999,-9999,-9999,-9999,-9999,-9999,-9999,-9999,-9999,-9999,-9999,-9999,-9999,-9999,-9999,-9999,-9999,-9999,-9999,-9999,-9999,-9999,-9999,-9999,-9999,-9999,-9999,-9999,-9999,-9999,-9999,-9999,-9999,-9999,-9999,-9999,-9999,-9999,-9999,-9999,-9999,-9999,-9999,-9999,-9999,-9999,-9999,-9999,-9999,-9999,-9999,-9999,-9999,-9999,-9999,-9999,-9999,-9999,-9999,-9999,-9999,-9999,-9999,-9999,-9999,-9999,-9999,-9999,-9999,-9999,-9999,-9999,-9999,-9999,-9999,-9999,-9999,-9999,-9999,-9999,-9999,-9999,-9999,-9999,-9999,-9999,-9999,-9999,-9999,31,0,0,6,9,9,8,6,7,7,7,7,6,5,5,4,2,1,0,-3,-9999,0,-9999,-9999,-9999,-9999,-9999,-9999,-9999,-9999,-9999,-9999,-9999,-9999,-9999,-9999,-9999,-9999,-9999,-9999,-9999,-9999,-9999,-9999,-9999,-9999,-9999,-9999,-9999,-9999,-9999,-9999,-9999,-9999,-9999,-9999,-9999,-9999,-9999,-9999,-9999,-9999,-9999,-9999,-9999,-9999,-9999,-9999,-9999,-9999,-9999,-9999,-9999,-9999,-9999,-9999,-9999,-9999,-9999,-9999,-9999,-9999,-9999,-9999,-9999,-9999,-9999,-9999,-9999,1,2,6,5,4,3,2,2,1,0,0,0,0,-9999,-9999,-9999,-9999,-9999,-9999,-9999,-9999,-9999,-9999,-9999,-9999,-9999,-9999,-9999,-9999,-9999,-9999,-9999,-9999,-9999,-9999,-9999,-9999,-9999,-9999,-9999,-9999,-9999,-9999,-9999,-9999,-9999,-9999,-9999,-9999,-9999,-9999,-9999,-9999,-9999,-9999,-9999,-9999,-9999,-9999,-9999,-9999,-9999,-9999,-9999,-9999,-9999,-9999,-9999,-9999,-9999,-9999,-9999,-9999,-9999,-9999,-9999,-9999,-9999,-9999,-9999,-9999,-9999,-9999,-9999,-9999,-9999,-9999,-9999,-9999,-9999,-9999,-9999,-9999,-9999,-9999,-9999,-9999,-9999,1,5,7,8,8,7,7,8,8,9,11,13,15,16,12,10,11,14,11,8,6,6,6,10,9,8,9,9,8,9,11,12,14,19,18,19,19,15,-9999,-9999,-9999,-9999,-9999,-9999,-9999,-9999,-9999,-9999,-9999,-9999,-9999,-9999,-9999,-9999,-9999,-9999,-9999,-9999,-9999,-9999,-9999,-9999,-9999,-9999,-9999,
-9999,-9999,-9999,-9999,-9999,-9999.000000000000000,-9999,-9999,-9999,-9999,-9999,-9999,-9999,-9999,-9999,-9999,-9999,-9999,-9999,-9999,-9999,-9999,-9999,-9999,-9999,-9999,-9999,-9999,-9999,-9999,-9999,-9999,-9999,-9999,-9999,-9999,-9999,-9999,-9999,-9999,-9999,-9999,-9999,-9999,-9999,-9999,-9999,-9999,-9999,-9999,-9999,-9999,-9999,-9999,-9999,-9999,-9999,-9999,-9999,-9999,-9999,-9999,-9999,-9999,-9999,-9999,-9999,-9999,-9999,-9999,-9999,-9999,-9999,-9999,-9999,-9999,-9999,-9999,-9999,-9999,-9999,-9999,-9999,-9999,-9999,-9999,-9999,-9999,-9999,-9999,-9999,-9999,-9999,-9999,-9999,-9999,-9999,-9999,-9999,-9999,-9999,-9999,-9999,-9999,-9999,-9999,-9999,-9999,33,0,0,9,9,8,7,6,7,6,6,6,6,5,5,5,4,2,1,0,-9999,-9999,-9999,-9999,-9999,-9999,-9999,-9999,-9999,-9999,-9999,-9999,-9999,-9999,-9999,-9999,-9999,-9999,-9999,-9999,-9999,-9999,-9999,-9999,-9999,-9999,-9999,-9999,-9999,-9999,-9999,-9999,-9999,-9999,-9999,-9999,-9999,-9999,-9999,-9999,-9999,-9999,-9999,-9999,-9999,-9999,-9999,-9999,-9999,-9999,-9999,-9999,-9999,-9999,-9999,-9999,-9999,-9999,-9999,-9999,-9999,-9999,-9999,-9999,-9999,-9999,-9999,-9999,-9999,-9999,-1,2,2,1,0,0,-1,-1,-2,-4,0,-9999,-9999,-9999,-9999,-9999,-9999,-9999,-9999,-9999,-9999,-9999,-9999,-9999,-9999,-9999,-9999,-9999,-9999,-9999,-9999,-9999,-9999,-9999,-9999,-9999,-9999,-9999,-9999,-9999,-9999,-9999,-9999,-9999,-9999,-9999,-9999,-9999,-9999,-9999,-9999,-9999,-9999,-9999,-9999,-9999,-9999,-9999,-9999,-9999,-9999,-9999,-9999,-9999,-9999,-9999,-9999,-9999,-9999,-9999,-9999,-9999,-9999,-9999,-9999,-9999,-9999,-9999,-9999,-9999,-9999,-9999,-9999,-9999,-9999,-9999,-9999,-9999,-9999,-9999,-9999,-9999,-9999,-9999,-9999,-9999,-9999,3,10,11,11,11,10,10,10,11,11,8,3,1,-9999,-9999,-9999,-9999,0,1,7,8,8,7,11,11,10,8,7,8,10,11,13,16,18,15,20,22,-9999,-9999,-9999,-9999,-9999,-9999,-9999,-9999,-9999,-9999,-9999,-9999,-9999,-9999,-9999,-9999,-9999,-9999,-9999,-9999,-9999,-9999,-9999,-9999,-9999,-9999,-9999,-9999,
-9999,-9999,-9999,-9999,-9999,-9999.000000000000000,-9999,-9999,-9999,-9999,-9999,-9999,-9999,-9999,-9999,-9999,-9999,-9999,-9999,-9999,-9999,-9999,-9999,-9999,-9999,-9999,-9999,-9999,-9999,-9999,-9999,-9999,-9999,-9999,-9999,-9999,-9999,-9999,-9999,-9999,-9999,-9999,-9999,-9999,-9999,-9999,-9999,-9999,-9999,-9999,-9999,-9999,-9999,-9999,-9999,-9999,-9999,-9999,-9999,-9999,-9999,-9999,-9999,-9999,-9999,-9999,-9999,-9999,-9999,-9999,-9999,-9999,-9999,-9999,-9999,-9999,-9999,-9999,-9999,-9999,-9999,-9999,-9999,-9999,-9999,-9999,-9999,-9999,-9999,-9999,-9999,-9999,-9999,-9999,-9999,-9999,-9999,-9999,-9999,-9999,-9999,-9999,-9999,-9999,-9999,-9999,-9999,-9999,27,0,0,7,8,7,6,6,6,6,6,6,6,6,6,6,5,4,4,-9999,-9999,-9999,-9999,-9999,-9999,-9999,-9999,-9999,-9999,-9999,-9999,-9999,-9999,-9999,-9999,-9999,-9999,-9999,-9999,-9999,-9999,-9999,-9999,-9999,-9999,-9999,-9999,-9999,-9999,-9999,-9999,-9999,-9999,-9999,-9999,-9999,-9999,-9999,-9999,-9999,-9999,-9999,-9999,-9999,-9999,-9999,-9999,-9999,-9999,-9999,-9999,-9999,-9999,-9999,-9999,-9999,-9999,-9999,-9999,-9999,-9999,-9999,-9999,-9999,-9999,-9999,-9999,-9999,-9999,0,-1,2,1,0,0,0,-3,-4,-1,-9999,-9999,-9999,-9999,-9999,-9999,-9999,-9999,-9999,-9999,-9999,-9999,-9999,-9999,-9999,-9999,-9999,-9999,-9999,-9999,-9999,-9999,-9999,-9999,-9999,-9999,-9999,-9999,-9999,-9999,-9999,-9999,-9999,-9999,-9999,-9999,-9999,-9999,-9999,-9999,-9999,-9999,-9999,-9999,-9999,-9999,-9999,-9999,-9999,-9999,-9999,-9999,-9999,-9999,-9999,-9999,-9999,-9999,-9999,-9999,-9999,-9999,-9999,-9999,-9999,-9999,-9999,-9999,-9999,-9999,-9999,-9999,-9999,-9999,-9999,-9999,-9999,-9999,-9999,-9999,-9999,-9999,-9999,-9999,-9999,-9999,-9999,-9999,8,14,15,14,12,11,10,12,13,-9999,-9999,-9999,-9999,-9999,-9999,-9999,-9999,-9999,-9999,2,8,8,6,12,12,11,9,8,9,10,11,13,15,14,7,17,-9999,-9999,-9999,-9999,-9999,-9999,-9999,-9999,-9999,-9999,-9999,-9999,-9999,-9999,-9999,-9999,-9999,-9999,-9999,-9999,-9999,-9999,-9999,-9999,-9999,-9999,-9999,-9999,-9999,
-9999,-9999,-9999,-9999,-9999,-9999.000000000000000,-9999,-9999,-9999,-9999,-9999,-9999,-9999,-9999,-9999,-9999,-9999,-9999,-9999,-9999,-9999,-9999,-9999,-9999,-9999,-9999,-9999,-9999,-9999,-9999,-9999,-9999,-9999,-9999,-9999,-9999,-9999,-9999,-9999,-9999,-9999,-9999,-9999,-9999,-9999,-9999,-9999,-9999,-9999,-9999,-9999,-9999,-9999,-9999,-9999,-9999,-9999,-9999,-9999,-9999,-9999,-9999,-9999,-9999,-9999,-9999,-9999,-9999,-9999,-9999,-9999,-9999,-9999,-9999,-9999,-9999,-9999,-9999,-9999,-9999,-9999,-9999,-9999,-9999,-9999,-9999,-9999,-9999,-9999,-9999,-9999,-9999,-9999,-9999,-9999,-9999,-9999,-9999,-9999,-9999,-9999,-9999,-9999,-9999,-9999,-9999,-9999,-9999,15,0,0,4,7,6,5,5,5,6,6,7,7,7,7,7,7,8,-9999,-9999,-9999,-9999,-9999,-9999,-9999,-9999,-9999,-9999,-9999,-9999,-9999,-9999,-9999,-9999,-9999,-9999,-9999,-9999,-9999,-9999,-9999,-9999,-9999,-9999,-9999,-9999,-9999,-9999,-9999,-9999,-9999,-9999,-9999,-9999,-9999,-9999,-9999,-9999,-9999,-9999,-9999,-9999,-9999,-9999,-9999,-9999,-9999,-9999,-9999,-9999,-9999,-9999,-9999,-9999,-9999,-9999,-9999,-9999,-9999,-9999,-9999,-9999,-9999,-9999,-9999,-9999,-9999,-9999,-9999,-9999,0,0,-1,0,0,0,-9999,0,-9999,-9999,-9999,-9999,-9999,-9999,-9999,-9999,-9999,-9999,-9999,-9999,-9999,-9999,-9999,-9999,-9999,-9999,-9999,-9999,-9999,-9999,-9999,-9999,-9999,-9999,-9999,-9999,-9999,-9999,-9999,-9999,-9999,-9999,-9999,-9999,-9999,-9999,-9999,-9999,-9999,-9999,-9999,-9999,-9999,-9999,-9999,-9999,-9999,-9999,-9999,-9999,-9999,-9999,-9999,-9999,-9999,-9999,-9999,-9999,-9999,-9999,-9999,-9999,-9999,-9999,-9999,-9999,-9999,-9999,-9999,-9999,-9999,-9999,-9999,-9999,-9999,-9999,-9999,-9999,-9999,-9999,-9999,-9999,-9999,-9999,-9999,-9999,0,7,17,17,16,-9999,-9999,-9999,0,0,-9999,-9999,-9999,-9999,-9999,-9999,-9999,-9999,-9999,-9999,-9999,5,-9999,8,13,14,14,12,11,11,11,11,12,12,9,6,20,0,-9999,-9999,-9999,-9999,-9999,-9999,-9999,-9999,-9999,-9999,-9999,-9999,-9999,-9999,-9999,-9999,-9999,-9999,-9999,-9999,-9999,-9999,-9999,-9999,-9999,-9999,-9999,-9999,
-9999,-9999,-9999,-9999,-9999,-9999.000000000000000,-9999,-9999,-9999,-9999,-9999,-9999,-9999,-9999,-9999,-9999,-9999,-9999,-9999,-9999,-9999,-9999,-9999,-9999,-9999,-9999,-9999,-9999,-9999,-9999,-9999,-9999,-9999,-9999,-9999,-9999,-9999,-9999,-9999,-9999,-9999,-9999,-9999,-9999,-9999,-9999,-9999,-9999,-9999,-9999,-9999,-9999,-9999,-9999,-9999,-9999,-9999,-9999,-9999,-9999,-9999,-9999,-9999,-9999,-9999,-9999,-9999,-9999,-9999,-9999,-9999,-9999,-9999,-9999,-9999,-9999,-9999,-9999,-9999,-9999,-9999,-9999,-9999,-9999,-9999,-9999,-9999,-9999,-9999,-9999,-9999,-9999,-9999,-9999,-9999,-9999,-9999,-9999,-9999,-9999,-9999,-9999,-9999,-9999,-9999,-9999,-9999,22,9,0,0,1,6,6,5,6,6,6,6,7,7,7,-9999,-9999,-9999,-9999,-9999,-9999,-9999,-9999,-9999,-9999,-9999,-9999,-9999,-9999,-9999,-9999,-9999,-9999,-9999,-9999,-9999,-9999,-9999,-9999,-9999,-9999,-9999,-9999,-9999,-9999,-9999,-9999,-9999,-9999,-9999,-9999,-9999,-9999,-9999,-9999,-9999,-9999,-9999,-9999,-9999,-9999,-9999,-9999,-9999,-9999,-9999,-9999,-9999,-9999,-9999,-9999,-9999,-9999,-9999,-9999,-9999,-9999,-9999,-9999,-9999,-9999,-9999,-9999,-9999,-9999,-9999,-9999,-9999,-9999,-9999,-9999,-9999,-9999,-9999,-9999,-9999,-9999,-9999,-9999,-9999,-9999,-9999,-9999,-9999,-9999,-9999,-9999,-9999,-9999,-9999,-9999,-9999,-9999,-9999,-9999,-9999,-9999,-9999,-9999,-9999,-9999,-9999,-9999,-9999,-9999,-9999,-9999,-9999,-9999,-9999,-9999,-9999,-9999,-9999,-9999,-9999,-9999,-9999,-9999,-9999,-9999,-9999,-9999,-9999,-9999,-9999,-9999,-9999,-9999,-9999,-9999,-9999,-9999,-9999,-9999,-9999,-9999,-9999,-9999,-9999,-9999,-9999,-9999,-9999,-9999,-9999,-9999,-9999,-9999,-9999,-9999,-9999,-9999,-9999,-9999,-9999,-9999,-9999,-9999,-9999,-9999,-9999,-9999,-9999,-9999,-9999,-9999,-9999,-9999,0,6,0,-9999,-9999,-9999,-9999,-9999,-9999,-9999,-9999,-9999,-9999,-9999,-9999,-9999,-9999,-9999,-9999,0,7,-9999,12,16,15,13,13,13,14,14,13,9,2,4,-9999,-9999,-9999,-9999,-9999,-9999,-9999,-9999,-9999,-9999,-9999,-9999,-9999,-9999,-9999,-9999,-9999,-9999,-9999,-9999,-9999,-9999,-9999,10,-9999,-9999,-9999,-9999,-9999,-9999,
-9999,-9999,-9999,-9999,-9999,-9999.000000000000000,-9999,-9999,-9999,-9999,-9999,-9999,-9999,-9999,-9999,-9999,-9999,-9999,-9999,-9999,-9999,-9999,-9999,-9999,-9999,-9999,-9999,-9999,-9999,-9999,-9999,-9999,-9999,-9999,-9999,-9999,-9999,-9999,-9999,-9999,-9999,-9999,-9999,-9999,-9999,-9999,-9999,-9999,-9999,-9999,-9999,-9999,-9999,-9999,-9999,-9999,-9999,-9999,-9999,-9999,-9999,-9999,-9999,-9999,-9999,-9999,-9999,-9999,-9999,-9999,-9999,-9999,-9999,-9999,-9999,-9999,-9999,-9999,-9999,-9999,-9999,-9999,-9999,-9999,-9999,-9999,-9999,-9999,-9999,-9999,-9999,-9999,-9999,-9999,-9999,-9999,-9999,-9999,-9999,-9999,-9999,-9999,-9999,-9999,-9999,-9999,-9999,11,1,0,0,1,4,5,5,5,6,6,6,6,6,6,-9999,-9999,-9999,-9999,-9999,-9999,-9999,-9999,-9999,-9999,-9999,-9999,-9999,-9999,-9999,-9999,-9999,-9999,-9999,-9999,-9999,-9999,-9999,-9999,-9999,-9999,-9999,-9999,-9999,-9999,-9999,-9999,-9999,-9999,-9999,-9999,-9999,-9999,-9999,-9999,-9999,-9999,-9999,-9999,-9999,-9999,-9999,-9999,-9999,-9999,-9999,-9999,-9999,-9999,-9999,-9999,-9999,-9999,-9999,-9999,-9999,-9999,-9999,-9999,-9999,-9999,-9999,-9999,-9999,-9999,-9999,-9999,-9999,-9999,-9999,-9999,-9999,-9999,-9999,-9999,-9999,-9999,-9999,-9999,-9999,-9999,-9999,-9999,-9999,-9999,-9999,-9999,-9999,-9999,-9999,-9999,-9999,-9999,-9999,-9999,-9999,-9999,-9999,-9999,-9999,-9999,-9999,-9999,-9999,-9999,-9999,-9999,-9999,-9999,-9999,-9999,-9999,-9999,-9999,-9999,-9999,-9999,-9999,-9999,-9999,-9999,-9999,-9999,-9999,-9999,-9999,-9999,-9999,-9999,-9999,-9999,-9999,-9999,-9999,-9999,-9999,-9999,-9999,-9999,-9999,-9999,-9999,-9999,-9999,-9999,-9999,-9999,-9999,-9999,-9999,-9999,-9999,-9999,-9999,-9999,-9999,-9999,-9999,-9999,-9999,-9999,-9999,-9999,-9999,-9999,-9999,-9999,-9999,-9999,-9999,-9999,-9999,-9999,-9999,-9999,-9999,-9999,-9999,-9999,-9999,-9999,-9999,-9999,-9999,-9999,-9999,-9999,-9999,-9999,0,0,-9999,11,15,14,14,13,14,13,8,3,1,5,-9999,-9999,-9999,-9999,-9999,-9999,-9999,-9999,-9999,-9999,-9999,-9999,-9999,-9999,-9999,-9999,-9999,-9999,-9999,-9999,-9999,-9999,-9999,0,-9999,-9999,-9999,-9999,-9999,-9999,
-9999,-9999,-9999,-9999,-9999,-9999.000000000000000,-9999,-9999,-9999,-9999,-9999,-9999,-9999,-9999,-9999,-9999,-9999,-9999,-9999,-9999,-9999,-9999,-9999,-9999,-9999,-9999,-9999,-9999,-9999,-9999,-9999,-9999,-9999,-9999,-9999,-9999,-9999,-9999,-9999,-9999,-9999,-9999,-9999,-9999,-9999,-9999,-9999,-9999,-9999,-9999,-9999,-9999,-9999,-9999,-9999,-9999,-9999,-9999,-9999,-9999,-9999,-9999,-9999,-9999,-9999,-9999,-9999,-9999,-9999,-9999,-9999,-9999,-9999,-9999,-9999,-9999,-9999,-9999,-9999,-9999,-9999,-9999,-9999,-9999,-9999,-9999,-9999,-9999,-9999,-9999,-9999,-9999,-9999,-9999,-9999,-9999,-9999,-9999,-9999,-9999,-9999,-9999,-9999,-9999,-9999,-9999,17,8,0,0,1,2,3,3,2,3,4,3,3,3,3,4,7,-9999,-9999,-9999,-9999,-9999,-9999,-9999,-9999,-9999,-9999,-9999,-9999,-9999,-9999,-9999,-9999,-9999,-9999,-9999,-9999,-9999,-9999,-9999,-9999,-9999,-9999,-9999,-9999,-9999,-9999,-9999,-9999,-9999,-9999,-9999,-9999,-9999,-9999,-9999,-9999,-9999,-9999,-9999,-9999,-9999,-9999,-9999,-9999,-9999,-9999,-9999,-9999,-9999,-9999,-9999,-9999,-9999,-9999,-9999,-9999,-9999,-9999,-9999,-9999,-9999,-9999,-9999,-9999,-9999,-9999,-9999,-9999,-9999,-9999,-9999,-9999,-9999,-9999,-9999,-9999,-9999,-9999,-9999,-9999,-9999,-9999,-9999,-9999,-9999,-9999,-9999,-9999,-9999,-9999,-9999,-9999,-9999,-9999,-9999,-9999,-9999,-9999,-9999,-9999,-9999,-9999,-9999,-9999,-9999,-9999,-9999,-9999,-9999,-9999,-9999,-9999,-9999,-9999,-9999,-9999,-9999,-9999,-9999,-9999,-9999,-9999,-9999,-9999,-9999,-9999,-9999,-9999,-9999,-9999,-9999,-9999,-9999,-9999,-9999,-9999,-9999,-9999,-9999,-9999,-9999,-9999,-9999,-9999,-9999,-9999,-9999,-9999,-9999,-9999,-9999,-9999,-9999,-9999,-9999,-9999,-9999,-9999,-9999,-9999,-9999,-9999,-9999,-9999,-9999,-9999,-9999,-9999,-9999,-9999,-9999,-9999,-9999,-9999,-9999,-9999,-9999,-9999,-9999,-9999,-9999,-9999,-9999,-9999,-9999,-9999,-9999,-9999,-9999,-9999,-9999,-9999,13,17,13,10,10,12,8,2,5,11,-9999,-9999,-9999,-9999,-9999,-9999,-9999,-9999,-9999,-9999,-9999,-9999,-9999,-9999,-9999,-9999,-9999,-9999,-9999,-9999,-9999,-9999,-9999,-9999,-9999,8,9,-9999,-9999,-9999,-9999,
-9999,-9999,-9999,-9999,-9999,-9999.000000000000000,-9999,-9999,-9999,-9999,-9999,-9999,-9999,-9999,-9999,-9999,-9999,-9999,-9999,-9999,-9999,-9999,-9999,-9999,-9999,-9999,-9999,-9999,-9999,-9999,-9999,-9999,-9999,-9999,-9999,-9999,-9999,-9999,-9999,-9999,-9999,-9999,-9999,-9999,-9999,-9999,-9999,-9999,-9999,-9999,-9999,-9999,-9999,-9999,-9999,-9999,-9999,-9999,-9999,-9999,-9999,-9999,-9999,-9999,-9999,-9999,-9999,-9999,-9999,-9999,-9999,-9999,-9999,-9999,-9999,-9999,-9999,-9999,-9999,-9999,-9999,-9999,-9999,-9999,-9999,-9999,-9999,-9999,-9999,-9999,-9999,-9999,-9999,-9999,-9999,-9999,-9999,-9999,-9999,-9999,-9999,-9999,-9999,-9999,-9999,-9999,15,5,0,0,1,2,1,1,1,1,1,1,1,2,4,7,-9999,-9999,-9999,-9999,-9999,-9999,-9999,-9999,-9999,-9999,-9999,-9999,-9999,-9999,-9999,-9999,-9999,-9999,-9999,-9999,-9999,-9999,-9999,-9999,-9999,-9999,-9999,-9999,-9999,-9999,-9999,-9999,-9999,-9999,-9999,-9999,-9999,-9999,-9999,-9999,-9999,-9999,-9999,-9999,-9999,-9999,-9999,-9999,-9999,-9999,-9999,-9999,-9999,-9999,-9999,-9999,-9999,-9999,-9999,-9999,-9999,-9999,-9999,-9999,-9999,-9999,-9999,-9999,-9999,-9999,-9999,-9999,-9999,-9999,-9999,-9999,-9999,-9999,-9999,-9999,-9999,-9999,-9999,-9999,-9999,-9999,-9999,-9999,-9999,-9999,-9999,-9999,-9999,-9999,-9999,-9999,-9999,-9999,-9999,-9999,-9999,-9999,-9999,-9999,-9999,-9999,-9999,-9999,-9999,-9999,-9999,-9999,-9999,-9999,-9999,-9999,-9999,-9999,-9999,-9999,-9999,-9999,-9999,-9999,-9999,-9999,-9999,-9999,-9999,-9999,-9999,-9999,-9999,-9999,-9999,-9999,-9999,-9999,-9999,-9999,-9999,-9999,-9999,-9999,-9999,-9999,-9999,-9999,-9999,-9999,-9999,-9999,-9999,-9999,-9999,-9999,-9999,-9999,-9999,-9999,-9999,-9999,-9999,-9999,-9999,-9999,-9999,-9999,-9999,-9999,-9999,-9999,-9999,-9999,-9999,-9999,-9999,-9999,-9999,-9999,-9999,-9999,-9999,-9999,-9999,-9999,-9999,-9999,-9999,-9999,-9999,-9999,-9999,-9999,-9999,-9999,-9999,-9999,0,20,21,20,-9999,22,15,-9999,-9999,-9999,-9999,-9999,-9999,-9999,-9999,-9999,-9999,-9999,-9999,-9999,-9999,-9999,-9999,-9999,-9999,-9999,-9999,-9999,-9999,-9999,-9999,-9999,-9999,-9999,11,3,2,2,-9999,-9999,
-9999,-9999,-9999,-9999,-9999,-9999.000000000000000,-9999,-9999,-9999,-9999,-9999,-9999,-9999,-9999,-9999,-9999,-9999,-9999,-9999,-9999,-9999,-9999,-9999,-9999,-9999,-9999,-9999,-9999,-9999,-9999,-9999,-9999,-9999,-9999,-9999,-9999,-9999,-9999,-9999,-9999,-9999,-9999,-9999,-9999,-9999,-9999,-9999,-9999,-9999,-9999,-9999,-9999,-9999,-9999,-9999,-9999,-9999,-9999,-9999,-9999,-9999,-9999,-9999,-9999,-9999,-9999,-9999,-9999,-9999,-9999,-9999,-9999,-9999,-9999,-9999,-9999,-9999,-9999,-9999,-9999,-9999,-9999,-9999,-9999,-9999,-9999,-9999,-9999,-9999,-9999,-9999,-9999,-9999,-9999,-9999,-9999,-9999,-9999,-9999,-9999,-9999,-9999,-9999,-9999,-9999,-9999,13,1,0,0,0,0,0,0,0,0,0,-9999,-9999,-9999,-9999,-9999,-9999,-9999,-9999,-9999,-9999,-9999,-9999,-9999,-9999,-9999,-9999,-9999,-9999,-9999,-9999,-9999,-9999,-9999,-9999,-9999,-9999,-9999,-9999,-9999,-9999,-9999,-9999,-9999,-9999,-9999,-9999,-9999,-9999,-9999,-9999,-9999,-9999,-9999,-9999,-9999,-9999,-9999,-9999,-9999,-9999,-9999,-9999,-9999,-9999,-9999,-9999,-9999,-9999,-9999,-9999,-9999,-9999,-9999,-9999,-9999,-9999,-9999,-9999,-9999,-9999,-9999,-9999,-9999,-9999,-9999,-9999,-9999,-9999,-9999,-9999,-9999,-9999,-9999,-9999,-9999,-9999,-9999,-9999,-9999,-9999,-9999,-9999,-9999,-9999,-9999,-9999,-9999,-9999,-9999,-9999,-9999,-9999,-9999,-9999,-9999,-9999,-9999,-9999,-9999,-9999,-9999,-9999,-9999,-9999,-9999,-9999,-9999,-9999,-9999,-9999,-9999,-9999,-9999,-9999,-9999,-9999,-9999,-9999,-9999,-9999,-9999,-9999,-9999,-9999,-9999,-9999,-9999,-9999,-9999,-9999,-9999,-9999,-9999,-9999,-9999,-9999,-9999,-9999,-9999,-9999,-9999,-9999,-9999,-9999,-9999,-9999,-9999,-9999,-9999,-9999,-9999,-9999,-9999,-9999,-9999,-9999,-9999,-9999,-9999,-9999,-9999,-9999,-9999,-9999,-9999,-9999,-9999,-9999,-9999,-9999,-9999,-9999,-9999,-9999,-9999,-9999,-9999,-9999,-9999,-9999,-9999,-9999,-9999,-9999,-9999,-9999,-9999,-9999,-9999,-9999,-9999,-9999,-9999,-9999,-9999,-9999,-9999,-9999,-9999,0,-9999,-9999,-9999,-9999,-9999,-9999,-9999,-9999,-9999,-9999,-9999,-9999,-9999,-9999,-9999,-9999,-9999,-9999,-9999,-9999,-9999,-9999,-9999,-9999,-9999,-9999,-9999,7,1,1,-9999,-9999,-9999,
-9999,-9999,-9999,-9999,-9999,-9999.000000000000000,-9999,-9999,-9999,-9999,-9999,-9999,-9999,-9999,-9999,-9999,-9999,-9999,-9999,-9999,-9999,-9999,-9999,-9999,-9999,-9999,-9999,-9999,-9999,-9999,-9999,-9999,-9999,-9999,-9999,-9999,-9999,-9999,-9999,-9999,-9999,-9999,-9999,-9999,-9999,-9999,-9999,-9999,-9999,-9999,-9999,-9999,-9999,-9999,-9999,-9999,-9999,-9999,-9999,-9999,-9999,-9999,-9999,-9999,-9999,-9999,-9999,-9999,-9999,-9999,-9999,-9999,-9999,-9999,-9999,-9999,-9999,-9999,-9999,-9999,-9999,-9999,-9999,-9999,-9999,-9999,-9999,-9999,-9999,-9999,-9999,-9999,-9999,-9999,-9999,-9999,-9999,-9999,-9999,-9999,-9999,-9999,-9999,-9999,-9999,-9999,3,0,0,0,0,0,0,0,0,-1,-1,-9999,-9999,-9999,-9999,-9999,-9999,-9999,-9999,-9999,-9999,-9999,-9999,-9999,-9999,-9999,-9999,-9999,-9999,-9999,-9999,-9999,-9999,-9999,-9999,-9999,-9999,-9999,-9999,-9999,-9999,-9999,-9999,-9999,-9999,-9999,-9999,-9999,-9999,-9999,-9999,-9999,-9999,-9999,-9999,-9999,-9999,-9999,-9999,-9999,-9999,-9999,-9999,-9999,-9999,-9999,-9999,-9999,-9999,-9999,-9999,-9999,-9999,-9999,-9999,-9999,-9999,-9999,-9999,-9999,-9999,-9999,-9999,-9999,-9999,-9999,-9999,-9999,-9999,-9999,-9999,-9999,-9999,-9999,-9999,-9999,-9999,-9999,-9999,-9999,-9999,-9999,-9999,-9999,-9999,-9999,-9999,-9999,-9999,-9999,-9999,-9999,-9999,-9999,-9999,-9999,-9999,-9999,-9999,-9999,-9999,-9999,-9999,-9999,-9999,-9999,-9999,-9999,-9999,-9999,-9999,-9999,-9999,-9999,-9999,-9999,-9999,-9999,-9999,-9999,-9999,-9999,-9999,-9999,-9999,-9999,-9999,-9999,-9999,-9999,-9999,-9999,-9999,-9999,-9999,-9999,-9999,-9999,-9999,-9999,-9999,-9999,-9999,-9999,-9999,-9999,-9999,-9999,-9999,-9999,-9999,-9999,-9999,-9999,-9999,-9999,-9999,-9999,-9999,-9999,-9999,-9999,-9999,-9999,-9999,-9999,-9999,-9999,-9999,-9999,-9999,-9999,-9999,-9999,-9999,-9999,-9999,-9999,-9999,-9999,-9999,-9999,-9999,-9999,-9999,-9999,-9999,-9999,-9999,-9999,-9999,-9999,-9999,-9999,-9999,-9999,-9999,0,-9999,-9999,-9999,22,-9999,-9999,-9999,-9999,-9999,-9999,-9999,-9999,-9999,-9999,-9999,-9999,-9999,-9999,-9999,-9999,-9999,-9999,-9999,-9999,-9999,-9999,-9999,-9999,-9999,-9999,-9999,3,-9999,-9999,-9999,-9999,
-9999,-9999,-9999,-9999,-9999,-9999.000000000000000,-9999,-9999,-9999,-9999,-9999,-9999,-9999,-9999,-9999,-9999,-9999,-9999,-9999,-9999,-9999,-9999,-9999,-9999,-9999,-9999,-9999,-9999,-9999,-9999,-9999,-9999,-9999,-9999,-9999,-9999,-9999,-9999,-9999,-9999,-9999,-9999,-9999,-9999,-9999,-9999,-9999,-9999,-9999,-9999,-9999,-9999,-9999,-9999,-9999,-9999,-9999,-9999,-9999,-9999,-9999,-9999,-9999,-9999,-9999,-9999,-9999,-9999,-9999,-9999,-9999,-9999,-9999,-9999,-9999,-9999,-9999,-9999,-9999,-9999,-9999,-9999,-9999,-9999,-9999,-9999,-9999,-9999,-9999,-9999,-9999,-9999,-9999,-9999,-9999,-9999,-9999,-9999,-9999,-9999,-9999,-9999,-9999,-9999,-9999,-9999,4,0,0,0,0,0,0,0,-9999,0,-2,-9999,-9999,-9999,-9999,-9999,-9999,-9999,-9999,-9999,-9999,-9999,-9999,-9999,-9999,-9999,-9999,-9999,-9999,-9999,-9999,-9999,-9999,-9999,-9999,-9999,-9999,-9999,-9999,-9999,-9999,-9999,-9999,-9999,-9999,-9999,-9999,-9999,-9999,-9999,-9999,-9999,-9999,-9999,-9999,-9999,-9999,-9999,-9999,-9999,-9999,-9999,-9999,-9999,-9999,-9999,-9999,-9999,-9999,-9999,-9999,-9999,-9999,-9999,-9999,-9999,-9999,-9999,-9999,-9999,-9999,-9999,-9999,-9999,-9999,-9999,-9999,-9999,-9999,-9999,-9999,-9999,-9999,-9999,-9999,-9999,-9999,-9999,-9999,-9999,-9999,-9999,-9999,-9999,-9999,-9999,-9999,-9999,-9999,-9999,-9999,-9999,-9999,-9999,-9999,-9999,-9999,-9999,-9999,-9999,-9999,-9999,-9999,-9999,-9999,-9999,-9999,-9999,-9999,-9999,-9999,-9999,-9999,-9999,-9999,-9999,-9999,-9999,-9999,-9999,-9999,-9999,-9999,-9999,-9999,-9999,-9999,-9999,-9999,-9999,-9999,-9999,-9999,-9999,-9999,-9999,-9999,-9999,-9999,-9999,-9999,-9999,-9999,-9999,-9999,-9999,-9999,-9999,-9999,-9999,-9999,-9999,-9999,-9999,-9999,-9999,-9999,-9999,-9999,-9999,-9999,-9999,-9999,-9999,-9999,-9999,-9999,-9999,-9999,-9999,-9999,-9999,-9999,-9999,-9999,-9999,-9999,-9999,-9999,-9999,-9999,-9999,-9999,-9999,-9999,-9999,-9999,-9999,-9999,-9999,-9999,-9999,-9999,-9999,-9999,-9999,-9999,-9999,25,-9999,-9999,2,-9999,-9999,-9999,-9999,-9999,-9999,-9999,-9999,-9999,-9999,-9999,-9999,-9999,-9999,-9999,-9999,-9999,-9999,-9999,-9999,-9999,-9999,-9999,-9999,0,0,7,4,-9999,-9999,-9999,-9999,
-9999,-9999,-9999,-9999,-9999,-9999.000000000000000,-9999,-9999,-9999,-9999,-9999,-9999,-9999,-9999,-9999,-9999,-9999,-9999,-9999,-9999,-9999,-9999,-9999,-9999,-9999,-9999,-9999,-9999,-9999,-9999,-9999,-9999,-9999,-9999,-9999,-9999,-9999,-9999,-9999,-9999,-9999,-9999,-9999,-9999,-9999,-9999,-9999,-9999,-9999,-9999,-9999,-9999,-9999,-9999,-9999,-9999,-9999,-9999,-9999,-9999,-9999,-9999,-9999,-9999,-9999,-9999,-9999,-9999,-9999,-9999,-9999,-9999,-9999,-9999,-9999,-9999,-9999,-9999,-9999,-9999,-9999,-9999,-9999,-9999,-9999,-9999,-9999,-9999,-9999,-9999,-9999,-9999,-9999,-9999,-9999,-9999,-9999,-9999,-9999,-9999,-9999,-9999,-9999,-9999,-9999,7,-9999,0,0,0,0,0,0,0,-9999,-9999,-9999,-9999,-9999,-9999,-9999,-9999,-9999,-9999,-9999,-9999,-9999,-9999,-9999,-9999,-9999,-9999,-9999,-9999,-9999,-9999,-9999,-9999,-9999,-9999,-9999,-9999,-9999,-9999,-9999,-9999,-9999,-9999,-9999,-9999,-9999,-9999,-9999,-9999,-9999,-9999,-9999,-9999,-9999,-9999,-9999,-9999,-9999,-9999,-9999,-9999,-9999,-9999,-9999,-9999,-9999,-9999,-9999,-9999,-9999,-9999,-9999,-9999,-9999,-9999,-9999,-9999,-9999,-9999,-9999,-9999,-9999,-9999,-9999,-9999,-9999,-9999,-9999,-9999,-9999,-9999,-9999,-9999,-9999,-9999,-9999,-9999,-9999,-9999,-9999,-9999,-9999,-9999,-9999,-9999,-9999,-9999,-9999,-9999,-9999,-9999,-9999,-9999,-9999,-9999,-9999,-9999,-9999,-9999,-9999,-9999,-9999,-9999,-9999,-9999,-9999,-9999,-9999,-9999,-9999,-9999,-9999,-9999,-9999,-9999,-9999,-9999,-9999,-9999,-9999,-9999,-9999,-9999,-9999,-9999,-9999,-9999,-9999,-9999,-9999,-9999,-9999,-9999,-9999,-9999,-9999,-9999,-9999,-9999,-9999,-9999,-9999,-9999,-9999,-9999,-9999,-9999,-9999,-9999,-9999,-9999,-9999,-9999,-9999,-9999,-9999,-9999,-9999,-9999,-9999,-9999,-9999,-9999,-9999,-9999,-9999,-9999,-9999,-9999,-9999,-9999,-9999,-9999,-9999,-9999,-9999,-9999,-9999,-9999,-9999,-9999,-9999,-9999,-9999,-9999,-9999,-9999,-9999,-9999,-9999,-9999,-9999,-9999,-9999,-9999,-9999,-9999,-9999,-9999,-9999,8,0,2,18,-9999,-9999,-9999,-9999,-9999,-9999,-9999,-9999,-9999,-9999,-9999,-9999,-9999,-9999,-9999,-9999,-9999,-9999,-9999,-9999,-9999,-9999,0,0,0,-9999,-9999,-9999,-9999,-9999,-9999,
-9999,-9999,-9999,-9999,-9999,-9999.000000000000000,-9999,-9999,-9999,-9999,-9999,-9999,-9999,-9999,-9999,-9999,-9999,-9999,-9999,-9999,-9999,-9999,-9999,-9999,-9999,-9999,-9999,-9999,-9999,-9999,-9999,-9999,-9999,-9999,-9999,-9999,-9999,-9999,-9999,-9999,-9999,-9999,-9999,-9999,-9999,-9999,-9999,-9999,-9999,-9999,-9999,-9999,-9999,-9999,-9999,-9999,-9999,-9999,-9999,-9999,-9999,-9999,-9999,-9999,-9999,-9999,-9999,-9999,-9999,-9999,-9999,-9999,-9999,-9999,-9999,-9999,-9999,-9999,-9999,-9999,-9999,-9999,-9999,-9999,-9999,-9999,-9999,-9999,-9999,-9999,-9999,-9999,-9999,-9999,-9999,-9999,-9999,-9999,-9999,-9999,-9999,-9999,-9999,-9999,-9999,7,-9999,0,0,0,0,0,0,0,0,-9999,-9999,-9999,-9999,-9999,-9999,-9999,-9999,-9999,-9999,-9999,-9999,-9999,-9999,-9999,-9999,-9999,-9999,-9999,-9999,-9999,-9999,-9999,-9999,-9999,-9999,-9999,-9999,-9999,-9999,-9999,-9999,-9999,-9999,-9999,-9999,-9999,-9999,-9999,-9999,-9999,-9999,-9999,-9999,-9999,-9999,-9999,-9999,-9999,-9999,-9999,-9999,-9999,-9999,-9999,-9999,-9999,-9999,-9999,-9999,-9999,-9999,-9999,-9999,-9999,-9999,-9999,-9999,-9999,-9999,-9999,-9999,-9999,-9999,-9999,-9999,-9999,-9999,-9999,-9999,-9999,-9999,-9999,-9999,-9999,-9999,-9999,-9999,-9999,-9999,-9999,-9999,-9999,-9999,-9999,-9999,-9999,-9999,-9999,-9999,-9999,-9999,-9999,-9999,-9999,-9999,-9999,-9999,-9999,-9999,-9999,-9999,-9999,-9999,-9999,-9999,-9999,-9999,-9999,-9999,-9999,-9999,-9999,-9999,-9999,-9999,-9999,-9999,-9999,-9999,-9999,-9999,-9999,-9999,-9999,-9999,-9999,-9999,-9999,-9999,-9999,-9999,-9999,-9999,-9999,-9999,-9999,-9999,-9999,-9999,-9999,-9999,-9999,-9999,-9999,-9999,-9999,-9999,-9999,-9999,-9999,-9999,-9999,-9999,-9999,-9999,-9999,-9999,-9999,-9999,-9999,-9999,-9999,-9999,-9999,-9999,-9999,-9999,-9999,-9999,-9999,-9999,-9999,-9999,-9999,-9999,-9999,-9999,-9999,-9999,-9999,-9999,-9999,-9999,-9999,-9999,-9999,-9999,-9999,-9999,-9999,-9999,-9999,-9999,-9999,-9999,-9999,-9999,-9999,-9999,22,6,17,-9999,-9999,-9999,-9999,-9999,-9999,-9999,-9999,-9999,-9999,-9999,-9999,-9999,-9999,-9999,-9999,-9999,-9999,-9999,-9999,-9999,-9999,0,0,0,-9999,-9999,-9999,-9999,-9999,-9999,-9999,
-9999,-9999,-9999,0,-9999,-9999.000000000000000,-9999,-9999,-9999,-9999,-9999,-9999,-9999,-9999,-9999,-9999,-9999,-9999,-9999,-9999,-9999,-9999,-9999,-9999,-9999,-9999,-9999,-9999,-9999,-9999,-9999,-9999,-9999,-9999,-9999,-9999,-9999,-9999,-9999,-9999,-9999,-9999,-9999,-9999,-9999,-9999,-9999,-9999,-9999,-9999,-9999,-9999,-9999,-9999,-9999,-9999,-9999,-9999,-9999,-9999,-9999,-9999,-9999,-9999,-9999,-9999,-9999,-9999,-9999,-9999,-9999,-9999,-9999,-9999,-9999,-9999,-9999,-9999,-9999,-9999,-9999,-9999,-9999,-9999,-9999,-9999,-9999,-9999,-9999,-9999,-9999,-9999,-9999,-9999,-9999,-9999,-9999,-9999,-9999,-9999,-9999,-9999,-9999,-9999,-9999,-9999,2,0,0,0,0,0,0,0,-9999,-9999,-9999,-9999,-9999,-9999,-9999,-9999,-9999,-9999,-9999,-9999,-9999,-9999,-9999,-9999,-9999,-9999,-9999,-9999,-9999,-9999,-9999,-9999,-9999,-9999,-9999,-9999,-9999,-9999,-9999,-9999,-9999,-9999,-9999,-9999,-9999,-9999,-9999,-9999,-9999,-9999,-9999,-9999,-9999,-9999,-9999,-9999,-9999,-9999,-9999,-9999,-9999,-9999,-9999,-9999,-9999,-9999,-9999,-9999,-9999,-9999,-9999,-9999,-9999,-9999,-9999,-9999,-9999,-9999,-9999,-9999,-9999,-9999,-9999,-9999,-9999,-9999,-9999,-9999,-9999,-9999,-9999,-9999,-9999,-9999,-9999,-9999,-9999,-9999,-9999,-9999,-9999,-9999,-9999,-9999,-9999,-9999,-9999,-9999,-9999,-9999,-9999,-9999,-9999,-9999,-9999,-9999,-9999,-9999,-9999,-9999,-9999,-9999,-9999,-9999,-9999,-9999,-9999,-9999,-9999,-9999,-9999,-9999,-9999,-9999,-9999,-9999,-9999,-9999,-9999,-9999,-9999,-9999,-9999,-9999,-9999,-9999,-9999,-9999,-9999,-9999,-9999,-9999,-9999,-9999,-9999,-9999,-9999,-9999,-9999,-9999,-9999,-9999,-9999,-9999,-9999,-9999,-9999,-9999,-9999,-9999,-9999,-9999,-9999,-9999,-9999,-9999,-9999,-9999,-9999,-9999,-9999,-9999,-9999,-9999,-9999,-9999,-9999,-9999,-9999,-9999,-9999,-9999,-9999,-9999,-9999,-9999,-9999,-9999,-9999,-9999,-9999,-9999,-9999,-9999,-9999,-9999,-9999,-9999,-9999,-9999,-9999,-9999,-9999,-9999,-9999,-9999,-9999,-9999,-9999,-9999,-9999,-9999,-9999,-9999,-9999,-9999,-9999,-9999,-9999,-9999,-9999,-9999,-9999,-9999,-9999,-9999,-9999,-9999,-9999,-9999,-9999,-9999,0,0,0,1,-9999,-9999,-9999,-9999,-9999,-9999,-9999,-9999,
-9999,-9999,-9999,-9999,-9999,-9999.000000000000000,-9999,-9999,-9999,-9999,-9999,-9999,-9999,-9999,-9999,-9999,-9999,-9999,-9999,-9999,-9999,-9999,-9999,-9999,-9999,-9999,-9999,-9999,-9999,-9999,-9999,-9999,-9999,-9999,-9999,-9999,-9999,-9999,-9999,-9999,-9999,-9999,-9999,-9999,-9999,-9999,-9999,-9999,-9999,-9999,-9999,-9999,-9999,-9999,-9999,-9999,-9999,-9999,-9999,-9999,-9999,-9999,-9999,-9999,-9999,-9999,-9999,-9999,-9999,-9999,-9999,-9999,-9999,-9999,-9999,-9999,-9999,-9999,-9999,-9999,-9999,-9999,-9999,-9999,-9999,-9999,-9999,-9999,-9999,-9999,-9999,-9999,-9999,-9999,-9999,-9999,-9999,-9999,-9999,-9999,-9999,-9999,-9999,-9999,-9999,1,0,0,0,0,0,0,0,-9999,0,-9999,-9999,-9999,-9999,-9999,-9999,-9999,-9999,-9999,-9999,-9999,-9999,-9999,-9999,-9999,-9999,-9999,-9999,-9999,-9999,-9999,-9999,-9999,-9999,-9999,-9999,-9999,-9999,-9999,-9999,-9999,-9999,-9999,-9999,-9999,-9999,-9999,-9999,-9999,-9999,-9999,-9999,-9999,-9999,-9999,-9999,-9999,-9999,-9999,-9999,-9999,-9999,-9999,-9999,-9999,-9999,-9999,-9999,-9999,-9999,-9999,-9999,-9999,-9999,-9999,-9999,-9999,-9999,-9999,-9999,-9999,-9999,-9999,-9999,-9999,-9999,-9999,-9999,-9999,-9999,-9999,-9999,-9999,-9999,-9999,-9999,-9999,-9999,-9999,-9999,-9999,-9999,-9999,-9999,-9999,-9999,-9999,-9999,-9999,-9999,-9999,-9999,-9999,-9999,-9999,-9999,-9999,-9999,-9999,-9999,-9999,-9999,-9999,-9999,-9999,-9999,-9999,-9999,-9999,-9999,-9999,-9999,-9999,-9999,-9999,-9999,-9999,-9999,-9999,-9999,-9999,-9999,-9999,-9999,-9999,-9999,-9999,-9999,-9999,-9999,-9999,-9999,-9999,-9999,-9999,-9999,-9999,-9999,-9999,-9999,-9999,-9999,-9999,-9999,-9999,-9999,-9999,-9999,-9999,-9999,-9999,-9999,-9999,-9999,-9999,-9999,-9999,-9999,-9999,-9999,-9999,-9999,-9999,-9999,-9999,-9999,-9999,-9999,-9999,-9999,-9999,-9999,-9999,-9999,-9999,-9999,-9999,-9999,-9999,-9999,-9999,-9999,-9999,-9999,-9999,-9999,-9999,-9999,-9999,-9999,-9999,-9999,-9999,-9999,-9999,-9999,-9999,-9999,-9999,-9999,-9999,-9999,-9999,-9999,-9999,-9999,-9999,-9999,-9999,-9999,-9999,-9999,-9999,-9999,-9999,-9999,-9999,-9999,-9999,-9999,-9999,-9999,0,0,0,0,-9999,-9999,-9999,-9999,-9999,-9999,-9999,-9999,-9999,
-9999,-9999,-9999,-9999,-9999,-9999.000000000000000,-9999,-9999,-9999,-9999,-9999,-9999,-9999,-9999,-9999,-9999,-9999,-9999,-9999,-9999,-9999,-9999,-9999,-9999,-9999,-9999,-9999,-9999,-9999,-9999,-9999,-9999,-9999,-9999,-9999,-9999,-9999,-9999,-9999,-9999,-9999,-9999,-9999,-9999,-9999,-9999,-9999,-9999,-9999,-9999,-9999,-9999,-9999,-9999,-9999,-9999,-9999,-9999,-9999,-9999,-9999,-9999,-9999,-9999,-9999,-9999,-9999,-9999,-9999,-9999,-9999,-9999,-9999,-9999,-9999,-9999,-9999,-9999,-9999,-9999,-9999,-9999,-9999,-9999,-9999,-9999,-9999,-9999,-9999,-9999,-9999,-9999,-9999,-9999,-9999,-9999,-9999,-9999,-9999,-9999,-9999,-9999,-9999,-9999,-9999,0,0,0,0,0,0,0,-9999,-9999,-9999,-9999,-9999,-9999,-9999,-9999,-9999,-9999,-9999,-9999,-9999,-9999,-9999,-9999,-9999,-9999,-9999,-9999,-9999,-9999,-9999,-9999,-9999,-9999,-9999,-9999,-9999,-9999,-9999,-9999,-9999,-9999,-9999,-9999,-9999,-9999,-9999,-9999,-9999,-9999,-9999,-9999,-9999,-9999,-9999,-9999,-9999,-9999,-9999,-9999,-9999,-9999,-9999,-9999,-9999,-9999,-9999,-9999,-9999,-9999,-9999,-9999,-9999,-9999,-9999,-9999,-9999,-9999,-9999,-9999,-9999,-9999,-9999,-9999,-9999,-9999,-9999,-9999,-9999,-9999,-9999,-9999,-9999,-9999,-9999,-9999,-9999,-9999,-9999,-9999,-9999,-9999,-9999,-9999,-9999,-9999,-9999,-9999,-9999,-9999,-9999,-9999,-9999,-9999,-9999,-9999,-9999,-9999,-9999,-9999,-9999,-9999,-9999,-9999,-9999,-9999,-9999,-9999,-9999,-9999,-9999,-9999,-9999,-9999,-9999,-9999,-9999,-9999,-9999,-9999,-9999,-9999,-9999,-9999,-9999,-9999,-9999,-9999,-9999,-9999,-9999,-9999,-9999,-9999,-9999,-9999,-9999,-9999,-9999,-9999,-9999,-9999,-9999,-9999,-9999,-9999,-9999,-9999,-9999,-9999,-9999,-9999,-9999,-9999,-9999,-9999,-9999,-9999,-9999,-9999,-9999,-9999,-9999,-9999,-9999,-9999,-9999,-9999,-9999,-9999,-9999,-9999,-9999,-9999,-9999,-9999,-9999,-9999,-9999,-9999,-9999,-9999,-9999,-9999,-9999,-9999,-9999,-9999,-9999,-9999,-9999,-9999,-9999,-9999,-9999,-9999,-9999,-9999,-9999,-9999,-9999,-9999,-9999,-9999,-9999,-9999,-9999,-9999,-9999,-9999,-9999,-9999,-9999,-9999,-9999,-9999,-9999,-9999,-9999,-9999,-9999,-9999,9,4,3,2,-9999,-9999,-9999,-9999,-9999,-9999,-9999,-9999,-9999,-9999,
-9999,-9999,-9999,-9999,-9999,-9999.000000000000000,-9999,-9999,-9999,-9999,-9999,-9999,-9999,-9999,-9999,-9999,-9999,-9999,-9999,-9999,-9999,-9999,-9999,-9999,-9999,-9999,-9999,-9999,-9999,-9999,-9999,-9999,-9999,-9999,-9999,-9999,-9999,-9999,-9999,-9999,-9999,-9999,-9999,-9999,-9999,-9999,-9999,-9999,-9999,-9999,-9999,-9999,-9999,-9999,-9999,-9999,-9999,-9999,-9999,-9999,-9999,-9999,-9999,-9999,-9999,-9999,-9999,-9999,-9999,-9999,-9999,-9999,-9999,-9999,-9999,-9999,-9999,-9999,-9999,-9999,-9999,-9999,-9999,-9999,-9999,-9999,-9999,-9999,-9999,-9999,-9999,-9999,-9999,-9999,-9999,-9999,-9999,-9999,-9999,-9999,-9999,-9999,-9999,-9999,-9999,0,0,0,0,0,0,0,0,-9999,-9999,-9999,-9999,-9999,-9999,-9999,-9999,-9999,-9999,-9999,-9999,-9999,-9999,-9999,-9999,-9999,-9999,-9999,-9999,-9999,-9999,-9999,-9999,-9999,-9999,-9999,-9999,-9999,-9999,-9999,-9999,-9999,-9999,-9999,-9999,-9999,-9999,-9999,-9999,-9999,-9999,-9999,-9999,-9999,-9999,-9999,-9999,-9999,-9999,-9999,-9999,-9999,-9999,-9999,-9999,-9999,-9999,-9999,-9999,-9999,-9999,-9999,-9999,-9999,-9999,-9999,-9999,-9999,-9999,-9999,-9999,-9999,-9999,-9999,-9999,-9999,-9999,-9999,-9999,-9999,-9999,-9999,-9999,-9999,-9999,-9999,-9999,-9999,-9999,-9999,-9999,-9999,-9999,-9999,-9999,-9999,-9999,-9999,-9999,-9999,-9999,-9999,-9999,-9999,-9999,-9999,-9999,-9999,-9999,-9999,-9999,-9999,-9999,-9999,-9999,-9999,-9999,-9999,-9999,-9999,-9999,-9999,-9999,-9999,-9999,-9999,-9999,-9999,-9999,-9999,-9999,-9999,-9999,-9999,-9999,-9999,-9999,-9999,-9999,-9999,-9999,-9999,-9999,-9999,-9999,-9999,-9999,-9999,-9999,-9999,-9999,-9999,-9999,-9999,-9999,-9999,-9999,-9999,-9999,-9999,-9999,-9999,-9999,-9999,-9999,-9999,-9999,-9999,-9999,-9999,-9999,-9999,-9999,-9999,-9999,-9999,-9999,-9999,-9999,-9999,-9999,-9999,-9999,-9999,-9999,-9999,-9999,-9999,-9999,-9999,-9999,-9999,-9999,-9999,-9999,-9999,-9999,-9999,-9999,-9999,-9999,-9999,-9999,-9999,-9999,-9999,-9999,-9999,-9999,-9999,-9999,-9999,-9999,-9999,-9999,-9999,-9999,-9999,-9999,-9999,-9999,-9999,-9999,-9999,-9999,-9999,-9999,-9999,-9999,-9999,-9999,-9999,-9999,6,-9999,-9999,-9999,-9999,-9999,-9999,-9999,-9999,-9999,-9999,-9999,-9999,
-9999,-9999,-9999,-9999,-9999,-9999.000000000000000,-9999,-9999,-9999,-9999,-9999,-9999,-9999,-9999,-9999,-9999,-9999,-9999,-9999,-9999,-9999,-9999,-9999,-9999,-9999,-9999,-9999,-9999,-9999,-9999,-9999,-9999,-9999,-9999,-9999,-9999,-9999,-9999,-9999,-9999,-9999,-9999,-9999,-9999,-9999,-9999,-9999,-9999,-9999,-9999,-9999,-9999,-9999,-9999,-9999,-9999,-9999,-9999,-9999,-9999,-9999,-9999,-9999,-9999,-9999,-9999,-9999,-9999,-9999,-9999,-9999,-9999,-9999,-9999,-9999,-9999,-9999,-9999,-9999,-9999,-9999,-9999,-9999,-9999,-9999,-9999,-9999,-9999,-9999,-9999,-9999,-9999,-9999,-9999,-9999,-9999,-9999,-9999,-9999,-9999,-9999,-9999,-9999,-9999,1,0,0,0,0,0,0,0,0,0,-9999,-9999,-9999,-9999,-9999,-9999,-9999,-9999,-9999,-9999,-9999,-9999,-9999,-9999,-9999,-9999,-9999,-9999,-9999,-9999,-9999,-9999,-9999,-9999,-9999,-9999,-9999,-9999,-9999,-9999,-9999,-9999,-9999,-9999,-9999,-9999,-9999,-9999,-9999,-9999,-9999,-9999,-9999,-9999,-9999,-9999,-9999,-9999,-9999,-9999,-9999,-9999,-9999,-9999,-9999,-9999,-9999,-9999,-9999,-9999,-9999,-9999,-9999,-9999,-9999,-9999,-9999,-9999,-9999,-9999,-9999,-9999,-9999,-9999,-9999,-9999,-9999,-9999,-9999,-9999,-9999,-9999,-9999,-9999,-9999,-9999,-9999,-9999,-9999,-9999,-9999,-9999,-9999,-9999,-9999,-9999,-9999,-9999,-9999,-9999,-9999,-9999,-9999,-9999,-9999,-9999,-9999,-9999,-9999,-9999,-9999,-9999,-9999,-9999,-9999,-9999,-9999,-9999,-9999,-9999,-9999,-9999,-9999,-9999,-9999,-9999,-9999,-9999,-9999,-9999,-9999,-9999,-9999,-9999,-9999,-9999,-9999,-9999,-9999,-9999,-9999,-9999,-9999,-9999,-9999,-9999,-9999,-9999,-9999,-9999,-9999,-9999,-9999,-9999,-9999,-9999,-9999,-9999,-9999,-9999,-9999,-9999,-9999,-9999,-9999,-9999,-9999,-9999,-9999,-9999,-9999,-9999,-9999,-9999,-9999,-9999,-9999,-9999,-9999,-9999,-9999,-9999,-9999,-9999,-9999,-9999,-9999,-9999,-9999,-9999,-9999,-9999,-9999,-9999,-9999,-9999,-9999,-9999,-9999,-9999,-9999,-9999,-9999,-9999,-9999,-9999,-9999,-9999,-9999,-9999,-9999,-9999,-9999,-9999,-9999,-9999,-9999,-9999,-9999,-9999,-9999,-9999,-9999,-9999,-9999,-9999,-9999,-9999,-9999,-9999,-9999,-9999,-9999,-9999,-9999,-9999,-9999,-9999,-9999,-9999,-9999,-9999,-9999,-9999,-9999,-9999,
-9999,-9999,-9999,-9999,-9999,-9999.000000000000000,-9999,-9999,-9999,-9999,-9999,-9999,-9999,-9999,-9999,-9999,-9999,-9999,-9999,-9999,-9999,-9999,-9999,-9999,-9999,-9999,-9999,-9999,-9999,-9999,-9999,-9999,-9999,-9999,-9999,-9999,-9999,-9999,-9999,-9999,-9999,-9999,-9999,-9999,-9999,-9999,-9999,-9999,-9999,-9999,-9999,-9999,-9999,-9999,-9999,-9999,-9999,-9999,-9999,-9999,-9999,-9999,-9999,-9999,-9999,-9999,-9999,-9999,-9999,-9999,-9999,-9999,-9999,-9999,-9999,-9999,-9999,-9999,-9999,-9999,-9999,-9999,-9999,-9999,-9999,-9999,-9999,-9999,-9999,-9999,-9999,-9999,-9999,-9999,-9999,-9999,-9999,-9999,-9999,-9999,-9999,-9999,-9999,-9999,0,0,0,0,0,0,0,0,-9999,-9999,-9999,-9999,-9999,-9999,-9999,-9999,-9999,-9999,-9999,-9999,-9999,-9999,-9999,-9999,-9999,-9999,-9999,-9999,-9999,-9999,-9999,-9999,-9999,-9999,-9999,-9999,-9999,-9999,-9999,-9999,-9999,-9999,-9999,-9999,-9999,-9999,-9999,-9999,-9999,-9999,-9999,-9999,-9999,-9999,-9999,-9999,-9999,-9999,-9999,-9999,-9999,-9999,-9999,-9999,-9999,-9999,-9999,-9999,-9999,-9999,-9999,-9999,-9999,-9999,-9999,-9999,-9999,-9999,-9999,-9999,-9999,-9999,-9999,-9999,-9999,-9999,-9999,-9999,-9999,-9999,-9999,-9999,-9999,-9999,-9999,-9999,-9999,-9999,-9999,-9999,-9999,-9999,-9999,-9999,-9999,-9999,-9999,-9999,-9999,-9999,-9999,-9999,-9999,-9999,-9999,-9999,-9999,-9999,-9999,-9999,-9999,-9999,-9999,-9999,-9999,-9999,-9999,-9999,-9999,-9999,-9999,-9999,-9999,-9999,-9999,-9999,-9999,-9999,-9999,-9999,-9999,-9999,-9999,-9999,0,0,-9999,-9999,-9999,-9999,-9999,-9999,-9999,-9999,-9999,-9999,-9999,-9999,-9999,-9999,-9999,-9999,-9999,-9999,-9999,-9999,-9999,-9999,-9999,-9999,-9999,-9999,-9999,-9999,-9999,-9999,-9999,-9999,-9999,-9999,-9999,-9999,-9999,-9999,-9999,-9999,-9999,-9999,-9999,-9999,-9999,-9999,-9999,-9999,-9999,-9999,-9999,-9999,-9999,-9999,-9999,-9999,-9999,-9999,-9999,-9999,-9999,-9999,-9999,-9999,-9999,-9999,-9999,-9999,-9999,-9999,-9999,-9999,-9999,-9999,-9999,-9999,-9999,-9999,-9999,-9999,-9999,-9999,-9999,-9999,-9999,-9999,-9999,-9999,-9999,-9999,-9999,-9999,-9999,-9999,-9999,-9999,-9999,-9999,-9999,-9999,-9999,-9999,-9999,-9999,-9999,-9999,-9999,-9999,-9999,-9999,
-9999,-9999,-9999,-9999,-9999,-9999.000000000000000,-9999,-9999,-9999,-9999,-9999,-9999,-9999,-9999,-9999,-9999,-9999,-9999,-9999,-9999,-9999,-9999,-9999,-9999,-9999,-9999,-9999,-9999,-9999,-9999,-9999,-9999,-9999,-9999,-9999,-9999,-9999,-9999,-9999,-9999,-9999,-9999,-9999,-9999,-9999,-9999,-9999,-9999,-9999,-9999,-9999,-9999,-9999,-9999,-9999,-9999,-9999,-9999,-9999,-9999,-9999,-9999,-9999,-9999,-9999,-9999,-9999,-9999,-9999,-9999,-9999,-9999,-9999,-9999,-9999,-9999,-9999,-9999,-9999,-9999,-9999,-9999,-9999,-9999,-9999,-9999,-9999,-9999,-9999,-9999,-9999,-9999,-9999,-9999,-9999,-9999,-9999,-9999,-9999,-9999,-9999,-9999,-9999,-9999,-9999,0,0,0,0,0,0,0,-9999,-9999,-9999,-9999,-9999,-9999,-9999,-9999,-9999,-9999,-9999,-9999,-9999,-9999,-9999,-9999,-9999,-9999,-9999,-9999,-9999,-9999,-9999,-9999,-9999,-9999,-9999,-9999,-9999,-9999,-9999,-9999,-9999,-9999,-9999,-9999,-9999,-9999,-9999,-9999,-9999,-9999,-9999,-9999,-9999,-9999,-9999,-9999,-9999,-9999,-9999,-9999,-9999,-9999,-9999,-9999,-9999,-9999,-9999,-9999,-9999,-9999,-9999,-9999,-9999,-9999,-9999,-9999,-9999,-9999,-9999,-9999,-9999,-9999,-9999,-9999,-9999,-9999,-9999,-9999,-9999,-9999,-9999,-9999,-9999,-9999,-9999,-9999,-9999,-9999,-9999,-9999,-9999,-9999,-9999,-9999,-9999,-9999,-9999,-9999,-9999,-9999,-9999,-9999,-9999,-9999,-9999,-9999,-9999,-9999,-9999,-9999,-9999,-9999,-9999,-9999,-9999,-9999,-9999,-9999,-9999,-9999,-9999,-9999,-9999,-9999,-9999,-9999,-9999,-9999,-9999,-9999,-9999,-9999,-9999,-9999,-9999,-9999,-9999,-9999,-9999,-9999,-9999,-9999,-9999,-9999,-9999,-9999,-9999,-9999,-9999,-9999,-9999,-9999,-9999,-9999,-9999,-9999,-9999,-9999,-9999,-9999,-9999,-9999,-9999,-9999,-9999,-9999,-9999,-9999,-9999,-9999,-9999,-9999,-9999,-9999,-9999,-9999,-9999,-9999,-9999,-9999,-9999,-9999,-9999,-9999,-9999,-9999,-9999,-9999,-9999,-9999,-9999,-9999,-9999,-9999,-9999,-9999,-9999,-9999,-9999,-9999,-9999,-9999,-9999,-9999,-9999,-9999,-9999,-9999,-9999,-9999,-9999,-9999,-9999,-9999,-9999,-9999,-9999,-9999,-9999,-9999,-9999,-9999,-9999,-9999,-9999,-9999,-9999,-9999,-9999,-9999,-9999,-9999,-9999,-9999,-9999,-9999,-9999,-9999,-9999,-9999,-9999,-9999,-9999,-9999,-9999,-9999,
-9999,-9999,-9999,-9999,-9999,-9999.000000000000000,-9999,-9999,-9999,-9999,-9999,-9999,-9999,-9999,-9999,-9999,-9999,-9999,-9999,-9999,-9999,-9999,-9999,-9999,-9999,-9999,-9999,-9999,-9999,-9999,-9999,-9999,-9999,-9999,-9999,-9999,-9999,-9999,-9999,-9999,-9999,-9999,-9999,-9999,-9999,-9999,-9999,-9999,-9999,-9999,-9999,-9999,-9999,-9999,-9999,-9999,-9999,-9999,-9999,-9999,-9999,-9999,-9999,-9999,-9999,-9999,-9999,-9999,-9999,-9999,-9999,-9999,-9999,-9999,-9999,-9999,-9999,-9999,-9999,-9999,-9999,-9999,-9999,-9999,-9999,-9999,-9999,-9999,-9999,-9999,-9999,-9999,-9999,-9999,-9999,-9999,-9999,-9999,-9999,-9999,-9999,-9999,-9999,-9999,-9999,0,0,0,0,0,-9999,-9999,-9999,-9999,-9999,-9999,-9999,-9999,-9999,-9999,-9999,-9999,-9999,-9999,-9999,-9999,-9999,-9999,-9999,-9999,-9999,-9999,-9999,-9999,-9999,-9999,-9999,-9999,-9999,-9999,-9999,-9999,-9999,-9999,-9999,-9999,-9999,-9999,-9999,-9999,-9999,-9999,-9999,-9999,-9999,-9999,-9999,-9999,-9999,-9999,-9999,-9999,-9999,-9999,-9999,-9999,-9999,-9999,-9999,-9999,-9999,-9999,-9999,-9999,-9999,-9999,-9999,-9999,-9999,-9999,-9999,-9999,-9999,-9999,-9999,-9999,-9999,-9999,-9999,-9999,-9999,-9999,-9999,-9999,-9999,-9999,-9999,-9999,-9999,-9999,-9999,-9999,-9999,-9999,-9999,-9999,-9999,-9999,-9999,-9999,-9999,-9999,-9999,-9999,-9999,-9999,-9999,-9999,-9999,-9999,-9999,-9999,-9999,-9999,-9999,-9999,-9999,-9999,-9999,-9999,-9999,-9999,-9999,-9999,-9999,-9999,-9999,-9999,-9999,-9999,-9999,-9999,-9999,-9999,-9999,-9999,-9999,-9999,-9999,-9999,-9999,-9999,-9999,-9999,-9999,-9999,-9999,-9999,-9999,-9999,-9999,-9999,-9999,-9999,-9999,-9999,-9999,-9999,-9999,-9999,-9999,-9999,-9999,-9999,-9999,-9999,-9999,-9999,-9999,-9999,-9999,-9999,-9999,-9999,-9999,-9999,-9999,-9999,-9999,-9999,-9999,-9999,-9999,-9999,-9999,-9999,-9999,-9999,-9999,-9999,-9999,-9999,-9999,-9999,-9999,-9999,-9999,-9999,-9999,-9999,-9999,-9999,-9999,-9999,-9999,-9999,-9999,-9999,-9999,-9999,-9999,-9999,-9999,-9999,-9999,-9999,-9999,-9999,-9999,-9999,-9999,-9999,-9999,-9999,-9999,-9999,-9999,-9999,-9999,-9999,-9999,-9999,-9999,-9999,-9999,-9999,-9999,-9999,-9999,-9999,-9999,-9999,-9999,-9999,-9999,-9999,-9999,-9999,-9999,-9999,
-9999,-9999,-9999,-9999,-9999,-9999.000000000000000,-9999,-9999,-9999,-9999,-9999,-9999,-9999,-9999,-9999,-9999,-9999,-9999,-9999,-9999,-9999,-9999,-9999,-9999,-9999,-9999,-9999,-9999,-9999,-9999,-9999,-9999,-9999,-9999,-9999,-9999,-9999,-9999,-9999,-9999,-9999,-9999,-9999,-9999,-9999,-9999,-9999,-9999,-9999,-9999,-9999,-9999,-9999,-9999,-9999,-9999,-9999,-9999,-9999,-9999,-9999,-9999,-9999,-9999,-9999,-9999,-9999,-9999,-9999,-9999,-9999,-9999,-9999,-9999,-9999,-9999,-9999,-9999,-9999,-9999,-9999,-9999,-9999,-9999,-9999,-9999,-9999,-9999,-9999,-9999,-9999,-9999,-9999,-9999,-9999,-9999,-9999,-9999,-9999,-9999,-9999,-9999,-9999,-9999,0,0,0,0,0,0,0,-9999,-9999,-9999,-9999,-9999,-9999,-9999,-9999,0,0,-9999,-9999,-9999,-9999,-9999,-9999,-9999,-9999,-9999,-9999,-9999,-9999,-9999,-9999,-9999,-9999,-9999,-9999,-9999,-9999,-9999,-9999,-9999,-9999,-9999,-9999,-9999,-9999,-9999,-9999,-9999,-9999,-9999,-9999,-9999,-9999,-9999,-9999,-9999,-9999,-9999,-9999,-9999,-9999,-9999,-9999,-9999,-9999,-9999,-9999,-9999,-9999,-9999,-9999,-9999,-9999,-9999,-9999,-9999,-9999,-9999,-9999,-9999,-9999,-9999,-9999,-9999,-9999,-9999,-9999,-9999,-9999,-9999,-9999,-9999,-9999,-9999,-9999,-9999,-9999,-9999,-9999,-9999,-9999,-9999,-9999,-9999,-9999,-9999,-9999,-9999,-9999,-9999,-9999,-9999,-9999,-9999,-9999,-9999,-9999,-9999,-9999,-9999,-9999,-9999,-9999,-9999,-9999,-9999,-9999,-9999,-9999,-9999,-9999,-9999,-9999,-9999,-9999,-9999,-9999,-9999,-9999,-9999,-9999,-9999,-9999,-9999,-9999,-9999,-9999,-9999,-9999,-9999,-9999,-9999,-9999,-9999,-9999,-9999,-9999,-9999,-9999,-9999,-9999,-9999,-9999,-9999,-9999,-9999,-9999,-9999,-9999,-9999,-9999,-9999,-9999,-9999,-9999,-9999,-9999,-9999,-9999,-9999,-9999,-9999,-9999,-9999,-9999,-9999,-9999,-9999,-9999,-9999,-9999,-9999,-9999,-9999,-9999,-9999,-9999,-9999,-9999,-9999,-9999,-9999,-9999,-9999,-9999,-9999,-9999,-9999,-9999,-9999,-9999,-9999,-9999,-9999,-9999,-9999,-9999,-9999,-9999,-9999,-9999,-9999,-9999,-9999,-9999,-9999,-9999,-9999,-9999,-9999,-9999,-9999,-9999,-9999,-9999,-9999,-9999,-9999,-9999,-9999,-9999,-9999,-9999,-9999,-9999,-9999,-9999,-9999,-9999,-9999,-9999,-9999,-9999,-9999,-9999,-9999,
-9999,-9999,-9999,-9999,-9999,-9999.000000000000000,-9999,-9999,-9999,-9999,-9999,-9999,-9999,-9999,-9999,-9999,-9999,-9999,-9999,-9999,-9999,-9999,-9999,-9999,-9999,-9999,-9999,-9999,-9999,-9999,-9999,-9999,-9999,-9999,-9999,-9999,-9999,-9999,-9999,-9999,-9999,-9999,-9999,-9999,-9999,-9999,-9999,-9999,-9999,-9999,-9999,-9999,-9999,-9999,-9999,-9999,-9999,-9999,-9999,-9999,-9999,-9999,-9999,-9999,-9999,-9999,-9999,-9999,-9999,-9999,-9999,-9999,-9999,-9999,-9999,-9999,-9999,-9999,-9999,-9999,-9999,-9999,-9999,-9999,-9999,-9999,-9999,-9999,-9999,-9999,-9999,-9999,-9999,-9999,-9999,-9999,-9999,-9999,-9999,-9999,-9999,-9999,-9999,-9999,-9999,0,0,0,0,0,0,0,-9999,-9999,-9999,-9999,-9999,-9999,-9999,-9999,-9999,-9999,-9999,-9999,-9999,-9999,-9999,-9999,-9999,-9999,-9999,-9999,-9999,-9999,-9999,-9999,-9999,-9999,-9999,-9999,-9999,-9999,-9999,-9999,-9999,-9999,-9999,-9999,-9999,-9999,-9999,-9999,-9999,-9999,-9999,-9999,-9999,-9999,-9999,-9999,-9999,-9999,-9999,-9999,-9999,-9999,-9999,-9999,-9999,-9999,-9999,-9999,-9999,-9999,-9999,-9999,-9999,-9999,-9999,-9999,-9999,-9999,-9999,-9999,-9999,-9999,-9999,-9999,-9999,-9999,-9999,-9999,-9999,-9999,-9999,-9999,-9999,-9999,-9999,-9999,-9999,-9999,-9999,-9999,-9999,-9999,-9999,-9999,-9999,-9999,-9999,-9999,-9999,-9999,-9999,-9999,-9999,-9999,-9999,-9999,-9999,-9999,-9999,-9999,-9999,-9999,-9999,-9999,-9999,-9999,-9999,-9999,-9999,-9999,-9999,-9999,-9999,-9999,-9999,-9999,-9999,-9999,-9999,-9999,-9999,-9999,-9999,-9999,-9999,-9999,-9999,-9999,-9999,0,-9999,-9999,-9999,-9999,-9999,-9999,-9999,-9999,-9999,-9999,-9999,-9999,-9999,-9999,-9999,-9999,-9999,-9999,-9999,-9999,-9999,-9999,-9999,-9999,-9999,-9999,-9999,-9999,-9999,-9999,-9999,-9999,-9999,-9999,-9999,-9999,-9999,-9999,-9999,-9999,-9999,-9999,-9999,-9999,-9999,-9999,-9999,-9999,-9999,-9999,-9999,-9999,-9999,-9999,-9999,-9999,-9999,-9999,-9999,-9999,-9999,-9999,-9999,-9999,-9999,-9999,-9999,-9999,-9999,-9999,-9999,-9999,-9999,-9999,-9999,-9999,-9999,-9999,-9999,-9999,-9999,-9999,-9999,-9999,-9999,-9999,-9999,-9999,-9999,-9999,-9999,-9999,-9999,-9999,-9999,-9999,-9999,-9999,-9999,-9999,-9999,-9999,-9999,-9999,-9999,-9999,
-9999,-9999,-9999,-9999,-9999,-9999.000000000000000,-9999,-9999,-9999,-9999,-9999,-9999,-9999,-9999,-9999,-9999,-9999,-9999,-9999,-9999,-9999,-9999,-9999,-9999,-9999,-9999,-9999,-9999,-9999,-9999,-9999,-9999,-9999,-9999,-9999,-9999,-9999,-9999,-9999,-9999,-9999,-9999,-9999,-9999,-9999,-9999,-9999,-9999,-9999,-9999,-9999,-9999,-9999,-9999,-9999,-9999,-9999,-9999,-9999,-9999,-9999,-9999,-9999,-9999,-9999,-9999,-9999,-9999,-9999,-9999,-9999,-9999,-9999,-9999,-9999,-9999,-9999,-9999,-9999,-9999,-9999,-9999,-9999,-9999,-9999,-9999,-9999,-9999,-9999,-9999,-9999,-9999,-9999,-9999,-9999,-9999,-9999,-9999,-9999,-9999,-9999,-9999,-9999,-9999,-9999,-9999,0,0,0,0,0,0,-9999,-9999,-9999,-9999,-9999,-9999,-9999,-9999,-9999,-9999,-9999,-9999,-9999,-9999,-9999,-9999,-9999,-9999,-9999,-9999,-9999,-9999,-9999,-9999,-9999,-9999,-9999,-9999,-9999,-9999,-9999,-9999,-9999,-9999,-9999,-9999,-9999,-9999,-9999,-9999,-9999,-9999,-9999,-9999,-9999,-9999,-9999,-9999,-9999,-9999,-9999,-9999,-9999,-9999,-9999,-9999,-9999,-9999,-9999,-9999,-9999,-9999,-9999,-9999,-9999,-9999,-9999,-9999,-9999,-9999,-9999,-9999,-9999,-9999,-9999,-9999,-9999,-9999,-9999,-9999,-9999,-9999,-9999,-9999,-9999,-9999,-9999,-9999,-9999,-9999,-9999,-9999,-9999,-9999,-9999,-9999,-9999,-9999,-9999,-9999,-9999,-9999,-9999,-9999,-9999,-9999,-9999,-9999,-9999,-9999,-9999,-9999,-9999,-9999,-9999,-9999,-9999,-9999,-9999,-9999,-9999,-9999,-9999,-9999,-9999,-9999,-9999,-9999,-9999,-9999,-9999,-9999,-9999,-9999,-9999,-9999,-9999,-9999,-9999,-9999,-9999,-9999,-9999,-9999,-9999,-9999,-9999,-9999,-9999,-9999,-9999,-9999,-9999,-9999,-9999,-9999,-9999,-9999,-9999,-9999,-9999,-9999,-9999,-9999,-9999,-9999,-9999,-9999,-9999,-9999,-9999,-9999,-9999,-9999,-9999,-9999,-9999,-9999,-9999,-9999,-9999,-9999,-9999,-9999,-9999,-9999,-9999,-9999,-9999,-9999,-9999,-9999,-9999,-9999,-9999,-9999,-9999,-9999,-9999,-9999,-9999,-9999,-9999,-9999,-9999,-9999,-9999,-9999,-9999,-9999,-9999,-9999,-9999,-9999,-9999,-9999,-9999,-9999,-9999,-9999,-9999,-9999,-9999,-9999,-9999,-9999,-9999,-9999,-9999,-9999,-9999,-9999,-9999,-9999,-9999,-9999,-9999,-9999,-9999,-9999,-9999,-9999,-9999,-9999,-9999,-9999,-9999,-9999,
-9999,-9999,-9999,-9999,-9999,-9999.000000000000000,-9999,-9999,-9999,-9999,-9999,-9999,-9999,-9999,-9999,-9999,-9999,-9999,-9999,-9999,-9999,-9999,-9999,-9999,-9999,-9999,-9999,-9999,-9999,-9999,-9999,-9999,-9999,-9999,-9999,-9999,-9999,-9999,-9999,-9999,-9999,-9999,-9999,-9999,-9999,-9999,-9999,-9999,-9999,-9999,-9999,-9999,-9999,-9999,-9999,-9999,-9999,-9999,-9999,-9999,-9999,-9999,-9999,-9999,-9999,-9999,-9999,-9999,-9999,-9999,-9999,-9999,-9999,-9999,-9999,-9999,-9999,-9999,-9999,-9999,-9999,-9999,-9999,-9999,-9999,-9999,-9999,-9999,-9999,-9999,-9999,-9999,-9999,-9999,-9999,-9999,-9999,-9999,-9999,-9999,-9999,-9999,-9999,-9999,-9999,-9999,-9999,-9999,-9999,0,0,0,-9999,0,-9999,-9999,-9999,-9999,-9999,-9999,-9999,-9999,-9999,-9999,-9999,-9999,-9999,-9999,-9999,-9999,-9999,-9999,-9999,-9999,-9999,-9999,-9999,-9999,-9999,-9999,-9999,-9999,-9999,-9999,-9999,-9999,-9999,-9999,-9999,-9999,-9999,-9999,-9999,-9999,-9999,-9999,-9999,-9999,-9999,-9999,-9999,-9999,-9999,-9999,-9999,-9999,-9999,-9999,-9999,-9999,-9999,-9999,-9999,-9999,-9999,-9999,-9999,-9999,-9999,-9999,-9999,-9999,-9999,-9999,-9999,-9999,-9999,-9999,-9999,-9999,-9999,-9999,-9999,-9999,-9999,-9999,-9999,-9999,-9999,-9999,-9999,-9999,-9999,-9999,-9999,-9999,-9999,-9999,-9999,-9999,-9999,-9999,-9999,-9999,-9999,-9999,-9999,-9999,-9999,-9999,-9999,-9999,-9999,-9999,-9999,-9999,-9999,-9999,-9999,-9999,-9999,-9999,-9999,-9999,-9999,-9999,-9999,-9999,-9999,-9999,-9999,-9999,-9999,-9999,-9999,-9999,-9999,-9999,-9999,-9999,-9999,-9999,-9999,-9999,-9999,-9999,-9999,-9999,-9999,-9999,-9999,-9999,-9999,-9999,-9999,-9999,-9999,-9999,-9999,-9999,-9999,-9999,-9999,-9999,-9999,-9999,-9999,-9999,-9999,-9999,-9999,-9999,-9999,-9999,-9999,-9999,-9999,-9999,-9999,-9999,-9999,-9999,-9999,-9999,-9999,-9999,-9999,-9999,-9999,-9999,-9999,-9999,-9999,-9999,-9999,-9999,-9999,-9999,-9999,-9999,-9999,-9999,-9999,-9999,-9999,-9999,-9999,-9999,-9999,-9999,-9999,-9999,-9999,-9999,-9999,-9999,-9999,-9999,-9999,-9999,-9999,-9999,-9999,-9999,-9999,-9999,-9999,-9999,-9999,-9999,-9999,-9999,-9999,-9999,-9999,-9999,-9999,-9999,-9999,-9999,-9999,-9999,-9999,-9999,-9999,-9999,-9999,-9999,-9999,-9999,
-9999,-9999,-9999,-9999,-9999,-9999.000000000000000,-9999,-9999,-9999,-9999,-9999,-9999,-9999,-9999,-9999,-9999,-9999,-9999,-9999,-9999,-9999,-9999,-9999,-9999,-9999,-9999,-9999,-9999,-9999,-9999,-9999,-9999,-9999,-9999,-9999,-9999,-9999,-9999,-9999,-9999,-9999,-9999,-9999,-9999,-9999,-9999,-9999,-9999,-9999,-9999,-9999,-9999,-9999,-9999,-9999,-9999,-9999,-9999,-9999,-9999,-9999,-9999,-9999,-9999,-9999,-9999,-9999,-9999,-9999,-9999,-9999,-9999,-9999,-9999,-9999,-9999,-9999,-9999,-9999,-9999,-9999,-9999,-9999,-9999,-9999,-9999,-9999,-9999,-9999,-9999,-9999,-9999,-9999,-9999,-9999,-9999,-9999,-9999,-9999,-9999,-9999,-9999,-9999,-9999,-9999,-9999,-9999,-9999,-9999,-9999,-9999,-9999,-9999,-9999,-9999,-9999,-9999,-9999,-9999,-9999,-9999,-9999,-9999,-9999,-9999,-9999,-9999,-9999,-9999,-9999,-9999,-9999,-9999,-9999,-9999,-9999,-9999,-9999,-9999,-9999,-9999,-9999,-9999,-9999,-9999,-9999,-9999,-9999,-9999,-9999,-9999,-9999,-9999,-9999,-9999,-9999,-9999,-9999,-9999,-9999,-9999,-9999,-9999,-9999,-9999,-9999,-9999,-9999,-9999,-9999,-9999,-9999,-9999,-9999,-9999,-9999,-9999,-9999,-9999,-9999,-9999,-9999,-9999,-9999,-9999,-9999,-9999,-9999,-9999,-9999,-9999,-9999,-9999,-9999,-9999,-9999,-9999,-9999,-9999,-9999,-9999,-9999,-9999,-9999,-9999,-9999,-9999,-9999,-9999,-9999,-9999,-9999,-9999,-9999,-9999,-9999,-9999,-9999,-9999,-9999,-9999,-9999,-9999,-9999,-9999,-9999,-9999,-9999,-9999,-9999,-9999,-9999,-9999,-9999,-9999,-9999,-9999,-9999,-9999,-9999,-9999,-9999,-9999,-9999,-9999,-9999,-9999,-9999,-9999,-9999,-9999,-9999,-9999,-9999,-9999,-9999,-9999,-9999,-9999,-9999,-9999,-9999,-9999,-9999,-9999,-9999,-9999,-9999,-9999,-9999,-9999,-9999,-9999,-9999,-9999,-9999,-9999,-9999,-9999,-9999,-9999,-9999,-9999,-9999,-9999,-9999,-9999,-9999,-9999,-9999,-9999,-9999,-9999,-9999,-9999,-9999,-9999,-9999,-9999,-9999,-9999,-9999,-9999,-9999,-9999,-9999,-9999,-9999,-9999,-9999,-9999,-9999,-9999,-9999,-9999,-9999,-9999,-9999,-9999,-9999,-9999,-9999,-9999,-9999,-9999,-9999,-9999,-9999,-9999,-9999,-9999,-9999,-9999,-9999,-9999,-9999,-9999,-9999,-9999,-9999,-9999,-9999,-9999,-9999,-9999,-9999,-9999,-9999,-9999,-9999,-9999,-9999,-9999,-9999,-9999,-9999,-9999,-9999,-9999,-9999,
