# Supplementary material for: Climate warming promotes pesticide resistance through expanding overwintering range of a global pest
Source: Nat Commun. 2021 Sep 9;12:5351. doi: 10.1038/s41467-021-25505-7 (PMC8429752; doi:10.1038/s41467-021-25505-7)
Supplement: Supplementary file 5 — Source data [file 41467_2021_25505_MOESM5_ESM.zip › Source data/Source data for Fig. 3d.txt]

ncols 360
nrows 140
xllcorner -179.500000000000000
yllcorner -56.500000000000000
cellsize 1
NODATA_value -9999
-9999,-9999,-9999,-9999,-9999,-9999.000000000000000,-9999,-9999,-9999,-9999,-9999,-9999,-9999,-9999,-9999,-9999,-9999,-9999,-9999,-9999,-9999,-9999,-9999,-9999,-9999,-9999,-9999,-9999,-9999,-9999,-9999,-9999,-9999,-9999,-9999,-9999,-9999,-9999,-9999,-9999,-9999,-9999,-9999,-9999,-9999,-9999,-9999,-9999,-9999,-9999,-9999,-9999,-9999,-9999,-9999,-9999,-9999,-9999,-9999,-9999,-9999,-9999,-9999,-9999,-9999,-9999,-9999,-9999,-9999,-9999,-9999,-9999,-9999,-9999,-9999,-9999,-9999,-9999,-9999,-9999,-9999,-9999,-9999,-9999,-9999,-9999,-9999,-9999,-9999,-9999,-9999,-9999,-9999,-9999,-9999,-9999,-9999,-9999,-9999,-9999,-9999,-9999,0,0,0,-9999,0,0,0,0,0,0,-9999,-9999,-9999,-9999,-9999,-9999,-9999,-9999,-9999,-9999,-9999,-9999,-9999,-9999,-9999,-9999,-9999,-9999,-9999,-9999,-9999,-9999,-9999,-9999,-9999,-9999,-9999,-9999,-9999,-9999,-9999,-9999,-9999,-9999,-9999,-9999,-9999,-9999,-9999,-9999,-9999,-9999,-9999,-9999,-9999,-9999,-9999,-9999,-9999,-9999,-9999,-9999,-9999,-9999,-9999,-9999,-9999,-9999,-9999,-9999,-9999,-9999,-9999,-9999,-9999,-9999,-9999,-9999,-9999,-9999,-9999,-9999,-9999,-9999,-9999,-9999,-9999,-9999,-9999,-9999,-9999,-9999,-9999,-9999,-9999,-9999,-9999,-9999,-9999,-9999,-9999,-9999,-9999,-9999,-9999,-9999,-9999,-9999,-9999,-9999,-9999,-9999,-9999,-9999,-9999,-9999,-9999,-9999,-9999,-9999,-9999,-9999,-9999,-9999,-9999,-9999,-9999,-9999,-9999,-9999,-9999,-9999,-9999,-9999,-9999,-9999,-9999,-9999,-9999,-9999,-9999,-9999,-9999,-9999,-9999,-9999,-9999,-9999,-9999,-9999,-9999,-9999,-9999,-9999,-9999,-9999,-9999,-9999,-9999,-9999,-9999,-9999,-9999,-9999,-9999,-9999,-9999,-9999,-9999,-9999,-9999,-9999,-9999,-9999,-9999,-9999,-9999,-9999,-9999,-9999,-9999,-9999,-9999,-9999,-9999,-9999,-9999,-9999,-9999,-9999,-9999,-9999,-9999,-9999,-9999,-9999,-9999,-9999,-9999,-9999,-9999,-9999,-9999,-9999,-9999,-9999,-9999,-9999,-9999,-9999,-9999,-9999,-9999,-9999,-9999,-9999,-9999,-9999,-9999,-9999,-9999,-9999,-9999,-9999,-9999,-9999,-9999,-9999,-9999,-9999,-9999,-9999,-9999,-9999,-9999,-9999,-9999,-9999,-9999,-9999,-9999,-9999,-9999,-9999,-9999,-9999,-9999,-9999,-9999,-9999,-9999,-9999,-9999,-9999,-9999,-9999,-9999,-9999,
-9999,-9999,-9999,-9999,-9999,-9999.000000000000000,-9999,-9999,-9999,-9999,-9999,-9999,-9999,-9999,-9999,-9999,-9999,-9999,-9999,-9999,-9999,-9999,-9999,-9999,-9999,-9999,-9999,-9999,-9999,-9999,-9999,-9999,-9999,-9999,-9999,-9999,-9999,-9999,-9999,-9999,-9999,-9999,-9999,-9999,-9999,-9999,-9999,-9999,-9999,-9999,-9999,-9999,-9999,-9999,-9999,-9999,-9999,-9999,-9999,-9999,-9999,-9999,-9999,-9999,-9999,-9999,-9999,-9999,-9999,-9999,-9999,-9999,-9999,-9999,-9999,-9999,-9999,-9999,-9999,-9999,-9999,-9999,-9999,-9999,-9999,-9999,-9999,-9999,-9999,-9999,-9999,0,-9999,0,0,0,0,0,0,-9999,0,0,0,0,0,0,0,0,0,0,0,0,0,0,0,0,0,-9999,-9999,-9999,-9999,-9999,-9999,-9999,-9999,-9999,-9999,-9999,-9999,-9999,-9999,-9999,-9999,-9999,-9999,-9999,-9999,-9999,-9999,-9999,-9999,-9999,-9999,-9999,-9999,-9999,-9999,-9999,-9999,-9999,-9999,-9999,-9999,-9999,-9999,-9999,-9999,-9999,-9999,-9999,-9999,-9999,-9999,-9999,-9999,-9999,-9999,-9999,-9999,-9999,-9999,-9999,-9999,-9999,-9999,-9999,-9999,-9999,-9999,-9999,-9999,-9999,-9999,-9999,-9999,-9999,-9999,-9999,-9999,-9999,-9999,-9999,-9999,-9999,-9999,-9999,-9999,-9999,-9999,-9999,-9999,-9999,-9999,-9999,-9999,-9999,-9999,-9999,-9999,-9999,-9999,-9999,-9999,-9999,-9999,-9999,-9999,-9999,-9999,-9999,-9999,-9999,-9999,-9999,-9999,-9999,-9999,-9999,-9999,-9999,-9999,-9999,-9999,-9999,-9999,-9999,-9999,-9999,-9999,-9999,-9999,-9999,-9999,-9999,-9999,-9999,-9999,-9999,-9999,-9999,-9999,-9999,-9999,-9999,-9999,-9999,-9999,-9999,-9999,-9999,-9999,-9999,-9999,-9999,-9999,-9999,-9999,-9999,-9999,-9999,-9999,-9999,-9999,-9999,-9999,-9999,-9999,-9999,-9999,-9999,-9999,-9999,-9999,-9999,-9999,-9999,-9999,-9999,-9999,-9999,-9999,-9999,-9999,-9999,-9999,-9999,-9999,-9999,-9999,-9999,-9999,-9999,-9999,-9999,-9999,-9999,-9999,-9999,-9999,-9999,-9999,-9999,-9999,-9999,-9999,-9999,-9999,-9999,-9999,-9999,-9999,-9999,-9999,-9999,-9999,-9999,-9999,-9999,-9999,-9999,-9999,-9999,-9999,-9999,-9999,-9999,-9999,-9999,-9999,-9999,-9999,-9999,-9999,-9999,-9999,-9999,-9999,-9999,-9999,-9999,-9999,-9999,-9999,-9999,-9999,-9999,-9999,-9999,-9999,-9999,
-9999,-9999,-9999,-9999,-9999,-9999.000000000000000,-9999,-9999,-9999,-9999,-9999,-9999,-9999,-9999,-9999,-9999,-9999,-9999,-9999,-9999,-9999,-9999,-9999,-9999,-9999,-9999,-9999,-9999,-9999,-9999,-9999,-9999,-9999,-9999,-9999,-9999,-9999,-9999,-9999,-9999,-9999,-9999,-9999,-9999,-9999,-9999,-9999,-9999,-9999,-9999,-9999,-9999,-9999,-9999,-9999,-9999,-9999,-9999,-9999,-9999,-9999,-9999,-9999,-9999,-9999,-9999,-9999,-9999,-9999,-9999,-9999,-9999,-9999,-9999,-9999,-9999,-9999,-9999,-9999,-9999,-9999,-9999,-9999,-9999,0,0,0,0,-9999,-9999,-9999,0,0,0,0,0,0,0,0,0,-9999,0,0,0,0,0,0,0,0,0,0,0,0,-9999,-9999,-9999,-9999,-9999,-9999,-9999,-9999,-9999,-9999,-9999,-9999,-9999,-9999,-9999,-9999,-9999,-9999,-9999,-9999,-9999,-9999,-9999,-9999,-9999,-9999,-9999,-9999,-9999,-9999,-9999,-9999,-9999,-9999,-9999,-9999,-9999,-9999,-9999,-9999,-9999,-9999,-9999,-9999,-9999,-9999,-9999,-9999,-9999,-9999,-9999,-9999,-9999,-9999,-9999,-9999,-9999,-9999,-9999,-9999,-9999,-9999,-9999,-9999,-9999,-9999,-9999,-9999,-9999,-9999,-9999,-9999,-9999,-9999,-9999,-9999,-9999,-9999,-9999,-9999,-9999,-9999,-9999,-9999,-9999,-9999,-9999,-9999,-9999,-9999,-9999,-9999,-9999,-9999,-9999,-9999,-9999,-9999,-9999,-9999,-9999,-9999,-9999,-9999,-9999,-9999,-9999,-9999,-9999,-9999,-9999,-9999,-9999,-9999,-9999,-9999,-9999,-9999,-9999,-9999,-9999,0,0,0,-9999,-9999,-9999,0,-9999,-9999,-9999,0,-9999,-9999,-9999,-9999,-9999,-9999,-9999,-9999,-9999,-9999,-9999,-9999,-9999,-9999,-9999,-9999,-9999,-9999,-9999,-9999,-9999,-9999,-9999,-9999,-9999,-9999,-9999,-9999,0,0,0,-9999,-9999,-9999,-9999,-9999,-9999,-9999,-9999,-9999,-9999,-9999,-9999,-9999,-9999,-9999,-9999,-9999,-9999,-9999,-9999,-9999,-9999,-9999,-9999,-9999,-9999,-9999,-9999,-9999,-9999,-9999,-9999,-9999,-9999,-9999,-9999,-9999,-9999,-9999,-9999,-9999,-9999,-9999,-9999,-9999,-9999,-9999,-9999,-9999,-9999,-9999,-9999,-9999,-9999,-9999,-9999,-9999,-9999,-9999,-9999,-9999,-9999,-9999,-9999,-9999,-9999,-9999,-9999,-9999,-9999,-9999,-9999,-9999,-9999,-9999,-9999,-9999,-9999,-9999,-9999,-9999,-9999,-9999,-9999,
-9999,-9999,-9999,-9999,-9999,-9999.000000000000000,-9999,-9999,-9999,-9999,-9999,-9999,-9999,-9999,-9999,-9999,-9999,-9999,-9999,-9999,-9999,-9999,-9999,-9999,-9999,-9999,-9999,-9999,-9999,-9999,-9999,-9999,-9999,-9999,-9999,-9999,-9999,-9999,-9999,-9999,-9999,-9999,-9999,-9999,-9999,-9999,-9999,-9999,-9999,-9999,-9999,-9999,-9999,-9999,-9999,-9999,-9999,-9999,-9999,-9999,-9999,-9999,-9999,-9999,-9999,-9999,-9999,-9999,-9999,-9999,-9999,-9999,-9999,-9999,-9999,-9999,-9999,-9999,-9999,0,0,-9999,-9999,0,0,0,0,0,0,0,0,0,-9999,0,0,0,0,0,0,0,0,0,0,0,0,0,0,0,0,-9999,-9999,-9999,-9999,-9999,-9999,-9999,-9999,-9999,-9999,-9999,-9999,-9999,-9999,-9999,-9999,-9999,-9999,-9999,-9999,-9999,-9999,-9999,-9999,-9999,-9999,-9999,-9999,-9999,-9999,-9999,-9999,-9999,-9999,-9999,-9999,-9999,-9999,-9999,-9999,-9999,-9999,-9999,-9999,-9999,-9999,-9999,-9999,-9999,-9999,-9999,-9999,-9999,-9999,-9999,-9999,-9999,-9999,-9999,-9999,-9999,-9999,-9999,-9999,-9999,-9999,-9999,-9999,-9999,-9999,-9999,-9999,-9999,-9999,-9999,-9999,-9999,-9999,-9999,-9999,-9999,-9999,-9999,-9999,-9999,-9999,-9999,0,-9999,0,0,0,0,0,0,0,0,0,-9999,-9999,-9999,-9999,-9999,-9999,-9999,-9999,-9999,-9999,-9999,-9999,-9999,-9999,-9999,-9999,-9999,-9999,-9999,-9999,-9999,-9999,-9999,-9999,-9999,-9999,-9999,-9999,-9999,-9999,-9999,0,-9999,-9999,-9999,-9999,-9999,-9999,-9999,-9999,-9999,-9999,-9999,-9999,-9999,-9999,-9999,-9999,-9999,-9999,-9999,-9999,-9999,-9999,-9999,-9999,-9999,-9999,-9999,-9999,-9999,-9999,-9999,-9999,0,0,0,0,0,0,-9999,0,-9999,-9999,-9999,-9999,-9999,-9999,-9999,-9999,-9999,-9999,-9999,-9999,-9999,-9999,-9999,-9999,-9999,-9999,-9999,-9999,-9999,-9999,-9999,-9999,-9999,-9999,-9999,-9999,-9999,-9999,-9999,-9999,-9999,-9999,-9999,-9999,-9999,-9999,-9999,-9999,-9999,-9999,-9999,-9999,-9999,-9999,-9999,-9999,-9999,-9999,-9999,-9999,-9999,-9999,-9999,-9999,-9999,-9999,-9999,-9999,-9999,-9999,-9999,-9999,-9999,-9999,-9999,-9999,-9999,-9999,-9999,-9999,-9999,-9999,-9999,-9999,-9999,-9999,-9999,-9999,-9999,
-9999,-9999,-9999,-9999,-9999,-9999.000000000000000,-9999,-9999,-9999,-9999,-9999,-9999,-9999,-9999,-9999,-9999,-9999,-9999,-9999,-9999,-9999,-9999,-9999,-9999,-9999,-9999,-9999,-9999,-9999,-9999,-9999,-9999,-9999,-9999,-9999,-9999,-9999,-9999,-9999,-9999,-9999,-9999,-9999,-9999,-9999,-9999,-9999,-9999,-9999,-9999,-9999,-9999,-9999,-9999,-9999,-9999,-9999,-9999,-9999,-9999,-9999,-9999,-9999,-9999,-9999,-9999,-9999,-9999,-9999,-9999,-9999,-9999,-9999,-9999,-9999,0,0,0,-9999,-9999,-9999,-9999,-9999,-9999,-9999,0,0,0,0,0,0,-9999,0,0,-9999,0,0,0,0,0,0,0,0,-9999,-9999,-9999,-9999,-9999,-9999,-9999,-9999,-9999,-9999,-9999,-9999,-9999,-9999,-9999,-9999,-9999,-9999,-9999,-9999,-9999,-9999,-9999,-9999,-9999,-9999,-9999,-9999,-9999,-9999,-9999,-9999,-9999,-9999,-9999,-9999,-9999,-9999,-9999,-9999,-9999,-9999,-9999,-9999,-9999,-9999,-9999,-9999,-9999,-9999,-9999,-9999,-9999,-9999,-9999,-9999,-9999,-9999,-9999,-9999,-9999,-9999,-9999,-9999,-9999,-9999,-9999,-9999,-9999,-9999,-9999,-9999,-9999,-9999,-9999,-9999,-9999,-9999,-9999,-9999,-9999,-9999,-9999,-9999,-9999,-9999,-9999,-9999,-9999,0,0,0,0,0,0,0,0,-9999,-9999,-9999,-9999,-9999,-9999,-9999,-9999,-9999,-9999,-9999,-9999,-9999,-9999,-9999,-9999,-9999,-9999,-9999,-9999,-9999,-9999,-9999,-9999,-9999,-9999,-9999,-9999,-9999,-9999,-9999,-9999,-9999,-9999,-9999,-9999,-9999,-9999,-9999,-9999,-9999,-9999,-9999,-9999,-9999,-9999,-9999,-9999,-9999,-9999,-9999,-9999,-9999,-9999,-9999,-9999,-9999,-9999,-9999,-9999,-9999,-9999,-9999,-9999,-9999,-9999,-9999,-9999,-9999,-9999,-9999,-9999,-9999,-9999,-9999,0,0,0,0,-9999,0,0,0,0,-9999,-9999,-9999,-9999,-9999,-9999,-9999,-9999,-9999,-9999,-9999,-9999,-9999,-9999,-9999,-9999,-9999,-9999,-9999,-9999,-9999,-9999,-9999,-9999,-9999,-9999,-9999,-9999,-9999,-9999,-9999,-9999,-9999,-9999,-9999,-9999,-9999,-9999,-9999,-9999,-9999,-9999,-9999,-9999,-9999,-9999,-9999,-9999,-9999,-9999,-9999,-9999,-9999,-9999,-9999,-9999,-9999,-9999,-9999,-9999,-9999,-9999,-9999,-9999,-9999,-9999,-9999,-9999,-9999,-9999,-9999,-9999,-9999,-9999,-9999,-9999,
-9999,-9999,-9999,-9999,-9999,-9999.000000000000000,-9999,-9999,-9999,-9999,-9999,-9999,-9999,-9999,-9999,-9999,-9999,-9999,-9999,-9999,-9999,-9999,-9999,-9999,-9999,-9999,-9999,-9999,-9999,-9999,-9999,-9999,-9999,-9999,-9999,-9999,-9999,-9999,-9999,-9999,-9999,-9999,-9999,-9999,-9999,-9999,-9999,-9999,-9999,-9999,-9999,-9999,-9999,-9999,-9999,-9999,-9999,-9999,-9999,-9999,-9999,-9999,-9999,-9999,-9999,0,-9999,0,0,0,-9999,-9999,-9999,-9999,-9999,-9999,-9999,-9999,-9999,0,0,-9999,0,0,-9999,-9999,-9999,-9999,-9999,-9999,-9999,-9999,-9999,-9999,0,0,0,0,0,0,0,0,0,0,-9999,-9999,-9999,-9999,-9999,-9999,-9999,-9999,-9999,-9999,-9999,-9999,-9999,-9999,-9999,-9999,-9999,-9999,-9999,-9999,-9999,-9999,-9999,-9999,-9999,-9999,-9999,-9999,-9999,-9999,-9999,-9999,-9999,-9999,-9999,-9999,-9999,-9999,-9999,-9999,-9999,-9999,-9999,-9999,-9999,-9999,-9999,-9999,-9999,-9999,-9999,-9999,-9999,-9999,-9999,-9999,-9999,-9999,-9999,-9999,-9999,-9999,-9999,-9999,-9999,-9999,-9999,-9999,-9999,-9999,-9999,-9999,-9999,-9999,-9999,-9999,-9999,-9999,-9999,-9999,-9999,-9999,-9999,-9999,-9999,-9999,-9999,-9999,-9999,0,0,0,0,0,-9999,-9999,-9999,0,0,-9999,-9999,-9999,-9999,-9999,-9999,-9999,-9999,-9999,-9999,-9999,-9999,-9999,-9999,-9999,-9999,-9999,-9999,-9999,-9999,-9999,-9999,-9999,-9999,-9999,-9999,-9999,-9999,-9999,-9999,-9999,-9999,-9999,-9999,-9999,-9999,-9999,-9999,-9999,-9999,-9999,-9999,-9999,-9999,-9999,-9999,-9999,-9999,-9999,-9999,-9999,-9999,-9999,-9999,-9999,-9999,-9999,-9999,-9999,-9999,-9999,-9999,-9999,-9999,-9999,-9999,-9999,-9999,-9999,-9999,-9999,-9999,-9999,-9999,-9999,-9999,0,-9999,-9999,-9999,-9999,-9999,-9999,-9999,-9999,-9999,-9999,-9999,-9999,-9999,-9999,-9999,-9999,-9999,-9999,-9999,-9999,-9999,-9999,-9999,-9999,-9999,-9999,-9999,-9999,-9999,-9999,-9999,-9999,-9999,-9999,-9999,-9999,-9999,-9999,-9999,-9999,-9999,-9999,-9999,-9999,-9999,-9999,-9999,-9999,-9999,-9999,-9999,-9999,-9999,-9999,-9999,-9999,-9999,-9999,-9999,-9999,-9999,-9999,-9999,-9999,-9999,-9999,-9999,-9999,-9999,-9999,-9999,-9999,-9999,-9999,-9999,-9999,-9999,-9999,-9999,-9999,
-9999,-9999,-9999,-9999,-9999,-9999.000000000000000,-9999,-9999,-9999,-9999,-9999,-9999,-9999,-9999,-9999,-9999,-9999,-9999,-9999,-9999,-9999,-9999,-9999,-9999,-9999,-9999,-9999,-9999,-9999,-9999,-9999,-9999,-9999,-9999,-9999,-9999,-9999,-9999,-9999,-9999,-9999,-9999,-9999,-9999,-9999,-9999,-9999,-9999,-9999,-9999,-9999,-9999,-9999,-9999,-9999,-9999,-9999,-9999,-9999,-9999,0,0,0,0,-9999,-9999,-9999,-9999,-9999,-9999,-9999,-9999,-9999,-9999,-9999,-9999,-9999,-9999,-9999,-9999,-9999,-9999,-9999,0,0,-9999,-9999,-9999,-9999,-9999,-9999,0,0,0,0,0,0,0,0,0,-9999,0,-9999,-9999,-9999,-9999,-9999,-9999,-9999,-9999,-9999,-9999,-9999,-9999,-9999,-9999,-9999,-9999,-9999,-9999,-9999,-9999,-9999,-9999,-9999,-9999,-9999,-9999,-9999,-9999,-9999,-9999,-9999,-9999,-9999,-9999,-9999,-9999,-9999,-9999,-9999,-9999,-9999,-9999,-9999,-9999,-9999,-9999,-9999,-9999,-9999,-9999,-9999,-9999,-9999,-9999,-9999,-9999,-9999,-9999,-9999,-9999,-9999,-9999,-9999,-9999,-9999,-9999,-9999,-9999,-9999,-9999,-9999,-9999,-9999,-9999,-9999,-9999,-9999,-9999,-9999,-9999,-9999,-9999,-9999,-9999,-9999,-9999,-9999,-9999,-9999,-9999,-9999,-9999,-9999,0,0,-9999,-9999,-9999,-9999,-9999,-9999,-9999,-9999,-9999,-9999,-9999,-9999,-9999,-9999,-9999,-9999,-9999,-9999,-9999,-9999,-9999,-9999,-9999,-9999,-9999,-9999,-9999,-9999,-9999,-9999,-9999,-9999,-9999,-9999,-9999,-9999,-9999,-9999,-9999,-9999,-9999,-9999,-9999,-9999,-9999,-9999,-9999,-9999,-9999,-9999,0,-9999,-9999,-9999,-9999,-9999,-9999,-9999,-9999,-9999,-9999,-9999,-9999,-9999,-9999,-9999,-9999,-9999,-9999,-9999,-9999,-9999,-9999,-9999,-9999,-9999,-9999,-9999,0,-9999,-9999,-9999,-9999,-9999,0,0,0,0,0,0,-9999,-9999,-9999,-9999,-9999,-9999,-9999,-9999,-9999,-9999,-9999,-9999,-9999,-9999,-9999,-9999,-9999,-9999,-9999,-9999,-9999,-9999,-9999,-9999,-9999,-9999,-9999,-9999,-9999,-9999,-9999,-9999,-9999,-9999,-9999,-9999,-9999,-9999,-9999,-9999,-9999,-9999,-9999,-9999,-9999,-9999,-9999,-9999,-9999,-9999,-9999,-9999,-9999,-9999,-9999,-9999,-9999,-9999,-9999,-9999,-9999,-9999,-9999,-9999,-9999,-9999,-9999,-9999,-9999,-9999,-9999,-9999,-9999,
-9999,-9999,-9999,-9999,-9999,-9999.000000000000000,-9999,-9999,-9999,-9999,-9999,-9999,-9999,-9999,-9999,-9999,-9999,-9999,-9999,-9999,-9999,-9999,-9999,-9999,-9999,-9999,-9999,-9999,-9999,-9999,-9999,-9999,-9999,-9999,-9999,-9999,-9999,-9999,-9999,-9999,-9999,-9999,-9999,-9999,-9999,-9999,-9999,-9999,-9999,-9999,-9999,-9999,-9999,-9999,-9999,-9999,-9999,0,0,0,-9999,0,-9999,0,0,0,0,-9999,-9999,-9999,0,0,-9999,0,-9999,-9999,-9999,-9999,0,-9999,0,0,-9999,-9999,-9999,-9999,-9999,0,0,0,-9999,-9999,-9999,-9999,-9999,-9999,-9999,-9999,-9999,-9999,0,-9999,-9999,-9999,-9999,-9999,-9999,-9999,-9999,-9999,-9999,-9999,-9999,-9999,-9999,-9999,-9999,-9999,-9999,-9999,-9999,-9999,-9999,-9999,-9999,-9999,-9999,-9999,-9999,-9999,-9999,-9999,-9999,-9999,-9999,-9999,-9999,-9999,-9999,-9999,-9999,-9999,-9999,-9999,-9999,-9999,-9999,-9999,-9999,-9999,-9999,-9999,-9999,-9999,-9999,-9999,-9999,-9999,-9999,-9999,-9999,-9999,-9999,-9999,-9999,-9999,-9999,-9999,-9999,-9999,-9999,-9999,-9999,-9999,-9999,-9999,-9999,-9999,-9999,-9999,-9999,-9999,-9999,-9999,-9999,-9999,-9999,-9999,-9999,-9999,-9999,-9999,-9999,-9999,-9999,-9999,-9999,-9999,-9999,-9999,-9999,-9999,-9999,-9999,-9999,-9999,-9999,-9999,-9999,-9999,-9999,-9999,-9999,-9999,-9999,-9999,-9999,-9999,-9999,-9999,-9999,-9999,-9999,-9999,-9999,-9999,-9999,-9999,-9999,-9999,-9999,-9999,-9999,-9999,-9999,-9999,-9999,-9999,-9999,-9999,0,0,0,0,0,0,-9999,-9999,-9999,-9999,-9999,-9999,-9999,-9999,-9999,-9999,-9999,-9999,-9999,-9999,-9999,-9999,-9999,-9999,-9999,-9999,-9999,-9999,-9999,-9999,-9999,-9999,0,0,0,-9999,0,0,0,0,0,0,0,0,0,0,0,0,0,0,0,0,0,-9999,-9999,-9999,-9999,-9999,-9999,-9999,-9999,-9999,-9999,-9999,-9999,-9999,-9999,-9999,-9999,-9999,-9999,-9999,-9999,-9999,-9999,-9999,-9999,0,0,-9999,0,0,-9999,-9999,-9999,-9999,-9999,-9999,-9999,-9999,-9999,-9999,-9999,-9999,-9999,-9999,-9999,-9999,-9999,-9999,-9999,-9999,-9999,-9999,-9999,-9999,-9999,-9999,-9999,-9999,-9999,-9999,-9999,-9999,-9999,-9999,-9999,-9999,-9999,-9999,
-9999,-9999,-9999,-9999,-9999,-9999.000000000000000,-9999,-9999,-9999,-9999,-9999,-9999,-9999,-9999,-9999,-9999,-9999,-9999,-9999,-9999,-9999,-9999,-9999,-9999,-9999,-9999,-9999,-9999,-9999,-9999,-9999,-9999,-9999,-9999,-9999,-9999,-9999,-9999,-9999,-9999,-9999,-9999,-9999,-9999,-9999,-9999,-9999,-9999,-9999,-9999,-9999,-9999,-9999,-9999,-9999,-9999,-9999,-9999,-9999,-9999,-9999,-9999,-9999,-9999,0,-9999,-9999,-9999,0,0,0,0,0,-9999,-9999,-9999,-9999,-9999,-9999,0,0,0,-9999,0,0,0,-9999,0,0,0,0,0,0,0,0,0,0,0,0,-9999,0,-9999,-9999,-9999,-9999,-9999,-9999,-9999,-9999,-9999,-9999,-9999,-9999,-9999,-9999,-9999,-9999,-9999,-9999,-9999,-9999,-9999,-9999,-9999,-9999,-9999,-9999,-9999,-9999,-9999,-9999,-9999,-9999,-9999,-9999,-9999,-9999,-9999,-9999,-9999,-9999,-9999,-9999,-9999,-9999,-9999,-9999,-9999,-9999,-9999,-9999,-9999,-9999,-9999,-9999,-9999,-9999,-9999,-9999,-9999,-9999,-9999,-9999,-9999,-9999,-9999,-9999,-9999,-9999,-9999,-9999,-9999,-9999,-9999,-9999,-9999,-9999,-9999,-9999,-9999,-9999,-9999,-9999,-9999,-9999,-9999,-9999,-9999,-9999,-9999,-9999,-9999,-9999,-9999,-9999,-9999,-9999,-9999,-9999,-9999,-9999,-9999,-9999,-9999,-9999,-9999,-9999,-9999,-9999,-9999,-9999,-9999,-9999,-9999,-9999,-9999,-9999,-9999,-9999,-9999,-9999,-9999,-9999,-9999,-9999,-9999,-9999,-9999,-9999,-9999,-9999,-9999,-9999,-9999,-9999,0,0,0,0,0,-9999,-9999,-9999,-9999,-9999,-9999,-9999,-9999,-9999,-9999,-9999,-9999,-9999,-9999,-9999,-9999,-9999,-9999,-9999,-9999,-9999,-9999,-9999,-9999,-9999,-9999,-9999,0,0,0,0,0,0,0,0,0,0,0,0,0,0,0,0,0,0,0,0,0,0,0,0,0,-9999,-9999,-9999,-9999,-9999,-9999,-9999,-9999,-9999,-9999,-9999,-9999,-9999,-9999,-9999,-9999,-9999,-9999,-9999,-9999,-9999,-9999,-9999,-9999,-9999,0,0,0,0,0,0,-9999,-9999,-9999,-9999,0,0,0,-9999,-9999,-9999,-9999,-9999,-9999,-9999,-9999,-9999,-9999,-9999,-9999,-9999,-9999,-9999,-9999,-9999,-9999,-9999,-9999,-9999,-9999,-9999,-9999,-9999,-9999,-9999,-9999,-9999,-9999,
-9999,-9999,-9999,-9999,-9999,-9999.000000000000000,-9999,-9999,-9999,-9999,-9999,-9999,-9999,-9999,-9999,-9999,-9999,-9999,-9999,-9999,-9999,-9999,-9999,-9999,-9999,-9999,-9999,-9999,-9999,-9999,-9999,-9999,-9999,-9999,-9999,-9999,-9999,-9999,-9999,-9999,-9999,-9999,-9999,-9999,-9999,-9999,-9999,-9999,-9999,-9999,-9999,-9999,-9999,-9999,-9999,0,0,0,0,0,-9999,0,0,-9999,-9999,-9999,-9999,-9999,-9999,-9999,-9999,-9999,-9999,-9999,-9999,-9999,-9999,-9999,-9999,-9999,-9999,0,-9999,-9999,0,0,0,-9999,0,-9999,-9999,-9999,-9999,-9999,-9999,-9999,-9999,-9999,-9999,-9999,-9999,-9999,-9999,-9999,-9999,-9999,-9999,-9999,-9999,-9999,-9999,-9999,-9999,-9999,-9999,-9999,-9999,-9999,-9999,-9999,-9999,-9999,-9999,-9999,-9999,-9999,-9999,-9999,-9999,-9999,-9999,-9999,-9999,-9999,-9999,-9999,-9999,-9999,-9999,-9999,-9999,-9999,-9999,-9999,-9999,-9999,-9999,-9999,-9999,-9999,-9999,-9999,-9999,-9999,-9999,-9999,-9999,-9999,-9999,-9999,-9999,-9999,-9999,-9999,-9999,-9999,-9999,-9999,-9999,-9999,-9999,-9999,-9999,-9999,-9999,-9999,-9999,-9999,-9999,-9999,-9999,-9999,-9999,-9999,-9999,-9999,-9999,-9999,-9999,-9999,-9999,-9999,-9999,-9999,-9999,-9999,-9999,-9999,-9999,-9999,-9999,-9999,-9999,-9999,-9999,-9999,-9999,-9999,-9999,-9999,-9999,-9999,-9999,-9999,-9999,-9999,-9999,-9999,-9999,-9999,-9999,-9999,-9999,-9999,-9999,-9999,-9999,-9999,-9999,-9999,-9999,-9999,-9999,-9999,0,0,0,0,-9999,-9999,-9999,-9999,-9999,-9999,-9999,-9999,-9999,-9999,-9999,-9999,-9999,-9999,-9999,-9999,-9999,-9999,-9999,-9999,-9999,-9999,-9999,-9999,-9999,-9999,-9999,-9999,0,0,0,0,0,0,0,0,0,0,0,0,0,0,0,0,0,0,0,0,0,0,-9999,0,-9999,0,-9999,-9999,-9999,-9999,-9999,-9999,-9999,-9999,-9999,-9999,-9999,-9999,-9999,-9999,-9999,-9999,-9999,-9999,-9999,-9999,-9999,-9999,-9999,0,-9999,-9999,-9999,-9999,0,-9999,-9999,-9999,-9999,-9999,-9999,-9999,-9999,-9999,-9999,-9999,-9999,-9999,-9999,-9999,-9999,-9999,-9999,-9999,-9999,-9999,-9999,-9999,-9999,-9999,-9999,-9999,-9999,-9999,-9999,-9999,-9999,-9999,-9999,-9999,-9999,-9999,-9999,-9999,
-9999,-9999,-9999,-9999,-9999,-9999.000000000000000,-9999,-9999,-9999,-9999,-9999,-9999,-9999,-9999,-9999,-9999,-9999,-9999,-9999,-9999,-9999,-9999,-9999,-9999,-9999,-9999,-9999,-9999,-9999,-9999,-9999,-9999,-9999,-9999,-9999,-9999,-9999,-9999,-9999,-9999,-9999,-9999,-9999,-9999,-9999,-9999,-9999,-9999,-9999,-9999,-9999,-9999,-9999,-9999,-9999,0,0,0,0,0,0,0,-9999,0,0,-9999,0,-9999,-9999,0,-9999,0,0,0,0,-9999,-9999,0,-9999,0,0,0,0,-9999,0,0,0,0,-9999,-9999,0,0,0,-9999,0,0,0,0,0,0,0,0,0,-9999,-9999,-9999,-9999,-9999,-9999,-9999,-9999,-9999,-9999,-9999,-9999,-9999,-9999,-9999,-9999,-9999,-9999,-9999,-9999,-9999,-9999,-9999,-9999,-9999,-9999,-9999,-9999,-9999,-9999,-9999,-9999,-9999,-9999,-9999,-9999,-9999,-9999,-9999,-9999,-9999,-9999,-9999,-9999,-9999,-9999,-9999,-9999,-9999,-9999,-9999,-9999,-9999,-9999,-9999,-9999,-9999,-9999,-9999,-9999,-9999,-9999,-9999,-9999,-9999,-9999,-9999,-9999,-9999,-9999,-9999,-9999,-9999,-9999,-9999,-9999,-9999,-9999,-9999,-9999,-9999,-9999,-9999,-9999,-9999,-9999,-9999,-9999,-9999,-9999,-9999,-9999,-9999,-9999,-9999,-9999,-9999,-9999,-9999,-9999,-9999,-9999,-9999,-9999,-9999,-9999,-9999,-9999,-9999,-9999,-9999,-9999,-9999,-9999,-9999,-9999,-9999,-9999,-9999,-9999,-9999,-9999,-9999,-9999,-9999,-9999,-9999,-9999,-9999,-9999,0,0,0,-9999,-9999,-9999,-9999,-9999,-9999,-9999,-9999,-9999,-9999,-9999,-9999,-9999,-9999,-9999,-9999,-9999,-9999,0,-9999,-9999,-9999,0,-9999,0,0,0,0,0,0,0,0,0,0,0,0,0,0,0,0,0,0,0,0,0,0,0,0,0,-9999,0,0,0,0,0,0,0,0,0,0,0,0,0,0,-9999,-9999,0,0,0,0,0,0,-9999,-9999,-9999,-9999,-9999,-9999,-9999,-9999,-9999,-9999,-9999,-9999,-9999,-9999,-9999,-9999,-9999,-9999,-9999,-9999,-9999,-9999,-9999,-9999,-9999,-9999,-9999,-9999,-9999,-9999,-9999,-9999,-9999,-9999,-9999,-9999,-9999,-9999,-9999,-9999,-9999,-9999,-9999,-9999,-9999,-9999,-9999,-9999,-9999,-9999,-9999,-9999,
-9999,-9999,-9999,-9999,-9999,-9999.000000000000000,-9999,-9999,-9999,-9999,-9999,-9999,-9999,-9999,-9999,-9999,-9999,-9999,-9999,-9999,-9999,-9999,-9999,-9999,-9999,-9999,-9999,-9999,-9999,-9999,-9999,-9999,-9999,-9999,-9999,-9999,-9999,-9999,-9999,-9999,-9999,-9999,-9999,-9999,-9999,-9999,-9999,-9999,-9999,-9999,-9999,-9999,-9999,-9999,0,0,0,0,0,-9999,-9999,0,0,0,0,0,0,0,0,0,0,-9999,0,0,0,-9999,-9999,-9999,-9999,0,0,0,0,-9999,0,0,-9999,-9999,-9999,0,0,0,0,0,0,0,0,0,0,0,-9999,0,0,0,0,-9999,-9999,-9999,-9999,-9999,-9999,-9999,-9999,-9999,-9999,-9999,-9999,-9999,-9999,-9999,-9999,-9999,-9999,-9999,-9999,-9999,-9999,-9999,-9999,-9999,-9999,-9999,-9999,-9999,-9999,-9999,-9999,-9999,-9999,-9999,-9999,-9999,-9999,-9999,-9999,-9999,-9999,-9999,-9999,-9999,-9999,-9999,-9999,-9999,-9999,-9999,-9999,-9999,-9999,-9999,-9999,-9999,-9999,-9999,-9999,-9999,-9999,-9999,-9999,-9999,-9999,-9999,-9999,-9999,-9999,-9999,-9999,-9999,-9999,-9999,-9999,-9999,-9999,-9999,-9999,-9999,-9999,-9999,-9999,-9999,-9999,-9999,-9999,-9999,-9999,-9999,-9999,-9999,-9999,-9999,-9999,-9999,-9999,-9999,-9999,-9999,-9999,-9999,-9999,-9999,-9999,-9999,-9999,-9999,-9999,-9999,-9999,-9999,-9999,-9999,-9999,-9999,-9999,-9999,-9999,-9999,-9999,-9999,-9999,-9999,-9999,0,0,0,0,-9999,-9999,-9999,-9999,-9999,-9999,-9999,-9999,-9999,-9999,-9999,-9999,-9999,0,0,0,0,-9999,-9999,0,-9999,0,-9999,0,0,-9999,-9999,0,0,0,0,0,0,0,0,0,0,0,0,0,0,0,0,0,0,0,0,0,0,0,0,0,0,0,0,0,0,0,0,0,0,0,0,0,0,0,0,0,0,0,0,-9999,0,-9999,0,-9999,-9999,-9999,-9999,-9999,-9999,-9999,-9999,-9999,0,0,0,0,0,0,-9999,0,0,0,-9999,-9999,-9999,-9999,-9999,-9999,-9999,-9999,-9999,-9999,-9999,-9999,-9999,-9999,-9999,-9999,-9999,-9999,-9999,-9999,-9999,-9999,-9999,-9999,-9999,-9999,-9999,-9999,-9999,-9999,-9999,
-9999,-9999,-9999,-9999,-9999,-9999.000000000000000,-9999,-9999,-9999,-9999,-9999,-9999,-9999,-9999,-9999,-9999,-9999,-9999,-9999,-9999,-9999,-9999,0,0,0,-9999,-9999,-9999,-9999,-9999,-9999,-9999,-9999,-9999,-9999,-9999,-9999,-9999,-9999,-9999,-9999,-9999,-9999,-9999,-9999,-9999,-9999,-9999,-9999,-9999,-9999,-9999,-9999,-9999,-9999,-9999,-9999,-9999,-9999,-9999,-9999,0,0,0,0,0,0,0,0,0,0,0,0,0,0,-9999,-9999,-9999,-9999,-9999,-9999,-9999,-9999,0,0,0,0,-9999,-9999,-9999,0,-9999,0,0,0,0,0,0,0,0,0,0,0,0,0,0,0,-9999,0,-9999,-9999,-9999,-9999,-9999,-9999,-9999,-9999,-9999,-9999,-9999,-9999,-9999,-9999,-9999,-9999,-9999,-9999,-9999,-9999,-9999,-9999,-9999,-9999,-9999,-9999,-9999,-9999,-9999,-9999,-9999,-9999,-9999,-9999,-9999,-9999,-9999,-9999,-9999,-9999,-9999,-9999,-9999,-9999,-9999,-9999,-9999,-9999,-9999,-9999,-9999,-9999,-9999,-9999,-9999,-9999,-9999,-9999,-9999,-9999,-9999,-9999,0,-9999,-9999,-9999,-9999,-9999,-9999,-9999,-9999,-9999,-9999,-9999,-9999,-9999,-9999,-9999,-9999,-9999,-9999,-9999,-9999,-9999,-9999,-9999,-9999,-9999,-9999,-9999,-9999,-9999,-9999,-9999,-9999,-9999,0,0,0,-9999,-9999,-9999,-9999,-9999,-9999,-9999,-9999,-9999,-9999,-9999,-9999,-9999,-9999,-9999,-9999,-9999,-9999,-9999,-9999,-9999,-9999,-9999,-9999,-9999,0,0,0,-9999,-9999,-9999,-9999,-9999,-9999,-9999,-9999,-9999,-9999,0,0,0,0,0,0,-9999,0,0,0,0,-9999,0,0,0,0,-9999,0,0,0,0,0,0,0,0,0,0,0,0,0,0,0,0,0,0,0,0,0,0,0,0,0,0,0,0,0,0,0,0,0,0,0,0,0,0,0,0,0,0,0,0,0,0,0,-9999,0,0,0,0,0,0,0,0,0,0,0,0,0,0,0,0,0,0,0,0,0,-9999,-9999,0,0,0,0,-9999,-9999,-9999,-9999,-9999,-9999,-9999,-9999,-9999,-9999,-9999,-9999,-9999,-9999,-9999,-9999,-9999,-9999,-9999,-9999,0,-9999,
-9999,-9999,-9999,-9999,-9999,-9999.000000000000000,-9999,-9999,-9999,-9999,-9999,-9999,-9999,-9999,-9999,-9999,-9999,0,0,0,0,0,0,0,0,0,0,0,0,0,0,0,0,0,-9999,0,0,-9999,-9999,-9999,-9999,-9999,-9999,-9999,-9999,-9999,-9999,-9999,0,0,-9999,0,0,-9999,0,0,-9999,-9999,-9999,-9999,-9999,-9999,0,0,0,0,0,0,0,0,0,0,0,0,0,0,0,0,0,-9999,-9999,-9999,-9999,0,0,0,0,0,-9999,-9999,-9999,-9999,-9999,-9999,0,0,0,0,0,0,0,-9999,0,0,0,0,0,0,0,0,0,0,-9999,-9999,-9999,-9999,-9999,-9999,-9999,-9999,-9999,-9999,-9999,-9999,-9999,-9999,-9999,-9999,-9999,-9999,-9999,-9999,-9999,-9999,-9999,-9999,-9999,-9999,-9999,-9999,-9999,-9999,-9999,-9999,-9999,-9999,-9999,-9999,-9999,-9999,-9999,-9999,-9999,-9999,-9999,-9999,-9999,-9999,-9999,-9999,-9999,-9999,-9999,-9999,-9999,-9999,-9999,-9999,-9999,-9999,-9999,-9999,-9999,-9999,-9999,-9999,-9999,-9999,-9999,-9999,-9999,-9999,-9999,-9999,-9999,-9999,-9999,-9999,-9999,-9999,-9999,-9999,-9999,-9999,-9999,-9999,-9999,-9999,0,0,-9999,0,0,0,0,0,0,0,0,-9999,-9999,-9999,-9999,-9999,-9999,-9999,-9999,-9999,-9999,-9999,-9999,-9999,-9999,-9999,-9999,-9999,-9999,-9999,-9999,-9999,-9999,-9999,-9999,-9999,-9999,-9999,-9999,-9999,0,0,-9999,-9999,-9999,-9999,-9999,-9999,0,0,0,0,0,0,-9999,0,0,0,0,0,0,0,0,0,0,0,0,0,0,0,0,0,0,0,0,0,0,0,0,0,0,0,0,0,0,0,0,0,0,0,0,0,0,0,0,0,0,0,0,0,0,0,0,0,0,0,0,0,0,0,0,0,0,0,0,0,0,0,0,0,0,0,0,0,0,0,0,0,0,0,0,0,0,0,0,0,0,0,0,0,0,-9999,-9999,-9999,-9999,-9999,-9999,-9999,-9999,-9999,0,-9999,0,0,-9999,-9999,-9999,-9999,-9999,-9999,-9999,-9999,
-9999,-9999,-9999,-9999,-9999,-9999.000000000000000,-9999,-9999,-9999,-9999,-9999,-9999,-9999,-9999,-9999,0,0,0,0,0,0,0,0,0,0,0,0,0,0,0,0,0,0,0,0,0,0,0,0,0,0,0,-9999,-9999,0,0,-9999,0,0,0,0,0,0,0,0,0,0,0,0,0,0,0,-9999,-9999,-9999,-9999,0,0,0,0,0,0,-9999,-9999,0,0,0,0,-9999,0,0,0,0,0,-9999,0,0,0,0,-9999,0,-9999,-9999,-9999,-9999,0,0,0,-9999,-9999,0,-9999,-9999,0,0,0,0,0,0,0,0,0,-9999,-9999,-9999,-9999,-9999,-9999,-9999,-9999,-9999,-9999,-9999,-9999,-9999,-9999,-9999,-9999,-9999,-9999,-9999,-9999,-9999,-9999,-9999,-9999,-9999,-9999,-9999,-9999,-9999,-9999,-9999,-9999,-9999,-9999,-9999,-9999,-9999,-9999,-9999,-9999,-9999,-9999,-9999,-9999,-9999,-9999,-9999,-9999,-9999,-9999,-9999,-9999,-9999,-9999,-9999,-9999,-9999,-9999,-9999,-9999,-9999,-9999,-9999,-9999,-9999,-9999,-9999,-9999,-9999,-9999,-9999,-9999,-9999,-9999,-9999,-9999,-9999,-9999,-9999,-9999,-9999,-9999,-9999,0,-9999,0,0,0,0,0,0,0,0,0,0,0,0,0,0,0,0,0,0,0,-9999,-9999,-9999,-9999,-9999,-9999,-9999,-9999,-9999,-9999,-9999,-9999,0,-9999,0,-9999,-9999,-9999,0,-9999,-9999,-9999,-9999,-9999,0,0,0,0,0,0,-9999,-9999,0,0,0,0,-9999,-9999,-9999,-9999,0,0,0,0,0,0,0,0,0,0,0,0,0,0,0,0,0,0,0,0,0,0,0,0,0,0,0,0,0,0,0,0,0,0,0,0,0,0,0,0,0,0,0,0,0,0,0,0,0,0,0,0,0,0,0,0,0,0,0,0,0,0,0,0,0,0,0,0,0,0,0,0,0,0,0,0,0,0,0,0,0,0,0,0,0,0,0,0,0,0,0,0,0,-9999,0,0,0,0,0,0,0,0,0,0,
0,0,0,-9999,-9999,-9999.000000000000000,-9999,-9999,-9999,-9999,-9999,-9999,-9999,-9999,0,0,0,0,0,0,0,0,0,0,0,0,0,0,0,0,0,0,0,0,0,0,0,0,0,0,0,0,0,0,0,0,0,0,0,0,0,0,0,0,0,0,0,0,0,0,0,0,0,0,-9999,-9999,-9999,-9999,-9999,0,-9999,-9999,0,0,0,0,-9999,-9999,-9999,-9999,-9999,0,0,-9999,0,0,0,0,0,0,0,-9999,-9999,0,0,0,0,-9999,-9999,-9999,-9999,-9999,0,0,-9999,0,-9999,0,0,0,0,0,0,0,0,-9999,-9999,-9999,-9999,-9999,-9999,-9999,-9999,-9999,-9999,-9999,-9999,-9999,-9999,-9999,-9999,-9999,-9999,-9999,-9999,-9999,-9999,-9999,-9999,-9999,-9999,-9999,-9999,-9999,-9999,-9999,-9999,-9999,-9999,-9999,-9999,-9999,-9999,-9999,-9999,-9999,-9999,-9999,-9999,-9999,-9999,-9999,-9999,-9999,-9999,-9999,-9999,-9999,-9999,-9999,-9999,-9999,-9999,-9999,-9999,-9999,-9999,-9999,-9999,-9999,-9999,-9999,-9999,-9999,-9999,-9999,-9999,-9999,-9999,-9999,-9999,-9999,-9999,-9999,-9999,0,0,0,0,0,0,0,0,0,0,0,0,0,0,0,0,0,0,0,0,0,0,0,0,0,-9999,-9999,-9999,-9999,0,0,-9999,-9999,-9999,0,0,0,0,0,0,0,0,0,0,0,0,0,0,0,0,0,0,0,0,0,0,0,0,-9999,0,0,0,0,0,0,0,0,0,0,0,0,0,0,0,0,0,0,0,0,0,0,0,0,0,0,0,0,0,0,0,0,0,0,0,0,0,0,0,0,0,0,0,0,0,0,0,0,0,0,0,0,0,0,0,0,0,0,0,0,0,0,0,0,0,0,0,0,0,0,0,0,0,0,0,0,0,0,0,0,0,0,0,0,0,0,0,0,0,0,0,0,0,0,0,0,0,0,0,0,0,0,0,0,0,0,
0,0,0,0,0,0.000000000000000,-9999,0,-9999,-9999,-9999,-9999,-9999,-9999,-9999,-9999,-9999,0,0,0,0,0,0,0,0,0,0,0,0,0,0,0,0,0,0,0,0,0,0,0,0,0,0,0,0,0,0,0,0,0,0,0,0,0,0,0,0,0,0,0,0,0,0,0,0,0,0,0,0,0,0,-9999,0,0,0,0,0,0,0,0,0,0,0,0,0,0,0,0,0,0,0,0,0,0,0,0,0,0,-9999,-9999,-9999,-9999,-9999,-9999,-9999,-9999,-9999,0,-9999,0,0,0,0,0,0,0,0,0,-9999,-9999,-9999,-9999,-9999,-9999,-9999,-9999,-9999,-9999,-9999,-9999,-9999,-9999,-9999,-9999,-9999,-9999,-9999,-9999,-9999,-9999,-9999,-9999,-9999,-9999,-9999,-9999,-9999,-9999,-9999,-9999,-9999,-9999,-9999,-9999,-9999,-9999,-9999,-9999,-9999,-9999,-9999,-9999,-9999,-9999,-9999,-9999,-9999,-9999,-9999,-9999,-9999,-9999,-9999,-9999,-9999,-9999,-9999,-9999,-9999,-9999,-9999,-9999,-9999,-9999,-9999,-9999,-9999,-9999,-9999,-9999,-9999,-9999,-9999,-9999,0,0,0,0,0,0,0,0,0,0,0,0,0,0,0,0,0,0,0,0,0,0,0,0,0,0,0,-9999,-9999,-9999,0,-9999,-9999,0,0,0,0,0,0,0,0,0,0,0,0,0,0,0,0,0,0,0,0,0,0,0,0,-9999,-9999,0,0,0,0,0,0,0,0,0,0,0,0,0,0,0,0,0,0,0,0,0,0,0,0,0,0,0,0,0,0,0,0,0,0,0,0,0,0,0,0,0,0,0,0,0,0,0,0,0,0,0,0,0,0,0,0,0,0,0,0,0,0,0,0,0,0,0,0,0,0,0,0,0,0,0,0,0,0,0,0,0,0,0,0,0,0,0,0,0,0,0,0,0,0,0,0,0,0,0,0,0,0,0,0,0,0,0,
0,0,0,0,0,0.000000000000000,0,0,0,-9999,0,-9999,-9999,0,0,0,0,0,0,0,0,0,0,0,0,0,0,0,0,0,0,0,0,0,0,0,0,0,0,0,0,0,0,0,0,0,0,0,0,0,0,0,0,0,0,0,0,0,0,0,0,0,0,0,0,0,0,0,0,0,0,0,0,0,0,0,0,0,0,0,0,0,0,0,0,0,0,0,0,0,0,0,0,-9999,0,0,-9999,-9999,-9999,-9999,-9999,-9999,-9999,-9999,-9999,0,0,0,0,0,0,0,-9999,-9999,0,0,0,0,-9999,-9999,-9999,-9999,-9999,-9999,-9999,-9999,-9999,-9999,-9999,-9999,-9999,-9999,-9999,-9999,-9999,-9999,-9999,-9999,-9999,-9999,-9999,-9999,-9999,-9999,-9999,-9999,-9999,-9999,-9999,-9999,-9999,-9999,-9999,-9999,-9999,-9999,0,0,-9999,0,0,0,0,0,0,-9999,-9999,-9999,-9999,-9999,-9999,-9999,-9999,-9999,-9999,-9999,-9999,-9999,-9999,-9999,-9999,-9999,-9999,-9999,-9999,-9999,-9999,-9999,-9999,-9999,-9999,-9999,0,0,0,0,0,0,0,0,0,0,0,0,0,0,0,0,0,0,0,0,0,0,-9999,-9999,-9999,-9999,-9999,-9999,-9999,0,0,0,0,0,0,0,0,0,0,0,0,0,0,0,0,0,0,0,0,0,0,0,0,0,0,0,0,0,0,0,0,0,0,0,0,0,0,0,0,0,0,0,0,0,0,0,0,0,0,0,0,0,0,0,0,0,0,0,0,0,0,0,0,0,0,0,0,0,0,0,0,0,0,0,0,0,0,0,0,0,0,0,0,0,0,0,0,0,0,0,0,0,0,0,0,0,0,0,0,0,0,0,0,0,0,0,0,0,0,0,0,0,0,0,0,0,0,0,0,0,0,0,0,0,0,0,0,0,0,0,0,0,0,0,0,0,0,0,
-9999,-9999,-9999,-9999,0,0.000000000000000,0,-9999,-9999,-9999,-9999,-9999,-9999,0,0,0,0,0,0,0,0,0,0,0,0,0,0,0,0,0,0,0,0,0,0,0,0,0,0,0,0,0,0,0,0,0,0,0,0,0,0,0,0,0,0,0,0,0,0,0,0,0,0,0,0,0,0,0,0,0,0,0,0,0,0,0,0,0,0,0,0,0,0,0,0,0,0,0,0,0,0,0,-9999,0,0,0,-9999,-9999,-9999,-9999,-9999,0,0,0,0,0,0,0,0,0,0,0,0,0,-9999,-9999,0,-9999,-9999,-9999,-9999,-9999,-9999,-9999,-9999,-9999,-9999,-9999,-9999,-9999,-9999,-9999,-9999,-9999,-9999,-9999,-9999,-9999,-9999,-9999,-9999,-9999,-9999,-9999,-9999,-9999,-9999,-9999,-9999,-9999,-9999,-9999,-9999,-9999,-9999,-9999,6,3,0,0,0,0,0,0,0,1,0,-9999,-9999,-9999,-9999,-9999,-9999,-9999,-9999,-9999,-9999,-9999,-9999,-9999,-9999,-9999,-9999,-9999,-9999,-9999,-9999,-9999,-9999,-9999,-9999,0,0,0,0,0,0,0,0,0,0,-9999,-9999,-9999,-9999,0,0,0,0,0,0,0,0,0,-9999,0,0,-9999,-9999,-9999,0,0,0,0,0,0,0,0,0,0,0,0,0,0,0,0,0,0,0,0,0,0,0,0,0,0,0,0,0,0,0,0,0,0,0,0,0,0,0,0,0,0,0,0,0,0,0,0,0,0,0,0,0,0,0,0,0,0,0,0,0,0,0,0,0,0,0,0,0,0,0,0,0,0,0,0,0,0,0,0,0,0,0,0,0,0,0,0,0,0,0,0,0,0,0,0,0,0,0,0,0,0,0,0,0,0,0,0,0,0,0,0,0,0,0,0,0,0,0,0,0,0,0,0,0,0,0,0,0,0,0,0,0,0,0,0,0,0,0,-9999,
-9999,-9999,-9999,-9999,-9999,-9999.000000000000000,-9999,-9999,-9999,-9999,-9999,-9999,-9999,-9999,-9999,-9999,-9999,-9999,-9999,0,0,0,0,0,0,0,0,0,0,0,0,0,0,0,0,0,0,0,0,0,0,0,0,0,0,0,0,0,0,0,0,0,0,0,0,0,0,0,0,0,0,0,0,0,0,0,0,0,0,0,0,0,0,0,0,0,0,0,0,0,0,0,0,0,0,0,0,0,0,0,0,0,-9999,0,0,0,0,0,0,0,-9999,-9999,-9999,-9999,-9999,-9999,-9999,0,0,0,0,0,0,0,0,0,-9999,-9999,-9999,-9999,-9999,-9999,-9999,-9999,-9999,-9999,-9999,-9999,-9999,-9999,-9999,-9999,-9999,-9999,-9999,-9999,-9999,-9999,-9999,-9999,-9999,-9999,-9999,-9999,-9999,-9999,-9999,-9999,-9999,-9999,-9999,-9999,-9999,-9999,-9999,-9999,-9999,21,18,15,1,5,14,-9999,-9999,-9999,-9999,-9999,-9999,-9999,-9999,-9999,-9999,-9999,-9999,-9999,-9999,-9999,-9999,-9999,-9999,-9999,-9999,-9999,-9999,-9999,-9999,-9999,-9999,4,0,0,0,0,0,0,0,0,0,0,-9999,-9999,-9999,0,0,0,0,0,0,0,0,0,0,0,0,0,-9999,-9999,0,0,0,0,0,0,0,0,0,0,0,0,0,0,0,0,0,0,0,0,0,0,0,0,0,0,0,0,0,0,0,0,0,0,0,0,0,0,0,0,0,0,0,0,0,0,0,0,0,0,0,0,0,0,0,0,0,0,0,0,0,0,0,0,0,0,0,0,0,0,0,0,0,0,0,0,0,0,0,0,0,0,0,0,0,0,0,0,0,0,0,0,0,0,0,0,0,0,0,0,0,0,0,0,0,0,0,0,0,0,0,0,0,0,0,0,0,0,0,0,0,0,0,0,0,0,0,0,0,0,0,0,0,0,0,0,0,0,0,0,-9999,-9999,
-9999,-9999,-9999,-9999,-9999,-9999.000000000000000,-9999,-9999,-9999,-9999,0,-9999,-9999,-9999,-9999,0,0,0,0,0,0,0,0,0,0,0,0,0,0,0,0,0,0,0,0,0,0,0,0,0,0,0,0,0,0,0,0,0,0,0,0,0,0,0,0,0,0,0,0,0,0,0,0,0,0,0,0,0,0,0,0,0,0,0,0,0,0,0,0,0,0,0,0,0,0,0,0,0,0,-9999,-9999,-9999,-9999,-9999,-9999,-9999,-9999,-9999,-9999,-9999,-9999,-9999,-9999,-9999,-9999,-9999,-9999,-9999,0,0,0,0,0,0,0,-9999,-9999,-9999,-9999,-9999,-9999,-9999,-9999,-9999,-9999,-9999,-9999,-9999,-9999,-9999,-9999,-9999,-9999,-9999,-9999,-9999,-9999,-9999,-9999,-9999,-9999,-9999,-9999,-9999,-9999,-9999,-9999,-9999,-9999,-9999,-9999,-9999,-9999,-9999,-9999,-9999,-9999,-9999,-9999,-9999,-9999,-9999,-9999,-9999,-9999,-9999,-9999,-9999,-9999,-9999,-9999,-9999,-9999,-9999,-9999,-9999,-9999,-9999,-9999,-9999,-9999,-9999,-9999,-9999,-9999,-9999,-9999,0,0,0,0,0,0,0,0,0,0,0,-9999,-9999,-9999,0,0,0,0,0,0,0,0,0,0,0,0,0,0,0,0,0,0,0,0,0,0,0,0,0,0,0,0,0,0,0,0,0,0,0,0,0,0,0,0,0,0,0,0,0,0,0,0,0,0,0,0,0,0,0,0,0,0,0,0,0,0,0,0,0,0,0,0,0,0,0,0,0,0,0,0,0,0,0,0,0,0,0,0,0,0,0,0,0,0,0,0,0,0,0,0,0,0,0,0,0,0,0,0,0,0,0,0,0,0,0,0,0,0,0,0,0,0,0,0,0,0,0,0,0,0,0,0,0,0,0,0,0,0,0,0,0,0,0,0,0,0,0,0,0,0,0,0,0,0,0,0,0,0,0,0,0,0,-9999,
-9999,-9999,-9999,-9999,-9999,-9999.000000000000000,-9999,-9999,-9999,-9999,-9999,-9999,-9999,-9999,0,0,0,0,0,0,0,0,0,0,0,0,0,0,0,0,0,0,0,0,0,0,0,0,0,0,0,0,0,0,0,0,0,0,0,0,0,0,0,0,0,0,0,0,0,0,0,0,0,0,0,0,0,0,0,0,0,0,0,0,0,0,0,0,0,0,0,0,0,0,0,0,0,-9999,-9999,-9999,-9999,-9999,-9999,-9999,-9999,-9999,-9999,-9999,-9999,0,-9999,0,0,0,0,0,0,-9999,-9999,-9999,-9999,-9999,-9999,0,-9999,-9999,-9999,-9999,-9999,-9999,-9999,-9999,-9999,-9999,-9999,-9999,-9999,-9999,-9999,-9999,-9999,-9999,-9999,-9999,-9999,-9999,-9999,-9999,-9999,-9999,-9999,-9999,-9999,-9999,-9999,-9999,-9999,-9999,-9999,-9999,-9999,-9999,-9999,-9999,-9999,-9999,-9999,-9999,-9999,-9999,-9999,-9999,-9999,-9999,-9999,-9999,-9999,-9999,-9999,-9999,-9999,-9999,-9999,0,-9999,-9999,-9999,-9999,-9999,-9999,-9999,-9999,-9999,-9999,-9999,3,0,0,0,0,0,0,0,0,0,0,0,-9999,-9999,-9999,-9999,0,0,0,0,0,0,0,0,0,0,0,0,0,0,0,0,0,0,0,0,0,0,0,0,0,0,0,0,0,0,0,0,0,0,0,0,0,0,0,0,0,0,0,0,0,0,0,0,0,0,0,0,0,0,0,0,0,0,0,0,0,0,0,0,0,0,0,0,0,0,0,0,0,0,0,0,0,0,0,0,0,0,0,0,0,0,0,0,0,0,0,0,0,0,0,0,0,0,0,0,0,0,0,0,0,0,0,0,0,0,0,0,0,0,0,0,0,0,0,0,0,0,0,0,0,0,0,0,0,0,0,0,0,0,0,0,0,0,0,0,0,0,-9999,0,0,0,0,0,0,0,0,0,0,0,-9999,-9999,-9999,-9999,-9999,
-9999,-9999,-9999,-9999,-9999,-9999.000000000000000,-9999,-9999,-9999,-9999,-9999,-9999,-9999,-9999,0,0,0,0,0,0,0,0,0,0,0,0,0,0,-9999,0,0,0,3,3,0,0,0,0,0,0,0,0,0,0,0,0,0,0,0,0,0,0,0,0,0,0,0,0,0,0,0,0,0,0,0,0,0,0,0,0,0,0,0,0,0,0,0,0,0,0,0,0,0,0,0,-9999,-9999,-9999,-9999,-9999,-9999,-9999,-9999,-9999,-9999,-9999,-9999,-9999,-9999,-9999,-9999,-9999,0,0,0,0,0,0,0,-9999,0,-9999,-9999,-9999,-9999,-9999,-9999,-9999,-9999,-9999,-9999,-9999,-9999,-9999,-9999,-9999,-9999,-9999,-9999,-9999,-9999,-9999,-9999,-9999,-9999,-9999,-9999,-9999,-9999,-9999,-9999,-9999,-9999,-9999,-9999,-9999,-9999,-9999,-9999,-9999,-9999,-9999,-9999,-9999,-9999,-9999,-9999,-9999,-9999,-9999,-9999,-9999,-9999,-9999,-9999,-9999,-9999,-9999,-9999,-9999,-9999,-9999,-9999,-9999,-9999,-9999,-9999,-9999,-9999,-9999,-9999,-9999,-9999,-9999,-9999,6,-9999,0,0,0,0,0,0,0,0,0,0,-9999,-9999,-9999,-9999,2,0,0,0,0,0,0,0,0,0,0,0,0,0,0,0,0,0,0,0,0,0,0,0,0,0,0,0,0,0,0,0,0,0,0,0,0,0,0,0,0,0,0,0,0,0,0,0,0,0,0,0,0,0,0,0,0,0,0,0,0,0,0,0,0,0,0,0,0,0,0,0,0,0,0,0,0,0,0,0,0,0,0,0,0,0,0,0,0,0,0,0,0,0,0,0,0,0,0,0,0,0,0,0,0,0,0,0,0,0,0,0,0,0,0,0,0,0,0,0,0,0,0,0,0,0,0,0,0,0,0,0,0,0,0,-9999,-9999,-9999,0,0,-9999,-9999,0,0,0,0,0,0,0,0,0,-9999,-9999,-9999,-9999,-9999,-9999,-9999,-9999,
-9999,-9999,-9999,-9999,-9999,-9999.000000000000000,-9999,-9999,-9999,-9999,-9999,-9999,0,0,-9999,0,0,0,0,0,0,0,0,0,0,0,0,-9999,0,0,8,0,23,-9999,-9999,-9999,0,-9999,14,5,1,0,0,0,0,0,0,0,0,0,0,0,0,0,0,0,0,0,0,0,0,0,0,0,0,0,0,0,0,0,0,0,0,0,0,0,0,0,0,0,0,0,0,0,0,-9999,-9999,-9999,-9999,-9999,-9999,-9999,-9999,-9999,-9999,-9999,-9999,-9999,-9999,-9999,-9999,-9999,0,0,0,0,0,0,0,0,-9999,-9999,-9999,-9999,0,0,-9999,-9999,-9999,-9999,-9999,-9999,-9999,-9999,-9999,-9999,-9999,-9999,-9999,-9999,-9999,-9999,-9999,-9999,-9999,-9999,-9999,-9999,-9999,-9999,-9999,-9999,-9999,-9999,-9999,-9999,-9999,-9999,-9999,-9999,-9999,-9999,-9999,-9999,-9999,-9999,-9999,-9999,-9999,-9999,-9999,-9999,-9999,-9999,-9999,-9999,-9999,-9999,-9999,-9999,-9999,-9999,-9999,-9999,-9999,-9999,-9999,-9999,0,-9999,-9999,-9999,-9999,-9999,-9999,21,0,0,0,0,2,0,0,1,0,0,0,0,-9999,-9999,-9999,-9999,0,3,1,-9999,-9999,-9999,-9999,0,0,0,0,0,0,0,0,0,0,0,0,0,0,0,0,0,0,0,0,0,0,0,0,0,0,0,0,0,0,0,0,0,0,0,0,0,0,0,0,0,0,0,0,0,0,0,0,0,0,0,0,0,0,0,0,0,0,0,0,0,0,0,0,0,0,0,0,0,0,0,0,0,0,0,0,0,0,0,0,0,0,0,0,0,0,0,0,0,0,0,0,0,0,0,0,0,0,0,0,0,0,0,0,0,0,0,0,0,0,0,0,0,0,0,0,0,0,0,0,0,0,0,0,0,-9999,-9999,-9999,-9999,-9999,-9999,-9999,0,0,-9999,0,-9999,0,-9999,-9999,-9999,0,-9999,-9999,-9999,-9999,-9999,-9999,-9999,-9999,-9999,
-9999,-9999,-9999,-9999,-9999,-9999.000000000000000,-9999,-9999,-9999,-9999,-9999,-9999,-9999,-9999,-9999,-9999,-9999,-9999,0,0,0,0,0,0,0,0,-9999,-9999,-9999,-9999,-9999,-9999,-9999,-9999,-9999,-9999,-9999,-9999,-9999,-9999,-9999,0,1,2,2,0,0,0,0,0,0,0,0,0,0,0,0,0,0,0,0,0,0,0,0,0,0,0,0,0,0,0,0,0,0,0,0,0,0,0,0,0,0,0,0,-9999,-9999,-9999,-9999,-9999,-9999,-9999,-9999,-9999,-9999,-9999,-9999,-9999,-9999,-9999,-9999,0,0,0,0,0,0,0,0,0,0,-9999,-9999,-9999,0,0,0,-9999,-9999,-9999,-9999,-9999,-9999,-9999,-9999,-9999,-9999,-9999,-9999,-9999,-9999,-9999,-9999,-9999,-9999,-9999,-9999,-9999,-9999,-9999,-9999,-9999,-9999,-9999,-9999,-9999,-9999,-9999,-9999,-9999,-9999,-9999,-9999,-9999,-9999,-9999,-9999,-9999,-9999,-9999,-9999,-9999,-9999,-9999,-9999,-9999,-9999,-9999,-9999,-9999,-9999,-9999,-9999,-9999,-9999,-9999,44,-9999,-9999,-9999,-9999,-9999,-9999,-9999,-9999,33,2,0,4,18,0,8,5,5,3,3,3,8,-9999,-9999,-9999,-9999,4,2,0,0,0,0,0,0,0,0,0,0,0,0,0,0,0,0,0,0,0,0,0,0,0,0,0,0,0,0,0,0,0,0,0,0,0,0,0,0,0,0,0,0,0,0,0,0,0,0,0,0,0,0,0,0,0,0,0,0,0,0,0,0,0,0,0,0,0,0,0,0,0,0,0,0,0,0,0,0,0,0,0,0,0,0,0,0,0,0,0,0,0,0,0,0,0,0,0,0,0,0,0,0,0,0,0,0,0,0,0,0,0,0,0,0,0,0,0,0,-9999,-9999,-9999,-9999,-9999,-9999,-9999,-9999,-9999,0,0,-9999,-9999,-9999,-9999,-9999,-9999,0,0,0,0,0,-9999,-9999,-9999,-9999,-9999,-9999,-9999,-9999,-9999,-9999,-9999,-9999,-9999,-9999,-9999,-9999,
-9999,-9999,-9999,-9999,-9999,-9999.000000000000000,-9999,-9999,-9999,-9999,-9999,-9999,-9999,-9999,-9999,-9999,-9999,-9999,-9999,-9999,-9999,-9999,0,0,-9999,-9999,0,7,-9999,-9999,-9999,-9999,-9999,-9999,-9999,-9999,-9999,-9999,-9999,-9999,-9999,-9999,-9999,32,7,5,1,0,0,0,0,0,0,0,0,0,0,0,0,0,0,0,0,0,0,0,0,0,0,0,0,0,0,0,0,0,0,0,0,0,0,0,0,0,0,0,0,-9999,-9999,-9999,-9999,-9999,-9999,-9999,-9999,-9999,-9999,-9999,-9999,-9999,-9999,-9999,0,0,0,0,0,0,0,0,0,0,0,0,0,0,0,0,-9999,-9999,-9999,-9999,-9999,-9999,-9999,-9999,-9999,-9999,-9999,-9999,-9999,-9999,-9999,-9999,-9999,-9999,-9999,-9999,-9999,-9999,-9999,-9999,-9999,-9999,-9999,-9999,-9999,-9999,-9999,-9999,-9999,-9999,-9999,-9999,-9999,-9999,-9999,-9999,-9999,-9999,-9999,-9999,-9999,-9999,-9999,-9999,-9999,-9999,-9999,-9999,-9999,-9999,84,68,23,12,-9999,-9999,-9999,-9999,-9999,-9999,-9999,-9999,-9999,-9999,-9999,0,-9999,-9999,-9999,24,7,3,2,1,6,-9999,-9999,-9999,-9999,-9999,3,-9999,2,0,0,0,0,0,0,0,0,0,0,0,0,0,0,0,0,0,0,0,0,0,0,0,0,0,0,0,0,0,0,0,0,0,0,0,0,0,0,0,0,0,0,0,0,0,0,0,0,0,0,0,0,0,0,0,0,0,0,0,0,0,0,0,0,0,0,0,0,0,0,0,0,0,0,0,0,0,0,0,0,0,0,0,0,0,0,0,0,0,0,0,0,0,0,0,0,0,0,0,0,0,0,0,0,0,0,0,0,0,0,0,0,0,0,0,-9999,-9999,-9999,-9999,-9999,-9999,-9999,-9999,-9999,-9999,-9999,-9999,-9999,-9999,-9999,-9999,-9999,0,0,0,0,-9999,-9999,-9999,-9999,-9999,-9999,-9999,-9999,-9999,-9999,-9999,-9999,-9999,-9999,-9999,-9999,-9999,-9999,-9999,
-9999,-9999,-9999,-9999,-9999,-9999.000000000000000,-9999,-9999,-9999,-9999,-9999,-9999,-9999,-9999,-9999,-9999,-9999,-9999,-9999,-9999,-9999,0,3,0,-9999,18,0,-9999,-9999,-9999,-9999,-9999,-9999,-9999,-9999,-9999,-9999,-9999,-9999,-9999,-9999,-9999,-9999,-9999,42,-9999,11,1,0,0,0,0,0,0,0,0,0,0,0,0,0,0,0,0,0,0,0,0,0,0,0,0,0,0,0,0,0,0,0,0,0,0,0,0,0,0,0,0,0,0,-9999,-9999,-9999,-9999,-9999,-9999,-9999,-9999,-9999,-9999,-9999,-9999,-9999,0,0,0,0,0,0,0,0,0,0,0,0,0,0,0,-9999,-9999,-9999,-9999,-9999,-9999,-9999,-9999,-9999,-9999,-9999,-9999,-9999,-9999,-9999,-9999,-9999,-9999,-9999,-9999,-9999,-9999,-9999,-9999,-9999,-9999,-9999,-9999,-9999,-9999,-9999,-9999,-9999,-9999,-9999,-9999,-9999,-9999,-9999,-9999,-9999,-9999,-9999,-9999,-9999,-9999,-9999,-9999,-9999,-9999,-9999,-9999,-9999,-9999,-9999,-9999,39,12,21,-9999,-9999,-9999,-9999,-9999,-9999,-9999,-9999,-9999,-9999,-9999,22,11,22,-9999,21,5,4,5,13,-9999,0,-9999,-9999,2,1,1,1,0,0,0,0,0,0,0,0,0,0,0,0,0,0,0,0,0,0,0,0,0,0,0,0,0,0,0,0,0,0,0,0,0,0,0,0,0,0,0,0,0,0,0,0,0,0,0,0,0,0,0,0,0,0,0,0,0,0,0,0,0,0,0,0,0,0,0,0,0,0,0,0,0,0,0,0,0,0,0,0,0,0,0,0,0,0,0,0,0,0,0,0,0,0,0,0,0,0,0,0,0,0,0,0,0,0,0,0,0,0,0,0,0,-9999,-9999,-9999,-9999,-9999,-9999,-9999,-9999,-9999,-9999,-9999,-9999,-9999,-9999,-9999,-9999,-9999,-9999,0,0,0,0,0,0,-9999,-9999,-9999,-9999,-9999,-9999,-9999,-9999,-9999,-9999,-9999,-9999,-9999,-9999,-9999,-9999,-9999,-9999,
-9999,-9999,-9999,-9999,-9999,-9999.000000000000000,-9999,-9999,-9999,-9999,-9999,-9999,-9999,-9999,-9999,-9999,-9999,-9999,-9999,2,7,0,-9999,-9999,-9999,-9999,-9999,-9999,-9999,-9999,-9999,-9999,-9999,-9999,-9999,-9999,-9999,-9999,-9999,-9999,-9999,-9999,-9999,-9999,-9999,0,36,16,15,1,0,0,0,0,0,0,0,0,0,0,0,0,0,0,0,0,0,0,0,0,0,0,0,0,0,0,0,0,0,0,0,0,0,0,0,0,0,0,0,0,0,0,-9999,-9999,-9999,-9999,-9999,-9999,-9999,-9999,0,-9999,-9999,0,0,0,0,0,0,0,0,0,0,0,0,0,0,0,-9999,-9999,-9999,-9999,-9999,-9999,-9999,-9999,-9999,-9999,-9999,-9999,-9999,-9999,-9999,-9999,-9999,-9999,-9999,-9999,-9999,-9999,-9999,-9999,-9999,-9999,-9999,-9999,-9999,-9999,-9999,-9999,-9999,-9999,-9999,-9999,-9999,-9999,-9999,-9999,-9999,-9999,-9999,-9999,-9999,-9999,-9999,-9999,-9999,-9999,-9999,-9999,-9999,-9999,-9999,-9999,70,40,-9999,29,-9999,-9999,-9999,-9999,-9999,-9999,-9999,-9999,-9999,-9999,27,16,-9999,19,19,15,-9999,-9999,-9999,-9999,-9999,-9999,-9999,4,1,1,1,0,0,0,0,0,0,0,0,0,0,0,0,0,0,0,0,0,0,0,0,0,0,0,0,0,0,0,0,0,0,0,0,0,0,0,0,0,0,0,0,0,0,0,0,0,0,0,0,0,0,0,0,0,0,0,0,0,0,0,0,0,0,0,0,0,0,0,0,0,0,0,0,0,0,0,0,0,0,0,0,0,0,0,0,0,0,0,0,0,0,0,0,0,0,0,0,0,0,0,0,0,0,0,0,0,0,0,0,0,0,0,0,-9999,-9999,-9999,-9999,-9999,-9999,-9999,-9999,-9999,-9999,-9999,-9999,-9999,-9999,-9999,-9999,-9999,-9999,0,0,0,0,0,0,0,-9999,-9999,-9999,-9999,-9999,-9999,-9999,-9999,-9999,-9999,-9999,-9999,-9999,-9999,-9999,-9999,-9999,-9999,
-9999,-9999,-9999,-9999,-9999,-9999.000000000000000,-9999,-9999,-9999,-9999,-9999,-9999,-9999,-9999,-9999,-9999,5,0,-9999,0,-9999,-9999,-9999,-9999,-9999,-9999,-9999,-9999,-9999,-9999,-9999,-9999,-9999,-9999,-9999,-9999,-9999,-9999,-9999,-9999,-9999,-9999,-9999,-9999,-9999,-9999,0,61,0,32,0,0,0,0,0,0,0,0,0,0,0,0,0,0,0,0,0,0,0,0,0,0,0,0,0,0,0,0,0,0,0,0,0,0,0,0,0,0,0,0,0,0,0,0,0,0,0,-9999,-9999,-9999,-9999,0,0,0,0,0,0,0,0,0,0,0,0,0,0,0,0,0,0,0,0,-9999,-9999,-9999,-9999,-9999,-9999,-9999,-9999,-9999,-9999,-9999,-9999,-9999,-9999,-9999,-9999,-9999,-9999,-9999,-9999,-9999,-9999,-9999,-9999,-9999,-9999,-9999,-9999,-9999,-9999,-9999,-9999,-9999,-9999,-9999,-9999,-9999,-9999,-9999,-9999,-9999,-9999,-9999,-9999,-9999,-9999,-9999,-9999,-9999,-9999,74,40,39,77,80,68,26,-9999,-9999,-9999,-9999,-9999,-9999,-9999,-9999,-9999,-9999,38,20,29,32,-9999,-9999,-9999,-9999,-9999,-9999,-9999,-9999,4,3,2,1,1,0,0,0,0,0,0,0,0,0,0,0,0,0,0,0,0,0,0,0,0,0,0,0,0,0,0,0,0,0,0,0,0,0,0,0,0,0,0,0,0,0,0,0,0,0,0,0,0,0,0,0,0,0,0,0,0,0,0,0,0,0,0,0,0,0,0,0,0,0,0,0,0,0,0,0,0,0,0,0,0,0,0,0,0,0,0,0,0,0,0,0,0,0,0,0,0,0,0,0,0,0,0,0,0,0,0,0,0,0,0,-9999,0,0,-9999,-9999,-9999,-9999,-9999,-9999,-9999,-9999,-9999,-9999,-9999,-9999,-9999,-9999,-9999,-9999,-9999,0,0,0,0,0,0,-9999,-9999,-9999,-9999,-9999,0,-9999,-9999,-9999,-9999,-9999,-9999,-9999,-9999,-9999,-9999,-9999,-9999,-9999,
-9999,-9999,-9999,-9999,-9999,-9999.000000000000000,-9999,-9999,-9999,-9999,-9999,-9999,-9999,7,-9999,-9999,-9999,-9999,-9999,-9999,-9999,-9999,-9999,-9999,-9999,-9999,-9999,-9999,-9999,-9999,-9999,-9999,-9999,-9999,-9999,-9999,-9999,-9999,-9999,-9999,-9999,-9999,-9999,-9999,-9999,-9999,0,48,-9999,59,15,0,0,0,0,0,0,0,0,0,0,0,0,0,0,0,0,0,0,0,0,0,0,0,0,0,0,0,0,0,0,0,0,0,0,0,0,0,0,0,0,0,0,0,0,0,0,-9999,-9999,-9999,-9999,0,0,0,0,0,0,0,0,0,0,0,0,0,0,0,0,0,0,0,0,0,-9999,-9999,-9999,-9999,-9999,-9999,-9999,-9999,-9999,-9999,-9999,-9999,-9999,-9999,-9999,-9999,-9999,-9999,-9999,-9999,-9999,-9999,-9999,-9999,-9999,-9999,-9999,-9999,-9999,-9999,-9999,-9999,-9999,-9999,-9999,-9999,-9999,-9999,-9999,-9999,-9999,-9999,-9999,-9999,-9999,-9999,-9999,-9999,81,60,53,67,-9999,-9999,-9999,54,46,-9999,-9999,-9999,-9999,-9999,-9999,-9999,-9999,-9999,29,19,-9999,16,13,-9999,11,7,5,5,5,4,3,2,2,1,1,1,0,0,0,0,0,0,0,0,0,0,0,0,0,0,0,0,0,0,0,0,0,0,0,0,0,0,0,0,0,0,0,0,0,0,0,0,0,0,0,0,0,0,0,0,0,0,0,0,0,0,0,0,0,0,0,0,0,0,0,0,0,0,0,0,0,0,0,0,0,0,0,0,0,0,0,0,0,0,0,0,0,0,0,0,0,0,0,0,0,0,0,0,0,0,0,0,0,0,0,0,0,0,0,0,0,0,0,0,0,0,-9999,0,0,0,-9999,-9999,0,-9999,-9999,-9999,-9999,-9999,-9999,-9999,-9999,-9999,-9999,-9999,-9999,0,0,0,0,-9999,-9999,-9999,-9999,-9999,-9999,-9999,-9999,-9999,-9999,-9999,-9999,-9999,-9999,-9999,-9999,-9999,-9999,-9999,-9999,-9999,
-9999,-9999,-9999,-9999,-9999,-9999.000000000000000,-9999,-9999,-9999,-9999,-9999,0,-9999,-9999,-9999,-9999,-9999,-9999,-9999,-9999,-9999,-9999,-9999,-9999,-9999,-9999,-9999,-9999,-9999,-9999,-9999,-9999,-9999,-9999,-9999,-9999,-9999,-9999,-9999,-9999,-9999,-9999,-9999,-9999,-9999,-9999,-9999,0,77,-9999,73,38,1,0,0,0,0,0,0,0,0,0,0,0,0,0,0,0,0,0,0,0,0,0,0,0,0,0,0,0,0,0,0,0,0,0,0,0,0,0,0,0,0,0,0,0,0,0,0,-9999,-9999,0,0,0,0,0,0,0,0,0,0,0,0,0,0,0,0,0,0,0,0,0,0,-9999,-9999,-9999,-9999,-9999,-9999,-9999,-9999,-9999,-9999,-9999,-9999,-9999,-9999,-9999,-9999,-9999,-9999,-9999,-9999,-9999,-9999,-9999,-9999,-9999,-9999,-9999,-9999,-9999,-9999,-9999,-9999,-9999,-9999,-9999,-9999,-9999,-9999,-9999,-9999,-9999,-9999,-9999,-9999,-9999,-9999,-9999,85,63,63,-9999,-9999,83,44,55,53,53,-9999,-9999,-9999,-9999,-9999,38,30,28,25,21,18,18,16,14,12,10,9,7,7,6,5,4,3,2,2,1,1,1,0,0,0,0,0,0,0,0,0,0,0,0,0,0,0,0,0,0,0,0,0,0,0,0,0,0,0,0,0,0,0,0,0,0,0,0,0,0,0,0,0,0,0,0,0,0,0,0,0,0,0,0,0,0,0,0,0,0,0,0,0,0,0,0,0,0,0,0,0,0,0,0,0,0,0,0,0,0,0,0,0,0,0,0,0,0,0,0,0,0,0,0,0,0,0,0,0,0,0,0,0,0,0,0,0,0,0,0,0,0,0,0,-9999,0,0,-9999,-9999,-9999,-9999,-9999,-9999,-9999,-9999,-9999,-9999,-9999,-9999,-9999,0,0,0,-9999,-9999,-9999,-9999,-9999,-9999,-9999,-9999,-9999,-9999,-9999,-9999,-9999,2,-9999,-9999,-9999,-9999,-9999,-9999,-9999,
-9999,-9999,-9999,-9999,-9999,-9999.000000000000000,-9999,-9999,-9999,-9999,-9999,-9999,-9999,-9999,-9999,-9999,-9999,-9999,-9999,-9999,-9999,-9999,-9999,-9999,-9999,-9999,-9999,-9999,-9999,-9999,-9999,-9999,-9999,-9999,-9999,-9999,-9999,-9999,-9999,-9999,-9999,-9999,-9999,-9999,-9999,-9999,-9999,-9999,-9999,-9999,-9999,0,19,0,0,0,0,0,0,0,0,0,0,0,0,0,0,0,0,0,0,0,0,0,0,0,0,0,0,0,0,0,0,0,0,0,0,0,0,0,0,0,0,0,0,0,0,0,0,-9999,0,0,0,0,0,0,0,0,0,0,0,0,0,0,0,0,0,0,0,0,0,0,0,0,0,-9999,-9999,-9999,-9999,-9999,-9999,-9999,-9999,-9999,-9999,-9999,-9999,-9999,-9999,-9999,-9999,-9999,-9999,-9999,-9999,-9999,-9999,-9999,-9999,-9999,-9999,-9999,-9999,-9999,-9999,-9999,-9999,-9999,-9999,-9999,-9999,-9999,-9999,-9999,-9999,-9999,-9999,-9999,-9999,94,94,94,-9999,-9999,91,86,70,62,51,49,55,75,-9999,-9999,44,39,37,26,16,15,12,16,17,16,13,12,11,9,8,6,5,5,4,3,2,2,1,1,1,1,0,0,0,0,0,0,0,0,0,0,0,0,0,0,0,0,0,0,0,0,0,0,0,0,0,0,0,0,0,0,0,0,0,0,0,0,0,0,0,0,0,0,0,0,0,0,0,0,0,0,0,0,0,0,0,0,0,0,0,0,0,0,0,0,0,0,0,0,0,0,0,0,0,0,0,0,0,0,0,0,0,0,0,0,0,0,0,0,0,0,0,0,0,0,0,0,0,0,0,0,0,0,0,0,0,0,0,0,0,0,0,0,0,-9999,-9999,-9999,-9999,-9999,-9999,-9999,-9999,-9999,-9999,-9999,-9999,-9999,0,0,-9999,-9999,-9999,-9999,-9999,-9999,-9999,-9999,-9999,-9999,-9999,-9999,-9999,-9999,-9999,-9999,-9999,-9999,-9999,0,-9999,-9999,
-9999,-9999,-9999,-9999,-9999,-9999.000000000000000,-9999,-9999,-9999,-9999,-9999,-9999,-9999,-9999,-9999,-9999,-9999,-9999,-9999,-9999,-9999,-9999,-9999,-9999,-9999,-9999,-9999,-9999,-9999,-9999,-9999,-9999,-9999,-9999,-9999,-9999,-9999,-9999,-9999,-9999,-9999,-9999,-9999,-9999,-9999,-9999,-9999,-9999,-9999,-9999,-9999,-9999,44,16,8,0,0,0,0,0,0,0,0,0,0,0,0,0,0,0,0,0,0,0,0,0,0,0,0,0,0,0,0,0,0,0,0,0,0,0,0,0,0,0,0,0,0,0,0,0,0,0,0,0,0,0,0,0,0,0,0,0,0,0,0,0,0,0,0,0,0,0,0,0,-9999,-9999,-9999,-9999,-9999,-9999,-9999,-9999,-9999,-9999,-9999,-9999,-9999,-9999,-9999,-9999,-9999,-9999,-9999,-9999,-9999,-9999,-9999,-9999,-9999,-9999,-9999,-9999,-9999,-9999,-9999,-9999,-9999,-9999,-9999,-9999,-9999,-9999,-9999,-9999,-9999,-9999,-9999,-9999,-9999,-9999,-9999,-9999,-9999,-9999,-9999,86,83,84,80,80,-9999,69,44,43,37,30,23,22,17,12,10,8,7,8,12,8,6,8,9,6,6,5,4,3,3,2,1,1,1,1,1,0,0,0,0,0,0,0,0,0,0,0,0,0,0,0,0,0,0,0,0,0,0,0,0,0,0,0,0,0,0,0,0,0,0,0,0,0,0,0,0,0,0,0,0,0,0,0,0,0,0,0,0,0,0,0,0,0,0,0,0,0,0,0,0,0,0,0,0,0,0,0,0,0,0,0,0,0,0,0,0,0,0,0,0,0,0,0,0,0,0,0,0,0,0,0,0,0,0,0,0,0,0,0,0,0,0,0,0,0,-9999,-9999,0,-9999,-9999,-9999,-9999,-9999,-9999,-9999,-9999,-9999,-9999,-9999,-9999,-9999,0,-9999,-9999,-9999,-9999,-9999,-9999,-9999,-9999,-9999,-9999,-9999,-9999,-9999,-9999,-9999,-9999,-9999,-9999,-9999,-9999,-9999,-9999,-9999,
-9999,-9999,-9999,-9999,-9999,-9999.000000000000000,-9999,-9999,-9999,-9999,-9999,-9999,-9999,-9999,-9999,-9999,-9999,-9999,-9999,-9999,-9999,-9999,-9999,-9999,-9999,-9999,-9999,-9999,-9999,-9999,-9999,-9999,-9999,-9999,-9999,-9999,-9999,-9999,-9999,-9999,-9999,-9999,-9999,-9999,-9999,-9999,-9999,-9999,-9999,-9999,-9999,-9999,0,59,-9999,34,21,4,0,0,0,0,0,0,0,0,0,0,0,0,0,0,0,0,0,0,0,0,0,0,0,0,0,0,0,0,0,0,0,0,0,0,0,0,0,0,0,0,0,0,0,0,0,0,0,0,0,0,0,0,0,0,0,-9999,-9999,-9999,-9999,-9999,-9999,-9999,-9999,-9999,0,0,0,-9999,-9999,-9999,-9999,-9999,-9999,-9999,-9999,-9999,-9999,-9999,-9999,-9999,-9999,-9999,-9999,-9999,-9999,-9999,-9999,-9999,-9999,-9999,-9999,-9999,-9999,-9999,-9999,-9999,-9999,-9999,-9999,-9999,-9999,-9999,-9999,-9999,-9999,-9999,-9999,-9999,-9999,-9999,-9999,-9999,-9999,-9999,-9999,-9999,0,-9999,-9999,-9999,-9999,-9999,-9999,50,49,44,38,27,25,20,26,18,14,9,7,6,7,6,6,7,5,2,2,4,2,2,2,1,1,1,1,1,1,1,1,0,0,0,0,0,0,0,0,0,0,0,0,0,0,0,0,0,0,0,0,0,0,0,0,0,0,0,0,0,0,0,0,0,0,0,0,0,0,0,0,0,0,0,0,0,0,0,0,0,0,0,0,0,0,0,0,0,0,0,0,0,0,0,0,0,0,0,0,0,0,0,0,0,0,0,0,0,0,0,0,0,0,0,0,0,0,0,0,0,0,0,0,0,0,0,0,0,0,0,0,0,0,0,0,0,0,0,-9999,-9999,0,-9999,-9999,-9999,-9999,-9999,-9999,-9999,-9999,-9999,-9999,-9999,-9999,0,-9999,-9999,-9999,-9999,-9999,-9999,-9999,-9999,-9999,-9999,-9999,-9999,-9999,-9999,-9999,-9999,-9999,-9999,-9999,-9999,-9999,-9999,-9999,-9999,
-9999,-9999,-9999,-9999,-9999,-9999.000000000000000,-9999,-9999,-9999,-9999,-9999,-9999,-9999,-9999,-9999,-9999,-9999,-9999,-9999,-9999,-9999,-9999,-9999,-9999,-9999,-9999,-9999,-9999,-9999,-9999,-9999,-9999,-9999,-9999,-9999,-9999,-9999,-9999,-9999,-9999,-9999,-9999,-9999,-9999,-9999,-9999,-9999,-9999,-9999,-9999,-9999,-9999,-9999,-9999,0,50,63,57,2,0,0,0,0,0,0,0,0,0,0,0,0,0,0,0,0,0,0,0,0,0,0,0,0,0,0,0,0,0,0,0,0,0,0,0,0,0,0,0,0,0,0,0,0,0,0,0,0,0,0,0,0,-9999,-9999,0,0,-9999,-9999,-9999,-9999,-9999,-9999,0,0,0,0,0,-9999,-9999,-9999,-9999,-9999,-9999,-9999,-9999,-9999,-9999,-9999,-9999,-9999,-9999,-9999,-9999,-9999,-9999,-9999,-9999,-9999,-9999,-9999,-9999,-9999,-9999,-9999,-9999,-9999,-9999,-9999,-9999,-9999,-9999,-9999,-9999,-9999,-9999,-9999,-9999,-9999,-9999,-9999,-9999,-9999,-9999,-9999,-9999,-9999,-9999,-9999,-9999,71,57,54,52,51,44,40,28,24,23,13,12,12,11,9,6,5,7,12,11,8,5,6,8,6,1,0,2,2,2,1,1,1,1,1,1,1,1,0,0,0,0,0,0,0,0,0,0,0,0,0,0,0,0,0,0,0,0,0,0,0,0,0,0,0,0,0,0,0,0,0,0,0,0,0,0,0,0,0,0,0,0,0,0,0,0,0,0,0,0,0,0,0,0,0,0,0,0,0,0,0,0,0,0,0,0,0,0,0,0,0,0,0,0,0,0,0,0,0,0,0,0,0,0,0,0,0,0,0,0,0,0,0,0,0,0,0,0,0,0,0,0,0,-9999,0,-9999,0,-9999,-9999,-9999,-9999,-9999,-9999,-9999,-9999,-9999,-9999,-9999,-9999,-9999,-9999,-9999,-9999,-9999,-9999,-9999,-9999,-9999,-9999,-9999,-9999,-9999,-9999,-9999,-9999,-9999,-9999,-9999,-9999,-9999,-9999,-9999,
-9999,-9999,-9999,-9999,-9999,-9999.000000000000000,-9999,-9999,-9999,-9999,-9999,-9999,-9999,-9999,-9999,-9999,-9999,-9999,-9999,-9999,-9999,-9999,-9999,-9999,-9999,-9999,-9999,-9999,-9999,-9999,-9999,-9999,-9999,-9999,-9999,-9999,-9999,-9999,-9999,-9999,-9999,-9999,-9999,-9999,-9999,-9999,-9999,-9999,-9999,-9999,-9999,-9999,-9999,-9999,-9999,75,23,59,7,1,3,4,4,1,0,0,0,0,0,0,0,0,0,0,0,0,0,0,0,0,0,0,0,0,0,0,0,0,0,0,0,0,0,0,0,0,0,0,0,0,0,0,0,0,0,0,0,0,0,0,0,0,0,0,-9999,-9999,-9999,-9999,-9999,-9999,0,0,0,0,0,0,0,-9999,-9999,-9999,-9999,-9999,-9999,-9999,-9999,-9999,-9999,-9999,-9999,-9999,-9999,-9999,-9999,-9999,-9999,-9999,-9999,-9999,-9999,-9999,-9999,-9999,-9999,-9999,-9999,-9999,-9999,-9999,-9999,-9999,-9999,-9999,-9999,-9999,-9999,-9999,-9999,-9999,-9999,-9999,-9999,-9999,-9999,-9999,-9999,89,88,82,69,65,60,55,48,39,29,31,18,15,10,7,1,1,0,0,1,2,13,16,14,13,12,12,11,6,1,0,3,4,3,3,3,2,2,2,2,2,1,1,1,1,1,1,1,0,0,0,0,0,0,0,0,0,0,0,0,0,0,0,0,0,0,0,0,0,0,0,0,0,0,0,0,0,0,0,0,0,0,0,0,0,0,0,0,0,0,0,0,0,0,0,0,0,0,0,0,0,0,0,0,0,0,0,0,0,0,0,0,0,0,0,0,0,0,0,0,0,0,0,0,0,0,0,0,0,0,0,0,0,0,0,0,0,0,0,0,0,0,0,0,-9999,-9999,-9999,0,-9999,-9999,-9999,-9999,-9999,-9999,-9999,-9999,-9999,-9999,-9999,-9999,-9999,-9999,-9999,-9999,-9999,-9999,-9999,-9999,-9999,-9999,-9999,-9999,-9999,-9999,-9999,-9999,-9999,-9999,-9999,-9999,-9999,-9999,-9999,-9999,-9999,
-9999,-9999,-9999,-9999,-9999,-9999.000000000000000,-9999,-9999,-9999,-9999,-9999,-9999,-9999,-9999,-9999,-9999,-9999,-9999,-9999,-9999,-9999,-9999,-9999,-9999,-9999,-9999,-9999,-9999,-9999,-9999,-9999,-9999,-9999,-9999,-9999,-9999,-9999,-9999,-9999,-9999,-9999,-9999,-9999,-9999,-9999,-9999,-9999,-9999,-9999,-9999,-9999,-9999,-9999,-9999,-9999,88,58,31,2,7,14,13,6,5,0,0,0,0,0,0,0,0,0,0,0,0,0,0,0,0,0,0,0,0,0,0,0,0,0,0,0,0,0,0,0,0,0,0,0,0,0,0,0,0,0,0,0,0,0,0,0,0,0,0,0,0,-9999,-9999,-9999,0,-9999,-9999,-9999,-9999,1,0,2,-9999,-9999,-9999,-9999,-9999,-9999,-9999,-9999,-9999,-9999,-9999,-9999,-9999,-9999,-9999,-9999,-9999,-9999,-9999,-9999,-9999,-9999,-9999,-9999,-9999,-9999,-9999,-9999,-9999,-9999,-9999,-9999,-9999,-9999,-9999,-9999,-9999,-9999,-9999,-9999,-9999,-9999,-9999,-9999,-9999,-9999,-9999,-9999,-9999,-9999,0,81,66,62,52,43,39,35,26,9,0,0,0,0,1,1,4,6,12,19,18,16,16,15,14,5,4,6,1,1,4,4,4,6,9,5,4,4,6,9,-9999,-9999,3,3,2,2,1,1,1,1,0,0,0,-9999,0,1,0,0,0,0,0,0,0,0,0,0,0,0,0,0,0,0,0,0,0,0,0,0,0,0,0,0,0,0,0,0,0,0,0,0,0,0,0,0,0,0,0,0,0,0,0,0,0,0,0,0,0,0,0,0,0,0,0,0,0,0,0,0,0,0,0,0,0,0,0,0,0,0,0,0,0,0,0,0,0,0,0,0,0,0,0,-9999,-9999,-9999,-9999,0,-9999,-9999,-9999,-9999,-9999,-9999,-9999,-9999,-9999,0,-9999,-9999,-9999,-9999,-9999,-9999,-9999,-9999,-9999,-9999,-9999,-9999,-9999,-9999,-9999,-9999,-9999,-9999,-9999,-9999,-9999,-9999,-9999,-9999,-9999,-9999,-9999,
-9999,-9999,-9999,-9999,-9999,-9999.000000000000000,-9999,-9999,-9999,-9999,-9999,-9999,-9999,-9999,-9999,-9999,-9999,-9999,-9999,-9999,-9999,-9999,-9999,-9999,-9999,-9999,-9999,-9999,-9999,-9999,-9999,-9999,-9999,-9999,-9999,-9999,-9999,-9999,-9999,-9999,-9999,-9999,-9999,-9999,-9999,-9999,-9999,-9999,-9999,-9999,-9999,-9999,-9999,-9999,-9999,-9999,56,37,10,12,11,5,1,1,0,0,0,0,0,0,0,0,0,0,0,0,0,0,0,0,0,0,0,0,0,0,0,0,0,0,0,0,0,0,0,0,0,0,0,0,0,0,0,0,0,0,0,0,0,0,0,0,0,0,0,0,-9999,0,0,0,-9999,-9999,-9999,-9999,-9999,-9999,-9999,-9999,-9999,-9999,-9999,-9999,-9999,-9999,-9999,-9999,-9999,-9999,-9999,-9999,-9999,-9999,-9999,-9999,-9999,-9999,-9999,-9999,-9999,-9999,-9999,-9999,-9999,-9999,-9999,-9999,-9999,-9999,-9999,-9999,-9999,-9999,-9999,-9999,-9999,-9999,-9999,-9999,-9999,-9999,-9999,-9999,-9999,-9999,-9999,-9999,-9999,-9999,85,73,63,48,22,24,33,29,0,1,49,47,35,43,74,64,23,26,27,21,20,19,18,15,4,2,2,1,2,7,6,9,-9999,-9999,-9999,10,-9999,-9999,-9999,15,9,9,7,5,4,3,2,2,2,4,-9999,-9999,-9999,-9999,-9999,0,0,0,0,0,0,0,0,0,0,0,0,0,0,0,0,0,0,0,0,0,0,0,0,0,0,0,0,0,0,0,0,0,0,0,0,0,0,0,0,0,0,0,0,0,0,0,0,0,0,0,0,0,0,0,0,0,0,0,0,0,0,0,0,0,0,0,0,0,0,0,0,0,0,0,0,0,0,0,0,0,0,0,0,-9999,-9999,-9999,-9999,0,-9999,-9999,-9999,-9999,-9999,-9999,-9999,0,-9999,-9999,-9999,-9999,-9999,-9999,-9999,-9999,-9999,-9999,-9999,-9999,-9999,-9999,-9999,-9999,-9999,-9999,-9999,-9999,-9999,-9999,-9999,-9999,-9999,-9999,-9999,-9999,-9999,-9999,
-9999,-9999,-9999,-9999,-9999,-9999.000000000000000,-9999,-9999,-9999,-9999,-9999,-9999,-9999,-9999,-9999,-9999,-9999,-9999,-9999,-9999,-9999,-9999,-9999,-9999,-9999,-9999,-9999,-9999,-9999,-9999,-9999,-9999,-9999,-9999,-9999,-9999,-9999,-9999,-9999,-9999,-9999,-9999,-9999,-9999,-9999,-9999,-9999,-9999,-9999,-9999,-9999,-9999,-9999,-9999,-9999,-9999,63,28,6,4,2,0,3,1,0,0,0,0,0,0,0,0,0,0,0,0,0,0,0,0,0,0,0,0,0,0,0,0,0,0,0,0,0,0,0,0,0,0,0,0,0,0,0,0,0,0,0,0,0,0,0,0,-9999,-9999,0,0,1,-9999,-9999,-9999,-9999,-9999,-9999,-9999,-9999,-9999,-9999,-9999,-9999,-9999,-9999,-9999,-9999,-9999,-9999,-9999,-9999,-9999,-9999,-9999,-9999,-9999,-9999,-9999,-9999,-9999,-9999,-9999,-9999,-9999,-9999,-9999,-9999,-9999,-9999,-9999,-9999,-9999,-9999,-9999,-9999,-9999,-9999,-9999,-9999,-9999,-9999,-9999,-9999,-9999,-9999,-9999,-9999,-9999,-9999,-9999,-9999,-9999,84,72,67,59,37,23,54,30,2,27,78,65,48,58,-9999,86,82,47,24,15,15,18,19,13,11,11,8,9,10,10,13,26,-9999,-9999,-9999,35,30,0,-9999,47,36,18,10,6,4,5,4,5,7,-9999,-9999,-9999,-9999,3,1,1,0,0,0,0,1,0,0,0,0,0,1,1,1,1,0,0,0,0,0,0,0,0,0,0,0,0,0,0,0,0,0,0,0,0,0,0,0,0,0,0,0,0,0,0,0,0,0,0,0,0,0,0,0,0,0,0,0,0,0,0,0,0,0,0,0,0,0,0,0,0,0,0,0,0,0,0,0,0,0,0,0,0,-9999,-9999,-9999,-9999,-9999,0,-9999,-9999,-9999,-9999,-9999,0,-9999,-9999,-9999,-9999,-9999,-9999,-9999,-9999,-9999,-9999,-9999,-9999,-9999,-9999,-9999,-9999,-9999,-9999,-9999,-9999,-9999,-9999,-9999,-9999,-9999,-9999,-9999,-9999,-9999,-9999,-9999,-9999,
-9999,-9999,-9999,-9999,-9999,-9999.000000000000000,-9999,-9999,-9999,-9999,-9999,-9999,-9999,-9999,-9999,-9999,-9999,-9999,-9999,-9999,-9999,-9999,-9999,-9999,-9999,-9999,-9999,-9999,-9999,-9999,-9999,-9999,-9999,-9999,-9999,-9999,-9999,-9999,-9999,-9999,-9999,-9999,-9999,-9999,-9999,-9999,-9999,-9999,-9999,-9999,-9999,-9999,-9999,-9999,-9999,88,63,16,3,3,2,3,4,5,0,0,0,0,0,0,0,0,0,0,0,0,0,0,0,0,0,0,0,0,0,0,0,0,0,0,0,0,1,1,0,0,0,0,0,0,0,1,1,0,0,0,0,0,0,1,3,-9999,-9999,5,4,-9999,-9999,-9999,-9999,-9999,-9999,-9999,-9999,-9999,-9999,-9999,-9999,-9999,-9999,-9999,-9999,-9999,-9999,-9999,-9999,-9999,-9999,-9999,-9999,-9999,-9999,-9999,-9999,-9999,-9999,-9999,-9999,-9999,-9999,-9999,-9999,-9999,-9999,-9999,-9999,-9999,-9999,-9999,-9999,-9999,-9999,-9999,-9999,-9999,-9999,-9999,-9999,-9999,-9999,-9999,-9999,-9999,-9999,-9999,-9999,-9999,-9999,-9999,86,74,69,69,63,81,86,86,86,83,-9999,-9999,85,63,-9999,-9999,-9999,81,74,37,13,10,11,14,9,13,14,13,11,13,-9999,-9999,-9999,-9999,-9999,-9999,-9999,-9999,-9999,-9999,-9999,62,10,0,0,2,9,11,11,-9999,-9999,-9999,0,9,3,2,1,1,1,1,1,1,1,1,1,2,2,3,3,3,1,1,1,1,0,0,0,0,0,0,0,0,0,0,0,0,0,0,0,0,0,0,0,0,0,0,0,0,0,0,0,0,0,0,0,0,0,0,0,0,0,0,0,0,0,0,0,0,0,0,0,0,0,0,0,0,0,0,0,0,0,0,0,0,0,0,0,-9999,-9999,-9999,-9999,-9999,-9999,0,0,0,0,0,-9999,-9999,-9999,-9999,-9999,-9999,-9999,-9999,-9999,-9999,-9999,-9999,-9999,-9999,-9999,-9999,-9999,-9999,-9999,-9999,-9999,-9999,-9999,-9999,-9999,-9999,-9999,-9999,-9999,-9999,-9999,-9999,-9999,-9999,
-9999,-9999,-9999,-9999,-9999,-9999.000000000000000,-9999,-9999,-9999,-9999,-9999,-9999,-9999,-9999,-9999,-9999,-9999,-9999,-9999,-9999,-9999,-9999,-9999,-9999,-9999,-9999,-9999,-9999,-9999,-9999,-9999,-9999,-9999,-9999,-9999,-9999,-9999,-9999,-9999,-9999,-9999,-9999,-9999,-9999,-9999,-9999,-9999,-9999,-9999,-9999,-9999,-9999,-9999,-9999,-9999,89,50,16,6,3,4,3,4,2,4,2,1,0,0,0,0,0,0,0,0,0,0,0,0,0,0,0,0,0,0,0,0,0,0,0,0,0,4,3,1,0,1,1,1,1,1,0,0,0,0,0,0,0,1,-9999,-9999,-9999,-9999,-9999,-9999,-9999,-9999,-9999,-9999,-9999,-9999,-9999,-9999,-9999,-9999,-9999,-9999,-9999,-9999,-9999,-9999,-9999,-9999,-9999,-9999,-9999,-9999,-9999,-9999,-9999,-9999,-9999,-9999,-9999,-9999,-9999,-9999,-9999,-9999,-9999,-9999,-9999,-9999,-9999,-9999,-9999,-9999,-9999,-9999,-9999,-9999,-9999,-9999,-9999,-9999,-9999,-9999,-9999,-9999,-9999,0,90,82,42,52,50,54,63,74,40,26,23,66,-9999,-9999,-9999,-9999,-9999,-9999,78,72,83,69,-9999,-9999,-9999,-9999,62,72,26,15,13,7,6,13,16,19,-9999,-9999,-9999,-9999,-9999,-9999,-9999,-9999,-9999,-9999,-9999,-9999,-9999,0,65,14,1,0,0,0,-9999,-9999,-9999,-9999,0,13,6,4,3,3,2,3,3,2,3,5,7,6,6,6,6,8,7,0,0,0,0,0,0,0,0,0,0,0,0,0,0,0,0,0,0,0,0,0,0,0,0,0,0,0,0,0,0,0,0,0,0,0,0,0,0,0,0,0,0,0,0,0,0,0,0,0,0,0,0,0,0,0,0,0,0,0,0,0,-9999,0,0,-9999,-9999,-9999,-9999,-9999,-9999,0,0,0,0,0,-9999,-9999,-9999,-9999,-9999,-9999,-9999,-9999,-9999,-9999,-9999,-9999,-9999,-9999,-9999,-9999,-9999,-9999,-9999,-9999,-9999,-9999,-9999,-9999,-9999,-9999,-9999,-9999,-9999,-9999,-9999,-9999,-9999,-9999,-9999,
-9999,-9999,-9999,-9999,-9999,-9999.000000000000000,-9999,-9999,-9999,-9999,-9999,-9999,-9999,-9999,-9999,-9999,-9999,-9999,-9999,-9999,-9999,-9999,-9999,-9999,-9999,-9999,-9999,-9999,-9999,-9999,-9999,-9999,-9999,-9999,-9999,-9999,-9999,-9999,-9999,-9999,-9999,-9999,-9999,-9999,-9999,-9999,-9999,-9999,-9999,-9999,-9999,-9999,-9999,-9999,-9999,82,43,18,12,6,3,6,5,2,0,0,2,4,0,0,0,0,0,0,0,0,0,0,0,0,0,0,0,0,0,0,0,0,1,1,1,1,2,2,1,1,2,3,2,1,1,0,0,1,1,2,2,4,6,11,-9999,-9999,-9999,-9999,-9999,-9999,-9999,-9999,-9999,-9999,-9999,-9999,-9999,-9999,-9999,-9999,-9999,-9999,-9999,-9999,-9999,-9999,-9999,-9999,-9999,-9999,-9999,-9999,-9999,-9999,-9999,-9999,-9999,-9999,-9999,-9999,-9999,-9999,-9999,-9999,-9999,-9999,-9999,-9999,-9999,-9999,-9999,-9999,-9999,-9999,-9999,-9999,-9999,-9999,-9999,-9999,-9999,-9999,-9999,-9999,-9999,86,85,71,65,60,44,43,69,84,86,88,77,-9999,-9999,-9999,-9999,-9999,50,-9999,-9999,0,74,83,-9999,-9999,-9999,-9999,-9999,74,19,19,26,23,17,31,38,37,-9999,-9999,-9999,-9999,-9999,13,21,-9999,-9999,-9999,-9999,-9999,-9999,35,0,0,4,18,15,0,-9999,-9999,-9999,-9999,32,0,12,7,7,7,7,7,7,8,10,12,11,12,11,11,12,7,0,0,0,0,0,0,0,0,0,0,0,0,0,0,0,0,0,0,0,0,0,0,0,0,0,0,0,0,0,0,0,0,0,0,0,0,0,0,0,0,0,0,0,0,0,0,0,0,0,0,0,0,0,0,0,0,0,0,0,0,-9999,-9999,-9999,-9999,-9999,-9999,-9999,-9999,-9999,-9999,2,-9999,-9999,0,-9999,-9999,-9999,-9999,-9999,-9999,-9999,-9999,-9999,-9999,-9999,-9999,-9999,-9999,-9999,-9999,-9999,-9999,-9999,-9999,-9999,-9999,-9999,-9999,-9999,-9999,-9999,-9999,-9999,-9999,-9999,-9999,-9999,-9999,-9999,-9999,
-9999,-9999,-9999,-9999,-9999,-9999.000000000000000,-9999,-9999,-9999,-9999,-9999,-9999,-9999,-9999,-9999,-9999,-9999,-9999,-9999,-9999,-9999,-9999,-9999,-9999,-9999,-9999,-9999,-9999,-9999,-9999,-9999,-9999,-9999,-9999,-9999,-9999,-9999,-9999,-9999,-9999,-9999,-9999,-9999,-9999,-9999,-9999,-9999,-9999,-9999,-9999,-9999,-9999,-9999,-9999,-9999,78,59,56,21,11,11,9,7,4,1,1,6,3,0,0,0,0,0,0,0,2,2,1,2,2,2,2,2,2,2,2,2,2,2,2,2,2,2,2,2,3,3,3,3,3,2,1,3,4,5,7,15,19,-9999,-9999,-9999,-9999,-9999,-9999,-9999,-9999,-9999,-9999,-9999,-9999,-9999,-9999,-9999,-9999,-9999,-9999,-9999,-9999,-9999,-9999,-9999,-9999,-9999,-9999,-9999,-9999,-9999,-9999,-9999,-9999,-9999,-9999,-9999,-9999,-9999,-9999,-9999,-9999,-9999,-9999,-9999,-9999,-9999,-9999,-9999,-9999,-9999,-9999,-9999,-9999,-9999,-9999,-9999,-9999,-9999,-9999,-9999,-9999,-9999,-9999,-9999,78,90,83,63,63,67,54,47,75,-9999,-9999,-9999,-9999,-9999,-9999,-9999,-9999,64,-9999,-9999,-9999,-9999,0,65,82,79,-9999,-9999,71,41,31,60,67,72,71,63,-9999,63,49,37,17,8,9,13,17,20,-9999,15,-9999,1,0,0,0,0,1,18,42,21,-9999,-9999,-9999,48,-9999,23,16,15,14,14,14,14,14,16,17,19,15,11,15,19,14,10,12,3,0,0,0,0,0,0,0,0,0,0,0,0,0,0,0,0,0,0,0,0,0,0,0,0,0,0,0,0,0,0,0,0,0,0,0,0,0,0,0,0,0,0,0,0,0,0,0,0,0,0,0,0,0,0,0,0,-9999,-9999,-9999,-9999,-9999,-9999,-9999,-9999,-9999,-9999,-9999,2,4,-9999,-9999,-9999,-9999,-9999,-9999,-9999,-9999,-9999,-9999,-9999,-9999,-9999,-9999,-9999,-9999,-9999,-9999,-9999,-9999,-9999,-9999,-9999,-9999,-9999,-9999,-9999,-9999,-9999,-9999,-9999,-9999,-9999,-9999,-9999,-9999,-9999,-9999,
-9999,-9999,-9999,-9999,-9999,-9999.000000000000000,-9999,-9999,-9999,-9999,-9999,-9999,-9999,-9999,-9999,-9999,-9999,-9999,-9999,-9999,-9999,-9999,-9999,-9999,-9999,-9999,-9999,-9999,-9999,-9999,-9999,-9999,-9999,-9999,-9999,-9999,-9999,-9999,-9999,-9999,-9999,-9999,-9999,-9999,-9999,-9999,-9999,-9999,-9999,-9999,-9999,-9999,-9999,-9999,-9999,0,84,73,70,21,14,13,4,2,2,1,5,4,0,2,1,0,0,0,0,1,2,3,3,4,4,4,4,5,5,5,4,4,5,5,5,5,5,5,5,5,5,6,7,6,3,5,9,12,12,-9999,-9999,-9999,-9999,-9999,-9999,-9999,-9999,-9999,-9999,-9999,-9999,-9999,-9999,-9999,-9999,-9999,-9999,-9999,-9999,-9999,-9999,-9999,-9999,-9999,-9999,-9999,-9999,-9999,-9999,-9999,-9999,-9999,-9999,-9999,-9999,-9999,-9999,-9999,-9999,-9999,-9999,-9999,-9999,-9999,-9999,-9999,-9999,-9999,-9999,-9999,-9999,-9999,-9999,-9999,-9999,-9999,-9999,-9999,-9999,-9999,-9999,-9999,-9999,-9999,-9999,69,82,86,89,85,81,75,83,79,-9999,-9999,-9999,37,-9999,-9999,-9999,-9999,45,-9999,-9999,-9999,-9999,-9999,-9999,45,-9999,-9999,36,45,76,60,-9999,69,-9999,66,67,58,41,20,18,17,12,10,8,6,4,2,3,0,0,0,0,0,1,1,3,38,49,-9999,-9999,-9999,0,57,38,32,28,26,25,23,23,22,23,24,24,25,21,4,0,0,0,0,0,0,0,0,0,0,1,1,0,0,0,0,0,0,0,0,0,0,0,0,0,0,0,0,0,0,0,0,0,0,0,0,0,0,0,0,0,0,0,0,0,0,0,1,3,2,2,-9999,-9999,1,0,1,0,0,0,-9999,-9999,-9999,-9999,-9999,-9999,-9999,-9999,-9999,-9999,-9999,-9999,15,4,-9999,-9999,-9999,-9999,-9999,-9999,-9999,-9999,-9999,-9999,-9999,-9999,-9999,-9999,-9999,-9999,-9999,-9999,-9999,-9999,-9999,-9999,-9999,-9999,-9999,-9999,-9999,-9999,-9999,-9999,-9999,-9999,-9999,-9999,-9999,-9999,-9999,-9999,-9999,
-9999,-9999,-9999,-9999,-9999,-9999.000000000000000,-9999,-9999,-9999,-9999,-9999,-9999,-9999,-9999,-9999,-9999,-9999,-9999,-9999,-9999,-9999,-9999,-9999,-9999,-9999,-9999,-9999,-9999,-9999,-9999,-9999,-9999,-9999,-9999,-9999,-9999,-9999,-9999,-9999,-9999,-9999,-9999,-9999,-9999,-9999,-9999,-9999,-9999,-9999,-9999,-9999,-9999,-9999,-9999,-9999,-9999,58,80,79,58,7,12,8,4,8,4,6,2,1,8,5,1,0,0,0,3,4,5,5,6,7,7,8,8,9,9,9,9,9,9,10,10,11,10,10,10,9,10,9,6,5,12,19,25,-9999,0,-9999,-9999,-9999,-9999,-9999,-9999,-9999,-9999,-9999,-9999,-9999,-9999,-9999,-9999,-9999,-9999,-9999,-9999,-9999,-9999,-9999,-9999,-9999,-9999,-9999,-9999,-9999,-9999,-9999,-9999,-9999,-9999,-9999,-9999,-9999,-9999,-9999,-9999,-9999,-9999,-9999,-9999,-9999,-9999,-9999,-9999,-9999,-9999,-9999,-9999,-9999,-9999,-9999,-9999,-9999,-9999,-9999,-9999,-9999,-9999,-9999,-9999,-9999,-9999,23,55,70,80,85,88,88,84,88,-9999,-9999,28,-9999,-9999,-9999,-9999,-9999,-9999,0,-9999,-9999,-9999,-9999,-9999,-9999,-9999,49,-9999,-9999,-9999,43,75,75,71,-9999,-9999,56,63,53,33,17,12,11,15,9,9,6,10,18,17,10,4,1,0,0,5,4,5,-9999,0,-9999,-9999,-9999,77,64,51,33,33,38,35,33,31,31,31,33,34,21,5,8,5,0,0,0,0,0,0,0,2,2,2,1,0,0,0,0,0,0,0,0,0,0,0,0,0,0,0,0,0,0,0,0,0,0,0,0,0,0,0,0,0,0,0,0,0,4,6,6,-9999,-9999,-9999,-9999,6,-9999,-9999,-9999,1,0,-9999,-9999,-9999,-9999,-9999,-9999,-9999,-9999,-9999,-9999,-9999,-9999,17,8,-9999,-9999,-9999,-9999,-9999,-9999,-9999,-9999,-9999,-9999,-9999,-9999,-9999,-9999,-9999,-9999,-9999,-9999,-9999,-9999,-9999,-9999,-9999,-9999,-9999,-9999,-9999,-9999,-9999,-9999,-9999,-9999,-9999,-9999,-9999,-9999,-9999,-9999,-9999,
-9999,-9999,-9999,-9999,-9999,-9999.000000000000000,-9999,-9999,-9999,-9999,-9999,-9999,-9999,-9999,-9999,-9999,-9999,-9999,-9999,-9999,-9999,-9999,-9999,-9999,-9999,-9999,-9999,-9999,-9999,-9999,-9999,-9999,-9999,-9999,-9999,-9999,-9999,-9999,-9999,-9999,-9999,-9999,-9999,-9999,-9999,-9999,-9999,-9999,-9999,-9999,-9999,-9999,-9999,-9999,-9999,-9999,-9999,51,77,80,35,7,27,21,23,20,15,4,10,14,8,2,0,0,0,3,6,8,9,10,11,12,14,14,15,15,15,14,14,15,16,17,18,17,17,15,13,12,8,10,18,25,30,37,44,-9999,-9999,-9999,-9999,-9999,-9999,-9999,-9999,-9999,-9999,-9999,-9999,-9999,-9999,-9999,-9999,-9999,-9999,-9999,-9999,-9999,-9999,-9999,-9999,-9999,-9999,-9999,-9999,-9999,-9999,-9999,-9999,-9999,-9999,-9999,-9999,-9999,-9999,-9999,-9999,-9999,-9999,-9999,-9999,-9999,-9999,-9999,-9999,-9999,-9999,-9999,-9999,-9999,-9999,-9999,-9999,-9999,-9999,-9999,-9999,-9999,-9999,-9999,-9999,-9999,-9999,44,54,60,61,72,87,89,48,-9999,-9999,-9999,-9999,-9999,-9999,-9999,-9999,-9999,-9999,-9999,-9999,-9999,20,59,79,35,-9999,-9999,-9999,-9999,-9999,59,76,51,36,-9999,-9999,52,62,50,45,27,19,26,21,52,57,55,64,56,53,50,37,5,2,13,4,8,-9999,-9999,-9999,-9999,-9999,81,79,66,37,17,18,37,42,38,35,35,39,44,39,43,40,32,0,0,0,0,0,0,0,0,2,3,3,2,0,0,0,0,0,0,0,0,0,0,0,0,0,0,0,0,0,0,0,0,0,0,0,0,0,0,0,0,0,0,1,1,11,11,10,9,-9999,-9999,-9999,-9999,-9999,-9999,-9999,6,4,2,-9999,-9999,-9999,-9999,-9999,-9999,-9999,-9999,-9999,-9999,34,11,-9999,-9999,-9999,-9999,-9999,-9999,-9999,-9999,-9999,-9999,-9999,-9999,-9999,-9999,-9999,-9999,-9999,-9999,-9999,-9999,-9999,-9999,-9999,-9999,-9999,-9999,-9999,-9999,-9999,-9999,-9999,-9999,-9999,-9999,-9999,-9999,-9999,-9999,-9999,-9999,
-9999,-9999,-9999,-9999,-9999,-9999.000000000000000,-9999,-9999,-9999,-9999,-9999,-9999,-9999,-9999,-9999,-9999,-9999,-9999,-9999,-9999,-9999,-9999,-9999,-9999,-9999,-9999,-9999,-9999,-9999,-9999,-9999,-9999,-9999,-9999,-9999,-9999,-9999,-9999,-9999,-9999,-9999,-9999,-9999,-9999,-9999,-9999,-9999,-9999,-9999,-9999,-9999,-9999,-9999,-9999,-9999,-9999,-9999,0,69,78,80,28,60,70,59,66,34,19,21,12,11,10,4,0,0,5,8,13,15,16,17,21,24,25,26,24,23,24,23,25,25,25,24,24,22,20,20,17,13,23,34,39,42,46,-9999,-9999,-9999,-9999,-9999,-9999,-9999,-9999,-9999,-9999,-9999,-9999,-9999,-9999,-9999,-9999,-9999,-9999,-9999,-9999,-9999,-9999,-9999,-9999,-9999,-9999,-9999,-9999,-9999,-9999,-9999,-9999,-9999,-9999,-9999,-9999,-9999,-9999,-9999,-9999,-9999,-9999,-9999,-9999,-9999,-9999,-9999,-9999,-9999,-9999,-9999,-9999,-9999,-9999,-9999,-9999,-9999,-9999,-9999,-9999,-9999,-9999,-9999,-9999,-9999,-9999,-9999,0,-9999,15,36,21,17,11,-9999,-9999,-9999,-9999,-9999,-9999,-9999,-9999,76,67,56,44,20,-9999,-9999,-9999,15,-9999,-9999,-9999,-9999,-9999,-9999,18,33,-9999,-9999,0,-9999,18,23,59,46,34,68,65,48,39,64,71,71,69,68,67,68,69,46,16,8,4,8,26,-9999,-9999,-9999,-9999,51,46,56,46,25,17,38,42,36,28,38,47,43,27,38,14,0,0,0,0,0,0,0,0,0,0,0,0,0,0,0,0,0,0,0,0,0,0,0,0,0,0,0,0,0,0,0,0,0,0,0,0,0,1,0,1,2,2,1,2,12,14,14,11,8,8,10,16,18,-9999,-9999,-9999,7,4,6,-9999,-9999,-9999,-9999,-9999,-9999,-9999,28,8,11,27,-9999,-9999,-9999,-9999,-9999,-9999,-9999,-9999,-9999,-9999,-9999,-9999,-9999,-9999,-9999,-9999,-9999,-9999,-9999,-9999,-9999,-9999,-9999,-9999,-9999,-9999,-9999,-9999,-9999,-9999,-9999,-9999,-9999,-9999,-9999,-9999,-9999,-9999,-9999,-9999,
-9999,-9999,-9999,-9999,-9999,-9999.000000000000000,-9999,-9999,-9999,-9999,-9999,-9999,-9999,-9999,-9999,-9999,-9999,-9999,-9999,-9999,-9999,-9999,-9999,-9999,-9999,-9999,-9999,-9999,-9999,-9999,-9999,-9999,-9999,-9999,-9999,-9999,-9999,-9999,-9999,-9999,-9999,-9999,-9999,-9999,-9999,-9999,-9999,-9999,-9999,-9999,-9999,-9999,-9999,-9999,-9999,-9999,-9999,-9999,33,69,70,78,76,73,74,74,53,31,24,25,13,7,6,9,7,19,22,21,21,24,26,29,33,36,38,37,36,35,36,36,35,35,34,33,30,34,25,27,39,45,49,52,54,-9999,68,-9999,-9999,-9999,-9999,-9999,-9999,-9999,-9999,-9999,-9999,-9999,-9999,-9999,-9999,-9999,-9999,-9999,-9999,-9999,-9999,-9999,-9999,-9999,-9999,-9999,-9999,-9999,-9999,-9999,-9999,-9999,-9999,-9999,-9999,-9999,-9999,-9999,-9999,-9999,-9999,-9999,-9999,-9999,-9999,-9999,-9999,-9999,-9999,-9999,-9999,-9999,-9999,-9999,-9999,-9999,-9999,-9999,-9999,-9999,-9999,-9999,-9999,-9999,-9999,-9999,-9999,-9999,-9999,-9999,17,-9999,-9999,-9999,-9999,-9999,57,78,77,74,70,81,85,84,75,47,-9999,-9999,-9999,-9999,-9999,-9999,-9999,-9999,-9999,-9999,-9999,-9999,-9999,-9999,-9999,-9999,-9999,0,-9999,-9999,-9999,-9999,-9999,-9999,-9999,22,63,71,71,69,65,61,60,62,70,56,16,9,10,14,42,51,35,55,66,69,69,58,41,26,30,40,40,32,15,3,1,0,1,0,0,1,0,0,0,0,0,0,0,0,0,0,0,0,0,0,0,0,0,0,0,0,0,0,0,0,0,0,0,0,0,0,0,0,0,0,0,4,2,4,7,8,7,10,18,20,20,16,13,17,0,-9999,-9999,-9999,-9999,-9999,15,8,16,38,-9999,-9999,-9999,-9999,-9999,48,35,24,26,73,-9999,-9999,-9999,-9999,-9999,-9999,-9999,-9999,-9999,-9999,-9999,-9999,-9999,-9999,-9999,-9999,-9999,-9999,-9999,-9999,-9999,-9999,-9999,-9999,-9999,-9999,-9999,-9999,-9999,-9999,-9999,-9999,-9999,-9999,-9999,-9999,-9999,-9999,-9999,-9999,
-9999,-9999,-9999,-9999,-9999,-9999.000000000000000,-9999,-9999,-9999,-9999,-9999,-9999,-9999,-9999,-9999,-9999,-9999,-9999,-9999,-9999,-9999,-9999,-9999,-9999,-9999,-9999,-9999,-9999,-9999,-9999,-9999,-9999,-9999,-9999,-9999,-9999,-9999,-9999,-9999,-9999,-9999,-9999,-9999,-9999,-9999,-9999,-9999,-9999,-9999,-9999,-9999,-9999,-9999,-9999,-9999,-9999,-9999,-9999,-9999,32,62,68,74,73,61,58,73,63,48,31,22,10,13,22,20,32,27,26,28,35,38,41,43,46,48,47,46,47,47,47,46,47,47,47,48,50,53,60,63,63,64,64,68,70,-9999,-9999,-9999,-9999,-9999,-9999,-9999,-9999,-9999,-9999,-9999,-9999,-9999,-9999,-9999,-9999,-9999,-9999,-9999,-9999,-9999,-9999,-9999,-9999,-9999,-9999,-9999,-9999,-9999,-9999,-9999,-9999,-9999,-9999,-9999,-9999,-9999,-9999,-9999,-9999,-9999,-9999,-9999,-9999,-9999,-9999,-9999,-9999,-9999,-9999,-9999,-9999,-9999,-9999,-9999,-9999,-9999,-9999,-9999,-9999,-9999,-9999,-9999,-9999,-9999,-9999,-9999,-9999,-9999,4,18,43,41,48,72,80,80,79,80,75,57,48,49,56,49,31,-9999,-9999,-9999,-9999,-9999,-9999,-9999,-9999,-9999,-9999,-9999,-9999,-9999,-9999,0,-9999,-9999,-9999,-9999,-9999,-9999,-9999,9,12,-9999,23,75,74,72,68,63,58,53,47,49,69,47,27,14,19,37,64,70,74,74,74,74,71,60,56,48,46,30,18,5,1,0,0,0,21,81,73,74,46,9,0,0,0,0,0,0,0,0,0,0,0,0,0,0,0,0,0,0,0,0,0,0,0,0,0,0,0,0,0,0,1,4,11,17,16,14,16,28,29,30,29,27,25,23,-9999,-9999,-9999,-9999,-9999,-9999,-9999,32,43,58,-9999,-9999,-9999,69,69,72,66,78,84,82,0,-9999,-9999,-9999,-9999,-9999,-9999,-9999,-9999,-9999,-9999,-9999,-9999,-9999,-9999,-9999,-9999,-9999,-9999,-9999,-9999,-9999,-9999,-9999,-9999,-9999,-9999,-9999,-9999,-9999,-9999,-9999,-9999,-9999,-9999,-9999,-9999,-9999,-9999,-9999,-9999,
-9999,-9999,-9999,-9999,-9999,-9999.000000000000000,-9999,-9999,-9999,-9999,-9999,-9999,-9999,-9999,-9999,-9999,-9999,-9999,-9999,-9999,-9999,-9999,-9999,-9999,-9999,-9999,-9999,-9999,-9999,-9999,-9999,-9999,-9999,-9999,-9999,-9999,-9999,-9999,-9999,-9999,-9999,-9999,-9999,-9999,-9999,-9999,-9999,-9999,-9999,-9999,-9999,-9999,-9999,-9999,-9999,-9999,-9999,-9999,-9999,-9999,-9999,12,30,62,47,42,51,55,70,68,36,23,29,45,27,42,35,36,37,41,46,49,51,54,57,58,58,58,56,56,57,59,62,63,65,68,71,73,73,74,74,67,-9999,-9999,-9999,-9999,-9999,-9999,-9999,-9999,-9999,-9999,-9999,-9999,-9999,-9999,-9999,-9999,-9999,-9999,-9999,-9999,-9999,-9999,-9999,-9999,-9999,-9999,-9999,-9999,-9999,-9999,-9999,-9999,-9999,-9999,-9999,-9999,-9999,-9999,-9999,-9999,-9999,-9999,-9999,-9999,-9999,-9999,-9999,-9999,-9999,-9999,-9999,-9999,-9999,-9999,-9999,-9999,-9999,-9999,-9999,-9999,-9999,-9999,-9999,-9999,-9999,-9999,-9999,-9999,-9999,-9999,-9999,26,63,84,72,75,77,79,78,78,73,55,36,30,29,25,17,15,-9999,-9999,-9999,-9999,-9999,-9999,-9999,-9999,-9999,-9999,-9999,-9999,-9999,-9999,-9999,-9999,-9999,-9999,-9999,-9999,-9999,-9999,-9999,-9999,-9999,43,74,73,72,70,63,56,46,37,39,47,74,74,47,19,16,28,58,72,74,74,74,72,64,48,63,60,46,28,12,15,5,0,6,29,80,45,30,44,82,20,0,0,0,0,0,0,0,0,0,0,0,0,0,0,0,0,0,0,0,0,0,0,0,0,0,0,0,0,2,15,25,19,14,23,31,29,34,39,39,38,37,36,38,32,-9999,-9999,-9999,-9999,-9999,-9999,-9999,-9999,-9999,-9999,71,78,82,80,-9999,82,-9999,-9999,-9999,-9999,-9999,-9999,-9999,-9999,-9999,-9999,-9999,-9999,-9999,-9999,-9999,-9999,-9999,-9999,-9999,-9999,-9999,-9999,-9999,-9999,-9999,-9999,-9999,-9999,-9999,-9999,-9999,-9999,-9999,-9999,-9999,-9999,-9999,-9999,-9999,-9999,-9999,-9999,-9999,-9999,
-9999,-9999,-9999,-9999,-9999,-9999.000000000000000,-9999,-9999,-9999,-9999,-9999,-9999,-9999,-9999,-9999,-9999,-9999,-9999,-9999,-9999,-9999,-9999,-9999,-9999,-9999,-9999,-9999,-9999,-9999,-9999,-9999,-9999,-9999,-9999,-9999,-9999,-9999,-9999,-9999,-9999,-9999,-9999,-9999,-9999,-9999,-9999,-9999,-9999,-9999,-9999,-9999,-9999,-9999,-9999,-9999,-9999,-9999,-9999,-9999,-9999,-9999,-9999,6,52,32,26,30,41,53,73,73,64,61,61,42,47,46,46,46,47,50,53,56,58,60,63,64,64,63,63,65,67,70,72,74,75,75,75,74,69,-9999,-9999,-9999,-9999,-9999,-9999,-9999,-9999,-9999,-9999,-9999,-9999,-9999,-9999,-9999,-9999,-9999,-9999,-9999,-9999,-9999,-9999,-9999,-9999,-9999,-9999,-9999,-9999,-9999,-9999,-9999,-9999,-9999,-9999,-9999,-9999,-9999,-9999,-9999,-9999,-9999,-9999,-9999,-9999,-9999,-9999,-9999,-9999,-9999,-9999,-9999,-9999,-9999,-9999,-9999,-9999,-9999,-9999,-9999,-9999,-9999,-9999,-9999,-9999,-9999,-9999,-9999,-9999,-9999,-9999,-9999,7,15,35,83,81,72,69,76,75,73,68,55,41,23,19,21,17,13,14,17,-9999,-9999,-9999,-9999,-9999,-9999,-9999,-9999,-9999,-9999,-9999,-9999,-9999,-9999,-9999,-9999,-9999,-9999,-9999,-9999,-9999,-9999,-9999,-9999,32,64,69,69,68,61,51,41,30,31,31,32,45,61,70,14,40,53,70,74,74,74,72,72,55,66,64,62,62,60,55,28,22,27,74,44,23,18,13,19,52,11,0,0,0,0,0,0,0,0,0,0,0,0,0,0,0,0,0,0,0,0,0,0,0,0,0,0,0,21,70,64,53,54,60,61,56,52,46,49,49,48,46,45,43,-9999,-9999,-9999,-9999,-9999,-9999,-9999,-9999,-9999,81,78,-9999,75,-9999,-9999,-9999,-9999,-9999,-9999,-9999,-9999,-9999,-9999,-9999,-9999,-9999,-9999,-9999,-9999,-9999,-9999,-9999,-9999,-9999,-9999,-9999,-9999,-9999,-9999,-9999,-9999,-9999,-9999,-9999,-9999,-9999,-9999,-9999,-9999,-9999,-9999,-9999,-9999,-9999,-9999,-9999,-9999,-9999,-9999,-9999,
-9999,-9999,-9999,-9999,-9999,-9999.000000000000000,-9999,-9999,-9999,-9999,-9999,-9999,-9999,-9999,-9999,-9999,-9999,-9999,-9999,-9999,-9999,-9999,-9999,-9999,-9999,-9999,-9999,-9999,-9999,-9999,-9999,-9999,-9999,-9999,-9999,-9999,-9999,-9999,-9999,-9999,-9999,-9999,-9999,-9999,-9999,-9999,-9999,-9999,-9999,-9999,-9999,-9999,-9999,-9999,-9999,-9999,-9999,-9999,-9999,-9999,-9999,-9999,-9999,18,33,5,14,35,60,72,73,71,69,65,57,55,55,54,53,53,54,55,57,59,61,64,65,65,65,66,68,69,70,71,72,72,71,70,66,-9999,-9999,-9999,-9999,-9999,-9999,-9999,-9999,-9999,-9999,-9999,-9999,-9999,-9999,-9999,-9999,-9999,-9999,-9999,-9999,-9999,-9999,-9999,-9999,-9999,-9999,-9999,-9999,-9999,-9999,-9999,-9999,-9999,-9999,-9999,-9999,-9999,-9999,-9999,-9999,-9999,-9999,-9999,-9999,-9999,-9999,-9999,-9999,-9999,-9999,-9999,-9999,-9999,-9999,-9999,-9999,-9999,-9999,-9999,-9999,-9999,-9999,-9999,-9999,-9999,-9999,-9999,-9999,-9999,-9999,-9999,0,17,54,81,77,39,39,35,43,49,53,52,45,32,20,17,15,13,15,17,29,41,38,24,10,-9999,-9999,-9999,-9999,0,6,10,10,9,10,-9999,-9999,-9999,-9999,-9999,-9999,-9999,-9999,-9999,7,18,44,56,60,59,53,44,36,30,25,23,23,24,25,45,61,28,50,61,66,74,72,66,67,69,67,58,57,60,64,69,69,42,57,81,34,16,11,11,9,9,26,49,0,0,0,0,0,0,0,0,0,0,0,0,0,0,0,0,0,0,0,0,0,0,0,0,0,5,84,84,85,85,77,62,42,50,61,59,60,54,53,56,55,-9999,58,-9999,-9999,-9999,-9999,-9999,-9999,-9999,-9999,-9999,80,-9999,-9999,-9999,-9999,-9999,-9999,-9999,-9999,-9999,-9999,-9999,-9999,-9999,-9999,-9999,-9999,-9999,-9999,-9999,-9999,-9999,-9999,-9999,-9999,-9999,-9999,-9999,-9999,-9999,-9999,-9999,-9999,-9999,-9999,-9999,-9999,-9999,-9999,-9999,-9999,-9999,-9999,-9999,-9999,-9999,-9999,-9999,-9999,-9999,
-9999,-9999,-9999,-9999,-9999,-9999.000000000000000,-9999,-9999,-9999,-9999,-9999,-9999,-9999,-9999,-9999,-9999,-9999,-9999,-9999,-9999,-9999,-9999,-9999,-9999,-9999,-9999,-9999,-9999,-9999,-9999,-9999,-9999,-9999,-9999,-9999,-9999,-9999,-9999,-9999,-9999,-9999,-9999,-9999,-9999,-9999,-9999,-9999,-9999,-9999,-9999,-9999,-9999,-9999,-9999,-9999,-9999,-9999,-9999,-9999,-9999,-9999,-9999,-9999,1,27,-9999,0,18,29,48,59,74,71,67,64,60,57,58,58,57,56,57,58,58,59,62,62,61,61,60,60,59,57,57,64,65,62,58,-9999,-9999,-9999,-9999,-9999,-9999,-9999,-9999,-9999,-9999,-9999,-9999,-9999,-9999,-9999,-9999,-9999,-9999,-9999,-9999,-9999,-9999,-9999,-9999,-9999,-9999,-9999,-9999,-9999,-9999,-9999,-9999,-9999,-9999,-9999,-9999,-9999,-9999,-9999,-9999,-9999,-9999,-9999,-9999,-9999,-9999,-9999,-9999,-9999,-9999,-9999,-9999,-9999,-9999,-9999,-9999,-9999,-9999,-9999,-9999,-9999,-9999,-9999,-9999,-9999,-9999,-9999,-9999,-9999,-9999,-9999,-9999,0,37,64,40,23,14,16,16,25,32,36,38,34,25,16,13,10,11,16,23,33,43,43,28,14,6,5,-9999,-9999,-9999,3,4,5,6,7,8,8,6,-9999,1,1,1,3,8,11,21,41,43,37,44,43,39,34,28,22,17,15,16,14,16,52,73,46,55,67,68,67,73,51,61,65,52,51,53,58,64,73,72,77,68,27,11,7,7,5,4,4,19,79,4,0,0,0,0,0,0,0,0,0,0,0,0,0,0,0,0,0,0,0,0,0,0,3,83,81,81,82,84,83,72,54,69,69,70,71,65,61,60,54,57,64,-9999,-9999,-9999,-9999,-9999,-9999,-9999,-9999,-9999,46,-9999,-9999,-9999,-9999,-9999,-9999,-9999,-9999,-9999,-9999,-9999,-9999,-9999,-9999,-9999,-9999,-9999,-9999,-9999,-9999,-9999,-9999,-9999,-9999,-9999,-9999,-9999,-9999,-9999,-9999,-9999,-9999,-9999,-9999,-9999,-9999,-9999,-9999,-9999,-9999,-9999,-9999,-9999,-9999,-9999,-9999,-9999,-9999,-9999,
-9999,-9999,-9999,-9999,-9999,-9999.000000000000000,-9999,-9999,-9999,-9999,-9999,-9999,-9999,-9999,-9999,-9999,-9999,-9999,-9999,-9999,-9999,-9999,-9999,-9999,-9999,-9999,-9999,-9999,-9999,-9999,-9999,-9999,-9999,-9999,-9999,-9999,-9999,-9999,-9999,-9999,-9999,-9999,-9999,-9999,-9999,-9999,-9999,-9999,-9999,-9999,-9999,-9999,-9999,-9999,-9999,-9999,-9999,-9999,-9999,-9999,-9999,-9999,-9999,-9999,1,-9999,-9999,3,8,8,18,72,72,69,58,54,54,57,55,54,54,54,53,51,50,44,40,41,40,44,37,-9999,-9999,-9999,33,-9999,36,43,-9999,-9999,-9999,-9999,-9999,-9999,-9999,-9999,-9999,-9999,-9999,-9999,-9999,-9999,-9999,-9999,-9999,-9999,-9999,-9999,-9999,-9999,-9999,-9999,-9999,-9999,-9999,-9999,-9999,-9999,-9999,-9999,-9999,-9999,-9999,-9999,-9999,-9999,-9999,-9999,-9999,-9999,-9999,-9999,-9999,-9999,-9999,-9999,-9999,-9999,-9999,-9999,-9999,-9999,-9999,-9999,-9999,-9999,-9999,-9999,-9999,-9999,-9999,-9999,-9999,-9999,-9999,-9999,-9999,-9999,-9999,-9999,3,16,7,9,8,6,5,8,12,16,19,23,24,17,12,8,7,7,15,28,39,44,44,35,19,11,9,4,3,2,1,2,2,3,4,5,5,3,3,2,0,1,0,10,8,24,34,40,26,30,35,36,33,26,19,14,13,-9999,2,-9999,5,47,81,78,74,73,55,59,43,40,66,51,46,55,53,48,72,33,22,30,9,5,3,3,2,1,0,0,1,16,50,65,0,0,0,0,0,0,0,0,0,0,0,0,0,20,0,0,0,0,0,0,51,82,80,80,82,84,79,76,70,75,74,74,72,72,73,66,63,68,66,-9999,0,-9999,-9999,-9999,-9999,-9999,-9999,-9999,-9999,-9999,-9999,-9999,-9999,-9999,-9999,-9999,-9999,-9999,-9999,-9999,-9999,-9999,-9999,-9999,-9999,-9999,-9999,-9999,-9999,-9999,-9999,-9999,-9999,-9999,-9999,-9999,-9999,-9999,-9999,-9999,-9999,-9999,-9999,-9999,-9999,-9999,-9999,-9999,-9999,-9999,-9999,-9999,-9999,-9999,-9999,-9999,-9999,-9999,
-9999,-9999,-9999,-9999,-9999,-9999.000000000000000,-9999,-9999,-9999,-9999,-9999,-9999,-9999,-9999,-9999,-9999,-9999,-9999,-9999,-9999,-9999,-9999,-9999,-9999,-9999,-9999,-9999,-9999,-9999,-9999,-9999,-9999,-9999,-9999,-9999,-9999,-9999,-9999,-9999,-9999,-9999,-9999,-9999,-9999,-9999,-9999,-9999,-9999,-9999,-9999,-9999,-9999,-9999,-9999,-9999,-9999,-9999,-9999,-9999,-9999,-9999,-9999,-9999,-9999,-9999,0,-9999,0,1,1,3,61,76,69,43,55,52,57,44,37,41,43,42,33,-9999,-9999,-9999,-9999,-9999,-9999,0,-9999,-9999,-9999,-9999,-9999,-9999,22,21,-9999,-9999,-9999,-9999,-9999,-9999,-9999,-9999,-9999,-9999,-9999,-9999,-9999,-9999,-9999,-9999,-9999,-9999,-9999,-9999,-9999,-9999,-9999,-9999,-9999,-9999,-9999,-9999,-9999,-9999,-9999,-9999,-9999,-9999,-9999,-9999,-9999,-9999,-9999,-9999,-9999,-9999,-9999,-9999,-9999,-9999,-9999,-9999,-9999,-9999,-9999,-9999,-9999,-9999,-9999,-9999,-9999,-9999,-9999,-9999,-9999,-9999,-9999,-9999,-9999,-9999,-9999,0,-9999,-9999,0,0,1,3,4,3,3,2,3,5,7,9,13,15,11,8,8,8,10,16,30,38,35,30,28,21,17,10,4,2,2,1,1,2,3,4,5,5,5,5,2,0,0,-9999,0,1,13,18,28,25,28,30,30,29,24,18,15,15,13,-9999,-9999,0,5,31,49,61,64,66,38,34,23,54,51,30,31,40,43,68,9,3,3,2,1,0,0,0,0,0,0,0,0,0,1,59,46,7,0,0,0,0,0,0,0,0,31,55,28,77,1,0,1,0,6,36,69,79,82,76,74,78,78,74,73,76,76,74,78,79,78,76,75,74,-9999,-9999,-9999,-9999,-9999,-9999,-9999,-9999,-9999,-9999,-9999,-9999,-9999,-9999,-9999,-9999,-9999,-9999,-9999,-9999,-9999,-9999,-9999,-9999,-9999,-9999,-9999,-9999,-9999,-9999,-9999,-9999,-9999,-9999,-9999,-9999,-9999,-9999,-9999,-9999,-9999,-9999,-9999,-9999,-9999,-9999,-9999,-9999,-9999,-9999,-9999,-9999,-9999,-9999,-9999,-9999,-9999,-9999,-9999,
-9999,-9999,-9999,-9999,-9999,-9999.000000000000000,-9999,-9999,-9999,-9999,-9999,-9999,-9999,-9999,-9999,-9999,-9999,-9999,-9999,-9999,-9999,-9999,-9999,-9999,-9999,-9999,-9999,-9999,-9999,-9999,-9999,-9999,-9999,-9999,-9999,-9999,-9999,-9999,-9999,-9999,-9999,-9999,-9999,-9999,-9999,-9999,-9999,-9999,-9999,-9999,-9999,-9999,-9999,-9999,-9999,-9999,-9999,-9999,-9999,-9999,-9999,-9999,-9999,-9999,-9999,0,0,-9999,0,0,0,10,71,52,33,47,43,50,30,26,30,34,-9999,-9999,-9999,-9999,-9999,-9999,-9999,-9999,-9999,-9999,-9999,-9999,-9999,-9999,-9999,8,11,4,-9999,-9999,-9999,-9999,-9999,-9999,-9999,-9999,-9999,-9999,-9999,-9999,-9999,-9999,-9999,-9999,-9999,-9999,-9999,-9999,-9999,-9999,-9999,-9999,-9999,-9999,-9999,-9999,-9999,-9999,-9999,-9999,-9999,-9999,-9999,-9999,-9999,-9999,-9999,-9999,-9999,-9999,-9999,-9999,-9999,-9999,-9999,-9999,-9999,-9999,-9999,-9999,-9999,-9999,-9999,-9999,-9999,-9999,-9999,-9999,-9999,-9999,-9999,0,0,-9999,-9999,0,0,0,0,1,1,1,1,2,1,1,1,1,1,2,2,1,1,2,4,6,11,19,20,20,16,13,11,11,12,11,3,1,1,1,1,2,4,6,6,6,5,4,1,0,1,0,-9999,0,4,12,7,12,15,22,20,17,13,11,10,8,-9999,-9999,-9999,0,0,4,7,4,1,1,1,3,11,33,28,20,28,36,27,3,0,0,0,0,0,0,0,0,0,0,0,0,0,0,0,0,0,4,86,75,22,21,49,83,84,12,0,0,7,36,88,35,56,70,73,67,65,61,69,72,74,77,71,73,76,78,79,81,81,80,80,78,80,-9999,-9999,-9999,-9999,-9999,-9999,-9999,-9999,-9999,-9999,-9999,-9999,-9999,-9999,-9999,-9999,-9999,-9999,-9999,-9999,-9999,-9999,-9999,-9999,-9999,-9999,-9999,-9999,-9999,-9999,-9999,-9999,-9999,-9999,-9999,-9999,-9999,-9999,-9999,-9999,-9999,-9999,-9999,-9999,-9999,-9999,-9999,-9999,-9999,-9999,-9999,-9999,-9999,-9999,-9999,-9999,-9999,-9999,-9999,
-9999,-9999,-9999,-9999,-9999,-9999.000000000000000,-9999,-9999,-9999,-9999,-9999,-9999,-9999,-9999,-9999,-9999,-9999,-9999,-9999,-9999,-9999,-9999,-9999,-9999,-9999,-9999,-9999,-9999,-9999,-9999,-9999,-9999,-9999,-9999,-9999,-9999,-9999,-9999,-9999,-9999,-9999,-9999,-9999,-9999,-9999,-9999,-9999,-9999,-9999,-9999,-9999,-9999,-9999,-9999,-9999,-9999,-9999,-9999,-9999,-9999,-9999,-9999,-9999,-9999,-9999,0,0,-9999,-9999,-9999,0,0,8,71,42,29,26,29,31,27,23,26,-9999,-9999,-9999,-9999,-9999,-9999,-9999,-9999,-9999,-9999,-9999,-9999,-9999,-9999,-9999,1,4,-9999,-9999,-9999,-9999,-9999,-9999,-9999,-9999,-9999,-9999,-9999,-9999,-9999,-9999,-9999,-9999,-9999,-9999,-9999,-9999,-9999,-9999,-9999,-9999,-9999,-9999,-9999,-9999,-9999,-9999,-9999,-9999,-9999,-9999,-9999,-9999,-9999,-9999,-9999,-9999,-9999,-9999,-9999,-9999,-9999,-9999,-9999,-9999,-9999,-9999,-9999,-9999,-9999,-9999,-9999,-9999,-9999,-9999,-9999,-9999,-9999,-9999,-9999,-9999,-9999,-9999,-9999,0,0,0,0,0,0,0,1,1,1,0,0,0,0,0,0,0,0,0,0,2,5,6,7,8,8,8,7,6,5,5,5,1,1,1,1,1,4,5,5,8,7,7,6,5,2,1,-9999,-9999,0,0,0,0,0,3,6,9,6,5,6,5,3,2,-9999,-9999,-9999,-9999,0,0,-9999,0,0,0,0,1,3,4,6,10,2,0,0,0,0,0,0,0,0,0,0,0,0,0,0,0,0,0,0,0,0,0,0,0,0,0,0,0,0,0,0,0,0,72,85,83,61,77,63,55,64,69,69,73,75,70,77,77,77,80,80,80,77,76,74,-9999,-9999,-9999,-9999,-9999,-9999,-9999,-9999,-9999,-9999,-9999,-9999,-9999,-9999,-9999,-9999,-9999,-9999,-9999,-9999,-9999,-9999,-9999,-9999,-9999,-9999,-9999,-9999,-9999,-9999,-9999,-9999,-9999,-9999,-9999,-9999,-9999,-9999,-9999,-9999,-9999,-9999,-9999,-9999,-9999,-9999,-9999,-9999,-9999,-9999,-9999,-9999,-9999,-9999,-9999,-9999,-9999,-9999,-9999,-9999,
-9999,-9999,-9999,-9999,-9999,-9999.000000000000000,-9999,-9999,-9999,-9999,-9999,-9999,-9999,-9999,-9999,-9999,-9999,-9999,-9999,-9999,-9999,-9999,-9999,-9999,-9999,-9999,-9999,-9999,-9999,-9999,-9999,-9999,-9999,-9999,-9999,-9999,-9999,-9999,-9999,-9999,-9999,-9999,-9999,-9999,-9999,-9999,-9999,-9999,-9999,-9999,-9999,-9999,-9999,-9999,-9999,-9999,-9999,-9999,-9999,-9999,-9999,-9999,-9999,-9999,-9999,-9999,-9999,0,-9999,-9999,0,0,0,37,38,21,8,10,31,42,17,18,9,-9999,-9999,-9999,-9999,-9999,-9999,-9999,-9999,-9999,-9999,-9999,-9999,-9999,-9999,-9999,0,-9999,-9999,-9999,0,-9999,-9999,-9999,-9999,-9999,-9999,-9999,-9999,-9999,-9999,-9999,-9999,-9999,-9999,-9999,-9999,-9999,-9999,-9999,-9999,-9999,-9999,-9999,-9999,-9999,-9999,-9999,-9999,-9999,-9999,-9999,-9999,-9999,-9999,-9999,-9999,-9999,-9999,-9999,-9999,-9999,-9999,-9999,-9999,-9999,-9999,-9999,-9999,-9999,-9999,-9999,-9999,-9999,-9999,-9999,-9999,-9999,-9999,-9999,-9999,-9999,-9999,0,0,0,0,0,0,0,0,0,0,0,0,0,0,0,0,0,0,0,0,1,6,16,18,8,3,6,5,4,3,3,2,1,0,0,1,1,2,5,5,6,8,8,6,6,3,2,0,0,-9999,-9999,0,0,0,0,0,0,0,0,0,1,2,1,0,-9999,0,0,-9999,-9999,-9999,-9999,0,0,0,0,0,0,0,0,0,0,0,0,0,0,0,0,0,0,0,0,0,0,0,0,0,0,0,0,0,0,0,0,0,0,0,0,0,0,1,0,0,0,60,76,71,59,75,72,68,71,73,77,79,80,80,80,79,79,75,72,70,67,62,34,-9999,-9999,-9999,-9999,-9999,-9999,-9999,-9999,-9999,-9999,-9999,-9999,-9999,-9999,-9999,-9999,-9999,-9999,-9999,-9999,-9999,-9999,-9999,-9999,-9999,-9999,-9999,-9999,-9999,-9999,-9999,-9999,-9999,-9999,-9999,-9999,-9999,-9999,-9999,-9999,-9999,-9999,-9999,-9999,-9999,-9999,-9999,-9999,-9999,-9999,-9999,-9999,-9999,-9999,-9999,-9999,-9999,-9999,-9999,-9999,
-9999,-9999,-9999,-9999,-9999,-9999.000000000000000,-9999,-9999,-9999,-9999,-9999,-9999,-9999,-9999,-9999,-9999,-9999,-9999,-9999,-9999,-9999,-9999,-9999,-9999,-9999,-9999,-9999,-9999,-9999,-9999,-9999,-9999,-9999,-9999,-9999,-9999,-9999,-9999,-9999,-9999,-9999,-9999,-9999,-9999,-9999,-9999,-9999,-9999,-9999,-9999,-9999,-9999,-9999,-9999,-9999,-9999,-9999,-9999,-9999,-9999,-9999,-9999,-9999,-9999,-9999,-9999,-9999,0,0,-9999,-9999,0,0,0,54,18,13,10,32,50,17,10,-9999,-9999,-9999,-9999,-9999,-9999,-9999,-9999,-9999,-9999,-9999,-9999,-9999,-9999,-9999,-9999,-9999,-9999,-9999,0,-9999,0,-9999,-9999,-9999,-9999,-9999,-9999,-9999,-9999,-9999,-9999,-9999,-9999,-9999,-9999,-9999,-9999,-9999,-9999,-9999,-9999,-9999,-9999,-9999,-9999,-9999,-9999,-9999,-9999,-9999,-9999,-9999,-9999,-9999,-9999,-9999,-9999,-9999,-9999,-9999,-9999,-9999,-9999,-9999,-9999,-9999,-9999,-9999,-9999,-9999,-9999,-9999,-9999,-9999,-9999,-9999,-9999,-9999,-9999,-9999,-9999,-9999,0,0,0,0,0,0,0,0,0,0,0,0,0,0,0,0,0,0,0,0,3,5,7,5,8,3,3,3,2,1,1,0,0,0,0,0,0,1,3,4,8,12,9,6,4,1,1,0,0,-9999,-9999,-9999,0,0,0,0,0,0,0,0,0,0,0,0,0,0,-9999,-9999,-9999,-9999,0,-9999,-9999,-9999,-9999,-9999,-9999,-9999,-9999,-9999,-9999,0,0,0,0,0,0,0,0,0,0,0,0,0,0,0,0,0,0,0,0,0,0,0,0,0,0,0,0,0,0,0,0,7,26,29,20,53,64,59,47,47,49,53,59,68,70,67,58,59,52,43,35,16,-9999,-9999,22,-9999,-9999,-9999,-9999,-9999,-9999,-9999,-9999,-9999,-9999,-9999,-9999,-9999,-9999,-9999,-9999,-9999,-9999,-9999,-9999,-9999,-9999,-9999,-9999,-9999,-9999,-9999,-9999,-9999,-9999,-9999,-9999,-9999,-9999,-9999,-9999,-9999,-9999,-9999,-9999,-9999,-9999,-9999,-9999,-9999,-9999,-9999,-9999,-9999,-9999,-9999,-9999,-9999,-9999,-9999,-9999,-9999,-9999,
-9999,-9999,-9999,-9999,-9999,-9999.000000000000000,-9999,-9999,-9999,-9999,-9999,-9999,-9999,-9999,-9999,-9999,-9999,-9999,-9999,-9999,-9999,-9999,-9999,-9999,-9999,-9999,-9999,-9999,-9999,-9999,-9999,-9999,-9999,-9999,-9999,-9999,-9999,-9999,-9999,-9999,-9999,-9999,-9999,-9999,-9999,-9999,-9999,-9999,-9999,-9999,-9999,-9999,-9999,-9999,-9999,-9999,-9999,-9999,-9999,-9999,-9999,-9999,-9999,-9999,-9999,-9999,-9999,-9999,-9999,0,-9999,-9999,0,0,1,19,24,16,30,22,18,2,-9999,-9999,-9999,-9999,-9999,-9999,-9999,-9999,-9999,-9999,-9999,-9999,-9999,-9999,-9999,-9999,-9999,-9999,-9999,-9999,0,-9999,-9999,-9999,-9999,-9999,-9999,-9999,-9999,-9999,-9999,-9999,-9999,-9999,-9999,-9999,-9999,-9999,-9999,-9999,-9999,-9999,-9999,-9999,-9999,-9999,-9999,-9999,-9999,-9999,-9999,-9999,-9999,-9999,-9999,-9999,-9999,-9999,-9999,-9999,-9999,-9999,-9999,-9999,-9999,-9999,-9999,-9999,-9999,-9999,-9999,-9999,-9999,-9999,-9999,-9999,-9999,-9999,-9999,-9999,-9999,-9999,0,0,0,0,0,0,0,0,0,0,0,0,0,0,0,0,0,0,0,0,0,5,10,2,0,0,1,2,2,1,0,0,0,0,0,0,0,0,0,1,3,8,10,6,3,2,0,0,0,0,0,-9999,-9999,-9999,0,0,0,0,0,0,0,0,0,0,0,0,0,-9999,0,0,0,0,0,-9999,-9999,-9999,-9999,-9999,-9999,-9999,-9999,-9999,-9999,0,0,0,0,0,0,0,0,0,0,0,0,0,0,0,0,0,0,0,0,0,0,0,0,0,0,0,0,0,0,0,0,2,0,0,10,44,56,45,30,25,33,39,37,36,32,30,28,30,18,6,-9999,-9999,3,-9999,-9999,-9999,-9999,-9999,-9999,-9999,-9999,-9999,-9999,-9999,-9999,-9999,-9999,-9999,-9999,-9999,-9999,-9999,-9999,-9999,-9999,-9999,-9999,-9999,-9999,-9999,-9999,-9999,-9999,-9999,-9999,-9999,-9999,-9999,-9999,-9999,-9999,-9999,-9999,-9999,-9999,-9999,-9999,-9999,-9999,-9999,-9999,-9999,-9999,-9999,-9999,-9999,-9999,-9999,-9999,-9999,-9999,-9999,
-9999,-9999,-9999,-9999,-9999,-9999.000000000000000,-9999,-9999,-9999,-9999,-9999,-9999,-9999,-9999,-9999,-9999,-9999,-9999,-9999,-9999,-9999,-9999,-9999,-9999,-9999,-9999,-9999,-9999,-9999,-9999,-9999,-9999,-9999,-9999,-9999,-9999,-9999,-9999,-9999,-9999,-9999,-9999,-9999,-9999,-9999,-9999,-9999,-9999,-9999,-9999,-9999,-9999,-9999,-9999,-9999,-9999,-9999,-9999,-9999,-9999,-9999,-9999,-9999,-9999,-9999,-9999,-9999,-9999,-9999,0,-9999,-9999,-9999,0,0,0,4,12,14,3,0,0,-9999,-9999,-9999,-9999,-9999,-9999,-9999,-9999,-9999,-9999,-9999,-9999,-9999,-9999,0,0,0,-9999,-9999,-9999,-9999,-9999,-9999,0,-9999,-9999,-9999,-9999,-9999,-9999,-9999,-9999,-9999,-9999,-9999,-9999,-9999,-9999,-9999,-9999,-9999,-9999,-9999,-9999,-9999,-9999,-9999,-9999,-9999,-9999,-9999,-9999,-9999,-9999,-9999,-9999,-9999,-9999,-9999,-9999,-9999,-9999,-9999,-9999,-9999,-9999,-9999,-9999,-9999,-9999,-9999,-9999,-9999,-9999,-9999,-9999,-9999,-9999,-9999,-9999,-9999,0,0,0,0,0,0,0,0,0,0,0,0,0,0,0,0,0,0,0,0,0,0,0,0,0,0,0,0,0,0,0,0,0,0,0,0,0,0,0,0,0,1,3,3,2,1,0,0,0,0,0,0,-9999,-9999,-9999,0,0,0,0,0,0,0,0,0,0,0,0,0,0,0,0,0,0,0,0,0,-9999,-9999,-9999,-9999,-9999,-9999,-9999,-9999,-9999,0,0,0,0,0,0,0,0,0,0,0,0,0,0,0,0,0,0,0,0,0,0,0,0,0,0,0,0,0,0,0,0,0,0,0,7,8,12,15,16,20,25,25,24,21,15,8,3,-9999,-9999,-9999,-9999,0,-9999,-9999,-9999,-9999,-9999,-9999,-9999,-9999,-9999,-9999,-9999,-9999,-9999,-9999,-9999,-9999,-9999,-9999,-9999,-9999,-9999,-9999,-9999,-9999,-9999,-9999,-9999,-9999,-9999,-9999,-9999,-9999,-9999,-9999,-9999,-9999,-9999,-9999,-9999,-9999,-9999,-9999,-9999,-9999,-9999,-9999,-9999,-9999,-9999,-9999,-9999,-9999,-9999,-9999,-9999,-9999,-9999,-9999,-9999,
-9999,-9999,-9999,-9999,-9999,-9999.000000000000000,-9999,-9999,-9999,-9999,-9999,-9999,-9999,-9999,-9999,-9999,-9999,-9999,-9999,-9999,0,-9999,-9999,-9999,-9999,-9999,-9999,-9999,-9999,-9999,-9999,-9999,-9999,-9999,-9999,-9999,-9999,-9999,-9999,-9999,-9999,-9999,-9999,-9999,-9999,-9999,-9999,-9999,-9999,-9999,-9999,-9999,-9999,-9999,-9999,-9999,-9999,-9999,-9999,-9999,-9999,-9999,-9999,-9999,-9999,-9999,-9999,-9999,-9999,-9999,-9999,-9999,-9999,-9999,0,0,0,0,5,3,0,0,0,-9999,-9999,-9999,-9999,-9999,-9999,-9999,-9999,-9999,-9999,-9999,-9999,0,-9999,-9999,-9999,0,0,0,-9999,-9999,-9999,-9999,-9999,-9999,-9999,-9999,-9999,-9999,-9999,-9999,-9999,-9999,-9999,-9999,-9999,-9999,-9999,-9999,-9999,-9999,-9999,-9999,-9999,-9999,-9999,-9999,-9999,-9999,-9999,-9999,-9999,-9999,-9999,-9999,-9999,-9999,-9999,-9999,-9999,-9999,-9999,-9999,-9999,-9999,-9999,-9999,-9999,-9999,-9999,-9999,-9999,-9999,-9999,-9999,-9999,-9999,-9999,-9999,-9999,0,0,0,0,0,0,0,0,0,0,0,0,0,0,0,0,0,0,0,0,0,0,0,0,0,0,0,0,0,0,0,0,0,0,0,3,0,0,0,0,0,0,0,1,0,0,0,0,0,0,0,0,0,-9999,-9999,-9999,0,0,0,0,0,0,0,0,0,0,0,0,0,0,0,0,0,0,0,0,-9999,-9999,-9999,-9999,-9999,-9999,-9999,-9999,-9999,-9999,0,0,0,0,0,0,0,0,0,0,0,0,0,0,0,0,0,0,0,0,0,0,0,0,0,0,0,0,0,0,0,0,0,0,0,3,0,5,8,7,10,10,6,6,-9999,-9999,-9999,-9999,-9999,-9999,-9999,0,-9999,-9999,-9999,-9999,-9999,-9999,-9999,-9999,-9999,-9999,-9999,-9999,-9999,-9999,-9999,-9999,-9999,-9999,-9999,-9999,-9999,-9999,-9999,-9999,-9999,-9999,-9999,-9999,-9999,-9999,-9999,-9999,-9999,-9999,-9999,-9999,-9999,-9999,-9999,-9999,-9999,-9999,-9999,-9999,-9999,-9999,-9999,-9999,-9999,-9999,-9999,-9999,-9999,-9999,-9999,-9999,-9999,-9999,-9999,
-9999,-9999,-9999,-9999,-9999,-9999.000000000000000,-9999,-9999,-9999,-9999,-9999,-9999,-9999,-9999,-9999,-9999,-9999,-9999,-9999,-9999,-9999,-9999,-9999,0,-9999,-9999,-9999,-9999,-9999,-9999,-9999,-9999,-9999,-9999,-9999,-9999,-9999,-9999,-9999,-9999,-9999,-9999,-9999,-9999,-9999,-9999,-9999,-9999,-9999,-9999,-9999,-9999,-9999,-9999,-9999,-9999,-9999,-9999,-9999,-9999,-9999,-9999,-9999,-9999,-9999,-9999,-9999,-9999,-9999,-9999,-9999,-9999,-9999,-9999,0,0,0,0,0,0,3,0,-9999,-9999,-9999,-9999,-9999,-9999,-9999,0,0,0,0,-9999,-9999,-9999,-9999,-9999,-9999,-9999,-9999,0,0,0,-9999,-9999,0,-9999,-9999,-9999,-9999,-9999,-9999,-9999,-9999,-9999,-9999,-9999,-9999,-9999,-9999,-9999,-9999,-9999,-9999,-9999,-9999,-9999,-9999,-9999,-9999,-9999,-9999,-9999,-9999,-9999,-9999,-9999,-9999,-9999,-9999,-9999,-9999,-9999,-9999,-9999,-9999,-9999,-9999,-9999,-9999,-9999,-9999,-9999,-9999,-9999,-9999,-9999,-9999,-9999,-9999,-9999,0,0,0,0,0,0,0,0,0,0,0,0,0,0,0,0,0,0,0,0,0,0,0,0,0,0,0,0,0,0,0,0,0,0,0,0,2,0,0,0,0,0,0,0,0,0,0,0,0,0,0,0,0,0,0,-9999,-9999,0,0,0,0,0,0,0,0,0,0,0,0,0,0,0,0,0,0,0,-9999,-9999,-9999,-9999,-9999,-9999,-9999,-9999,-9999,-9999,-9999,-9999,0,-9999,0,0,0,0,0,0,0,0,0,0,0,0,0,0,-9999,-9999,-9999,-9999,-9999,-9999,0,0,0,0,0,0,0,0,0,0,0,0,0,0,0,0,-9999,1,-9999,-9999,-9999,-9999,-9999,-9999,-9999,-9999,-9999,-9999,-9999,-9999,-9999,-9999,-9999,-9999,-9999,-9999,-9999,-9999,-9999,-9999,-9999,-9999,-9999,-9999,-9999,-9999,-9999,-9999,-9999,-9999,-9999,-9999,-9999,-9999,-9999,-9999,-9999,-9999,-9999,-9999,-9999,-9999,-9999,-9999,-9999,-9999,-9999,-9999,-9999,-9999,-9999,-9999,-9999,-9999,-9999,-9999,-9999,-9999,-9999,-9999,-9999,-9999,-9999,-9999,-9999,-9999,-9999,-9999,
-9999,-9999,-9999,-9999,-9999,-9999.000000000000000,-9999,-9999,-9999,-9999,-9999,-9999,-9999,-9999,-9999,-9999,-9999,-9999,-9999,-9999,-9999,-9999,-9999,-9999,0,-9999,-9999,-9999,-9999,-9999,-9999,-9999,-9999,-9999,-9999,-9999,-9999,-9999,-9999,-9999,-9999,-9999,-9999,-9999,-9999,-9999,-9999,-9999,-9999,-9999,-9999,-9999,-9999,-9999,-9999,-9999,-9999,-9999,-9999,-9999,-9999,-9999,-9999,-9999,-9999,-9999,-9999,-9999,-9999,-9999,-9999,-9999,-9999,-9999,0,0,0,0,0,0,25,34,22,-9999,-9999,-9999,-9999,-9999,-9999,0,0,0,-9999,-9999,-9999,-9999,-9999,-9999,-9999,-9999,-9999,-9999,0,0,0,-9999,-9999,-9999,-9999,-9999,-9999,-9999,-9999,-9999,-9999,-9999,-9999,-9999,-9999,-9999,-9999,-9999,-9999,-9999,-9999,-9999,-9999,-9999,-9999,-9999,-9999,-9999,-9999,-9999,-9999,-9999,-9999,-9999,-9999,-9999,-9999,-9999,-9999,-9999,-9999,-9999,-9999,-9999,-9999,-9999,-9999,-9999,-9999,-9999,-9999,-9999,-9999,-9999,-9999,-9999,-9999,-9999,-9999,0,0,0,0,0,0,0,0,0,0,0,0,0,0,0,0,0,0,0,0,0,0,0,0,0,0,0,0,0,0,0,0,0,0,0,0,0,0,0,0,0,0,0,0,0,0,0,0,0,0,0,0,0,0,-9999,-9999,-9999,0,0,0,0,0,0,0,0,0,0,0,0,0,0,0,0,0,-9999,-9999,-9999,-9999,-9999,-9999,-9999,-9999,-9999,-9999,-9999,-9999,-9999,-9999,-9999,0,0,0,0,0,0,0,0,0,0,0,0,0,0,0,-9999,-9999,-9999,-9999,-9999,-9999,0,0,0,0,0,0,0,0,0,0,0,0,0,-9999,-9999,-9999,0,0,-9999,-9999,-9999,-9999,-9999,-9999,-9999,-9999,-9999,-9999,-9999,-9999,-9999,-9999,-9999,-9999,-9999,-9999,-9999,-9999,-9999,-9999,-9999,-9999,-9999,-9999,-9999,-9999,-9999,-9999,-9999,-9999,-9999,-9999,-9999,-9999,-9999,-9999,-9999,-9999,-9999,-9999,-9999,-9999,-9999,-9999,-9999,-9999,-9999,-9999,-9999,-9999,-9999,-9999,-9999,-9999,-9999,-9999,-9999,-9999,-9999,-9999,-9999,-9999,-9999,-9999,-9999,-9999,-9999,
-9999,-9999,-9999,-9999,-9999,-9999.000000000000000,-9999,-9999,-9999,-9999,-9999,-9999,-9999,-9999,-9999,-9999,-9999,-9999,-9999,-9999,-9999,-9999,-9999,-9999,0,-9999,-9999,-9999,-9999,-9999,-9999,-9999,-9999,-9999,-9999,-9999,-9999,-9999,-9999,-9999,-9999,-9999,-9999,-9999,-9999,-9999,-9999,-9999,-9999,-9999,-9999,-9999,-9999,-9999,-9999,-9999,-9999,-9999,-9999,-9999,-9999,-9999,-9999,-9999,-9999,-9999,-9999,-9999,-9999,-9999,-9999,-9999,-9999,-9999,-9999,0,0,0,0,0,0,0,0,0,-9999,-9999,-9999,-9999,0,0,0,0,-9999,-9999,-9999,-9999,-9999,-9999,-9999,-9999,-9999,-9999,-9999,-9999,-9999,-9999,-9999,0,0,0,0,-9999,-9999,-9999,-9999,-9999,-9999,-9999,-9999,-9999,-9999,-9999,-9999,-9999,-9999,-9999,-9999,-9999,-9999,-9999,-9999,-9999,-9999,-9999,-9999,-9999,-9999,-9999,-9999,-9999,-9999,-9999,-9999,-9999,-9999,-9999,-9999,-9999,-9999,-9999,-9999,-9999,-9999,-9999,-9999,-9999,-9999,-9999,-9999,-9999,-9999,-9999,-9999,0,0,0,0,0,0,0,0,0,0,0,0,0,0,0,0,0,0,0,0,0,0,0,0,0,0,0,0,0,0,0,0,0,0,0,0,0,0,0,0,0,0,0,0,0,0,0,0,0,0,0,0,0,0,-9999,-9999,-9999,-9999,0,0,0,0,0,0,0,0,0,0,0,0,0,0,0,0,-9999,-9999,-9999,-9999,-9999,-9999,-9999,-9999,-9999,-9999,-9999,-9999,-9999,-9999,-9999,0,0,0,0,0,0,0,0,0,0,0,0,-9999,-9999,-9999,-9999,-9999,-9999,-9999,-9999,-9999,0,0,0,0,0,0,0,0,0,0,0,0,-9999,-9999,-9999,0,0,-9999,-9999,-9999,-9999,-9999,-9999,-9999,-9999,-9999,-9999,-9999,-9999,-9999,-9999,-9999,-9999,-9999,-9999,-9999,-9999,-9999,-9999,-9999,-9999,-9999,-9999,-9999,-9999,-9999,-9999,-9999,-9999,-9999,-9999,-9999,-9999,-9999,-9999,-9999,-9999,-9999,-9999,-9999,-9999,-9999,-9999,-9999,-9999,-9999,-9999,-9999,-9999,-9999,-9999,-9999,-9999,-9999,-9999,-9999,-9999,-9999,-9999,-9999,-9999,-9999,-9999,-9999,-9999,-9999,-9999,
-9999,-9999,-9999,-9999,-9999,-9999.000000000000000,-9999,-9999,-9999,-9999,-9999,-9999,-9999,-9999,-9999,-9999,-9999,-9999,-9999,-9999,-9999,-9999,-9999,-9999,-9999,-9999,-9999,-9999,-9999,-9999,-9999,-9999,-9999,-9999,-9999,-9999,-9999,-9999,-9999,-9999,-9999,-9999,-9999,-9999,-9999,-9999,-9999,-9999,-9999,-9999,-9999,-9999,-9999,-9999,-9999,-9999,-9999,-9999,-9999,-9999,-9999,-9999,-9999,-9999,-9999,-9999,-9999,-9999,-9999,-9999,-9999,-9999,-9999,-9999,-9999,-9999,-9999,0,0,0,0,0,0,0,0,0,0,0,0,0,0,-9999,-9999,-9999,-9999,-9999,-9999,-9999,-9999,-9999,-9999,-9999,0,-9999,-9999,-9999,-9999,-9999,0,-9999,-9999,-9999,0,0,-9999,-9999,-9999,-9999,-9999,-9999,-9999,-9999,-9999,-9999,-9999,-9999,-9999,-9999,-9999,-9999,-9999,-9999,-9999,-9999,-9999,-9999,-9999,-9999,-9999,-9999,-9999,-9999,-9999,-9999,-9999,-9999,-9999,-9999,-9999,-9999,-9999,-9999,-9999,-9999,-9999,-9999,-9999,-9999,-9999,-9999,-9999,-9999,-9999,0,0,0,0,0,0,0,0,0,0,0,0,0,0,0,0,0,0,0,0,0,0,0,0,0,0,0,0,0,0,0,0,0,0,0,0,0,0,0,0,0,0,0,0,0,0,0,0,0,0,0,0,0,0,0,-9999,-9999,-9999,0,0,0,0,0,0,0,0,0,0,0,0,0,0,0,-9999,-9999,-9999,-9999,-9999,-9999,-9999,-9999,-9999,-9999,-9999,-9999,-9999,-9999,-9999,-9999,-9999,0,0,0,0,0,0,0,0,0,0,-9999,-9999,-9999,-9999,-9999,-9999,-9999,-9999,-9999,-9999,-9999,0,0,0,0,0,0,0,0,0,0,0,0,-9999,-9999,-9999,-9999,-9999,-9999,-9999,-9999,-9999,-9999,-9999,-9999,-9999,-9999,0,0,-9999,-9999,-9999,-9999,-9999,-9999,-9999,-9999,-9999,-9999,-9999,-9999,-9999,-9999,-9999,-9999,-9999,-9999,-9999,-9999,-9999,-9999,-9999,-9999,-9999,-9999,-9999,-9999,-9999,-9999,-9999,-9999,-9999,-9999,-9999,-9999,-9999,-9999,-9999,-9999,-9999,-9999,-9999,-9999,-9999,-9999,-9999,-9999,-9999,-9999,-9999,-9999,-9999,-9999,-9999,-9999,-9999,-9999,
-9999,-9999,-9999,-9999,-9999,-9999.000000000000000,-9999,-9999,-9999,-9999,-9999,-9999,-9999,-9999,-9999,-9999,-9999,-9999,-9999,-9999,-9999,-9999,-9999,-9999,-9999,-9999,-9999,-9999,-9999,-9999,-9999,-9999,-9999,-9999,-9999,-9999,-9999,-9999,-9999,-9999,-9999,-9999,-9999,-9999,-9999,-9999,-9999,-9999,-9999,-9999,-9999,-9999,-9999,-9999,-9999,-9999,-9999,-9999,-9999,-9999,-9999,-9999,-9999,-9999,-9999,-9999,-9999,-9999,-9999,-9999,-9999,-9999,-9999,-9999,-9999,-9999,-9999,-9999,-9999,0,0,0,0,0,0,0,0,0,0,0,0,-9999,-9999,-9999,-9999,-9999,-9999,-9999,-9999,-9999,-9999,-9999,-9999,-9999,-9999,-9999,-9999,-9999,-9999,-9999,-9999,-9999,-9999,-9999,-9999,-9999,-9999,-9999,0,-9999,-9999,-9999,-9999,-9999,-9999,-9999,-9999,-9999,-9999,-9999,-9999,-9999,-9999,-9999,-9999,-9999,-9999,-9999,-9999,-9999,-9999,-9999,-9999,-9999,-9999,-9999,-9999,-9999,-9999,-9999,-9999,-9999,-9999,-9999,0,-9999,-9999,-9999,-9999,-9999,-9999,-9999,-9999,0,0,0,0,0,0,0,0,0,0,0,0,0,0,0,0,0,0,0,0,0,0,0,0,0,0,0,0,0,0,0,0,0,0,0,0,0,0,0,0,0,0,0,0,0,0,0,0,0,0,0,0,0,0,0,0,-9999,-9999,-9999,0,0,0,0,0,0,0,0,0,0,0,0,0,-9999,-9999,-9999,-9999,-9999,-9999,-9999,-9999,-9999,-9999,-9999,-9999,-9999,-9999,-9999,-9999,-9999,-9999,0,0,0,0,0,0,0,0,0,-9999,-9999,-9999,-9999,-9999,-9999,-9999,-9999,-9999,-9999,-9999,-9999,0,0,-9999,0,0,0,0,0,0,0,0,0,0,-9999,-9999,-9999,-9999,-9999,-9999,-9999,-9999,-9999,-9999,-9999,-9999,-9999,0,0,-9999,-9999,-9999,-9999,-9999,-9999,-9999,-9999,-9999,-9999,-9999,-9999,-9999,-9999,-9999,-9999,-9999,-9999,-9999,-9999,-9999,-9999,-9999,-9999,-9999,-9999,-9999,-9999,-9999,-9999,-9999,-9999,-9999,-9999,-9999,-9999,-9999,-9999,-9999,-9999,-9999,-9999,-9999,-9999,-9999,-9999,-9999,-9999,-9999,-9999,-9999,-9999,-9999,-9999,-9999,-9999,-9999,-9999,
-9999,-9999,-9999,-9999,-9999,-9999.000000000000000,-9999,-9999,-9999,-9999,-9999,-9999,-9999,-9999,-9999,-9999,-9999,-9999,-9999,-9999,-9999,-9999,-9999,-9999,-9999,-9999,-9999,-9999,-9999,-9999,-9999,-9999,-9999,-9999,-9999,-9999,-9999,-9999,-9999,-9999,-9999,-9999,-9999,-9999,-9999,-9999,-9999,-9999,-9999,-9999,-9999,-9999,-9999,-9999,-9999,-9999,-9999,-9999,-9999,-9999,-9999,-9999,-9999,-9999,-9999,-9999,-9999,-9999,-9999,-9999,-9999,-9999,-9999,-9999,-9999,-9999,-9999,-9999,-9999,-9999,-9999,-9999,0,0,-9999,-9999,0,0,0,0,0,-9999,-9999,-9999,0,-9999,-9999,-9999,-9999,-9999,-9999,-9999,-9999,-9999,-9999,-9999,-9999,-9999,-9999,-9999,-9999,-9999,-9999,-9999,-9999,-9999,-9999,-9999,0,-9999,-9999,-9999,-9999,-9999,-9999,-9999,-9999,-9999,-9999,-9999,-9999,-9999,-9999,-9999,-9999,-9999,-9999,-9999,-9999,-9999,-9999,-9999,-9999,-9999,-9999,-9999,-9999,-9999,-9999,-9999,-9999,-9999,-9999,-9999,-9999,-9999,-9999,0,-9999,-9999,-9999,-9999,-9999,0,0,0,0,0,0,0,0,0,0,0,0,0,0,0,0,0,0,0,0,0,0,0,0,0,0,0,0,0,0,0,0,0,0,0,0,0,0,0,0,0,0,0,0,0,0,0,0,0,0,0,0,0,0,0,0,-9999,-9999,-9999,0,0,0,0,0,0,0,0,0,0,-9999,-9999,-9999,-9999,-9999,-9999,-9999,-9999,-9999,-9999,-9999,-9999,-9999,-9999,-9999,-9999,-9999,-9999,-9999,-9999,-9999,0,0,0,0,0,0,0,0,-9999,-9999,-9999,-9999,-9999,-9999,-9999,-9999,-9999,-9999,-9999,-9999,-9999,0,0,-9999,0,0,0,0,0,0,0,0,0,0,0,-9999,-9999,-9999,-9999,-9999,-9999,-9999,-9999,-9999,-9999,-9999,0,0,-9999,-9999,-9999,-9999,-9999,-9999,-9999,-9999,-9999,-9999,-9999,-9999,-9999,-9999,-9999,-9999,-9999,-9999,-9999,-9999,-9999,-9999,-9999,-9999,-9999,-9999,-9999,-9999,-9999,-9999,-9999,-9999,-9999,-9999,-9999,-9999,-9999,-9999,-9999,-9999,-9999,-9999,-9999,-9999,-9999,-9999,-9999,-9999,-9999,-9999,-9999,-9999,-9999,-9999,-9999,-9999,-9999,-9999,-9999,
-9999,-9999,-9999,-9999,-9999,-9999.000000000000000,-9999,-9999,-9999,-9999,-9999,-9999,-9999,-9999,-9999,-9999,-9999,-9999,-9999,-9999,-9999,-9999,-9999,-9999,-9999,-9999,-9999,-9999,-9999,-9999,-9999,-9999,-9999,-9999,-9999,-9999,-9999,-9999,-9999,-9999,-9999,-9999,-9999,-9999,-9999,-9999,-9999,-9999,-9999,-9999,-9999,-9999,-9999,-9999,-9999,-9999,-9999,-9999,-9999,-9999,-9999,-9999,-9999,-9999,-9999,-9999,-9999,-9999,-9999,-9999,-9999,-9999,-9999,-9999,-9999,-9999,-9999,-9999,-9999,-9999,-9999,-9999,-9999,-9999,-9999,-9999,-9999,0,0,0,0,0,0,0,0,0,-9999,-9999,-9999,-9999,-9999,-9999,-9999,-9999,-9999,-9999,-9999,-9999,-9999,-9999,-9999,-9999,-9999,-9999,-9999,-9999,-9999,-9999,-9999,-9999,-9999,-9999,-9999,-9999,-9999,-9999,-9999,-9999,-9999,-9999,-9999,-9999,-9999,-9999,-9999,-9999,-9999,-9999,-9999,-9999,-9999,-9999,-9999,-9999,-9999,-9999,-9999,-9999,-9999,-9999,-9999,-9999,-9999,-9999,-9999,0,0,-9999,-9999,-9999,-9999,-9999,0,0,0,0,0,0,0,0,0,0,0,0,0,0,0,0,0,0,0,0,0,0,0,0,0,0,0,0,0,0,0,0,0,0,0,0,0,0,0,0,0,0,0,0,0,0,0,0,0,0,0,0,0,0,0,0,0,0,0,-9999,0,0,0,0,0,0,0,0,-9999,-9999,-9999,-9999,-9999,-9999,-9999,-9999,-9999,-9999,-9999,-9999,-9999,-9999,-9999,-9999,-9999,-9999,-9999,-9999,-9999,-9999,-9999,-9999,0,0,0,0,0,0,-9999,-9999,-9999,-9999,-9999,-9999,-9999,-9999,-9999,-9999,-9999,-9999,-9999,-9999,-9999,-9999,-9999,0,0,0,0,0,0,0,0,0,0,0,-9999,-9999,-9999,-9999,-9999,-9999,-9999,-9999,-9999,-9999,-9999,-9999,0,0,-9999,-9999,-9999,-9999,-9999,-9999,-9999,-9999,-9999,-9999,-9999,-9999,-9999,-9999,-9999,-9999,-9999,-9999,-9999,-9999,-9999,-9999,-9999,-9999,-9999,-9999,-9999,-9999,-9999,-9999,-9999,-9999,-9999,-9999,-9999,-9999,-9999,-9999,-9999,-9999,-9999,-9999,-9999,-9999,-9999,-9999,-9999,-9999,-9999,-9999,-9999,-9999,-9999,-9999,-9999,-9999,-9999,-9999,
-9999,-9999,-9999,-9999,-9999,-9999.000000000000000,-9999,-9999,-9999,-9999,-9999,-9999,-9999,-9999,-9999,-9999,-9999,-9999,-9999,-9999,-9999,-9999,-9999,-9999,-9999,-9999,-9999,-9999,-9999,-9999,-9999,-9999,-9999,-9999,-9999,-9999,-9999,-9999,-9999,-9999,-9999,-9999,-9999,-9999,-9999,-9999,-9999,-9999,-9999,-9999,-9999,-9999,-9999,-9999,-9999,-9999,-9999,-9999,-9999,-9999,-9999,-9999,-9999,-9999,-9999,-9999,-9999,-9999,-9999,-9999,-9999,-9999,-9999,-9999,-9999,-9999,-9999,-9999,-9999,-9999,-9999,-9999,-9999,-9999,-9999,-9999,-9999,-9999,0,0,0,0,0,0,0,0,-9999,-9999,-9999,-9999,-9999,-9999,-9999,-9999,-9999,-9999,-9999,-9999,-9999,-9999,-9999,-9999,-9999,-9999,-9999,-9999,-9999,-9999,0,-9999,-9999,-9999,-9999,-9999,-9999,-9999,-9999,-9999,-9999,-9999,-9999,-9999,-9999,-9999,-9999,-9999,-9999,-9999,-9999,-9999,-9999,-9999,-9999,-9999,-9999,-9999,-9999,-9999,-9999,-9999,-9999,-9999,-9999,-9999,-9999,-9999,-9999,-9999,-9999,-9999,-9999,-9999,-9999,0,0,0,0,0,0,0,0,0,0,0,0,0,0,0,0,0,0,0,0,0,0,0,0,0,0,0,0,0,0,0,0,0,0,0,0,0,0,0,0,0,0,0,0,0,0,0,0,0,0,0,0,0,0,0,0,0,0,-9999,-9999,0,0,0,0,-9999,0,-9999,-9999,-9999,-9999,-9999,-9999,-9999,-9999,-9999,-9999,-9999,-9999,-9999,-9999,-9999,-9999,-9999,-9999,-9999,-9999,-9999,-9999,-9999,-9999,-9999,0,0,0,0,0,0,-9999,-9999,-9999,-9999,-9999,-9999,-9999,-9999,-9999,-9999,-9999,-9999,-9999,-9999,-9999,-9999,-9999,-9999,0,0,0,0,0,0,0,0,0,0,0,-9999,-9999,-9999,-9999,-9999,-9999,-9999,-9999,-9999,-9999,-9999,0,-9999,0,0,0,-9999,-9999,-9999,-9999,-9999,-9999,-9999,-9999,-9999,-9999,-9999,-9999,-9999,-9999,-9999,-9999,-9999,-9999,-9999,-9999,-9999,-9999,-9999,-9999,-9999,-9999,-9999,-9999,-9999,-9999,-9999,-9999,-9999,-9999,-9999,-9999,-9999,-9999,-9999,-9999,-9999,-9999,-9999,-9999,-9999,-9999,-9999,-9999,-9999,-9999,-9999,-9999,-9999,-9999,-9999,
-9999,-9999,-9999,-9999,-9999,-9999.000000000000000,-9999,-9999,-9999,-9999,-9999,-9999,-9999,-9999,-9999,-9999,-9999,-9999,-9999,-9999,-9999,-9999,-9999,-9999,-9999,-9999,-9999,-9999,-9999,-9999,-9999,-9999,-9999,-9999,-9999,-9999,-9999,-9999,-9999,-9999,-9999,-9999,-9999,-9999,-9999,-9999,-9999,-9999,-9999,-9999,-9999,-9999,-9999,-9999,-9999,-9999,-9999,-9999,-9999,-9999,-9999,-9999,-9999,-9999,-9999,-9999,-9999,-9999,-9999,-9999,-9999,-9999,-9999,-9999,-9999,-9999,-9999,-9999,-9999,-9999,-9999,-9999,-9999,-9999,-9999,-9999,-9999,-9999,-9999,-9999,-9999,-9999,0,0,0,0,-9999,-9999,-9999,-9999,-9999,-9999,-9999,-9999,-9999,-9999,-9999,-9999,-9999,-9999,-9999,-9999,-9999,-9999,-9999,-9999,-9999,-9999,0,-9999,-9999,-9999,-9999,-9999,-9999,-9999,-9999,-9999,-9999,-9999,-9999,-9999,-9999,-9999,-9999,-9999,-9999,-9999,-9999,-9999,-9999,-9999,-9999,-9999,-9999,-9999,-9999,-9999,-9999,-9999,-9999,-9999,-9999,-9999,-9999,-9999,-9999,-9999,-9999,-9999,-9999,-9999,-9999,0,0,0,0,0,0,0,0,0,0,0,0,0,0,0,0,0,0,0,0,0,0,0,0,0,0,0,0,0,0,0,0,0,0,0,0,0,0,0,0,0,0,0,0,0,0,0,0,0,0,0,0,0,0,0,0,0,0,0,-9999,0,0,-9999,-9999,-9999,-9999,-9999,-9999,-9999,-9999,-9999,-9999,-9999,-9999,-9999,-9999,-9999,-9999,-9999,-9999,-9999,-9999,-9999,-9999,-9999,-9999,-9999,-9999,-9999,-9999,-9999,0,0,0,0,0,0,-9999,-9999,-9999,-9999,-9999,-9999,-9999,-9999,-9999,-9999,-9999,-9999,0,-9999,-9999,-9999,-9999,-9999,0,0,0,0,0,0,0,0,0,0,0,-9999,-9999,-9999,-9999,-9999,-9999,-9999,-9999,-9999,-9999,-9999,0,-9999,-9999,0,-9999,-9999,-9999,-9999,-9999,-9999,-9999,-9999,-9999,-9999,-9999,-9999,-9999,-9999,-9999,-9999,-9999,-9999,-9999,-9999,-9999,-9999,-9999,-9999,-9999,-9999,-9999,-9999,-9999,-9999,-9999,-9999,-9999,-9999,-9999,-9999,-9999,-9999,-9999,-9999,-9999,-9999,-9999,-9999,-9999,-9999,-9999,-9999,-9999,-9999,-9999,-9999,-9999,-9999,-9999,-9999,
-9999,-9999,-9999,-9999,-9999,-9999.000000000000000,-9999,-9999,-9999,-9999,-9999,-9999,-9999,-9999,-9999,-9999,-9999,-9999,-9999,-9999,-9999,-9999,-9999,-9999,-9999,-9999,-9999,-9999,-9999,-9999,-9999,-9999,-9999,-9999,-9999,-9999,-9999,-9999,-9999,-9999,-9999,-9999,-9999,-9999,-9999,-9999,-9999,-9999,-9999,-9999,-9999,-9999,-9999,-9999,-9999,-9999,-9999,-9999,-9999,-9999,-9999,-9999,-9999,-9999,-9999,-9999,-9999,-9999,-9999,-9999,-9999,-9999,-9999,-9999,-9999,-9999,-9999,-9999,-9999,-9999,-9999,-9999,-9999,-9999,-9999,-9999,-9999,-9999,-9999,-9999,-9999,-9999,-9999,0,0,0,0,-9999,-9999,-9999,-9999,-9999,-9999,-9999,-9999,-9999,-9999,0,-9999,0,-9999,-9999,-9999,-9999,-9999,-9999,-9999,-9999,0,-9999,-9999,-9999,-9999,-9999,-9999,-9999,-9999,-9999,-9999,-9999,-9999,-9999,-9999,-9999,-9999,-9999,-9999,-9999,-9999,-9999,-9999,-9999,-9999,-9999,-9999,-9999,-9999,-9999,-9999,-9999,-9999,-9999,-9999,-9999,-9999,-9999,-9999,-9999,-9999,-9999,-9999,-9999,-9999,0,0,0,0,0,0,0,0,0,0,0,0,0,0,0,0,0,0,0,0,0,0,0,0,0,0,0,0,0,0,0,0,0,0,0,0,0,0,0,0,0,0,0,0,0,0,0,0,0,0,0,0,0,0,0,0,0,0,0,0,-9999,-9999,-9999,-9999,-9999,-9999,-9999,-9999,-9999,-9999,-9999,-9999,-9999,-9999,-9999,-9999,-9999,-9999,-9999,-9999,-9999,-9999,-9999,-9999,-9999,-9999,-9999,-9999,-9999,-9999,-9999,-9999,0,0,0,0,-9999,-9999,-9999,-9999,-9999,-9999,-9999,-9999,-9999,-9999,-9999,-9999,-9999,0,-9999,-9999,-9999,-9999,-9999,0,-9999,-9999,-9999,0,0,0,0,0,0,0,0,-9999,-9999,-9999,-9999,-9999,-9999,-9999,-9999,-9999,-9999,0,-9999,-9999,0,0,-9999,-9999,-9999,-9999,-9999,-9999,-9999,-9999,-9999,-9999,-9999,-9999,-9999,-9999,-9999,-9999,-9999,-9999,-9999,-9999,-9999,-9999,-9999,-9999,-9999,-9999,-9999,-9999,-9999,-9999,-9999,-9999,-9999,-9999,-9999,-9999,-9999,-9999,-9999,-9999,-9999,-9999,-9999,-9999,-9999,-9999,-9999,-9999,-9999,-9999,-9999,-9999,-9999,-9999,-9999,
-9999,-9999,-9999,-9999,-9999,-9999.000000000000000,-9999,-9999,-9999,-9999,-9999,-9999,-9999,-9999,-9999,-9999,-9999,-9999,-9999,-9999,-9999,-9999,-9999,-9999,-9999,-9999,-9999,-9999,-9999,-9999,-9999,-9999,-9999,-9999,-9999,-9999,-9999,-9999,-9999,-9999,-9999,-9999,-9999,-9999,-9999,-9999,-9999,-9999,-9999,-9999,-9999,-9999,-9999,-9999,-9999,-9999,-9999,-9999,-9999,-9999,-9999,-9999,-9999,-9999,-9999,-9999,-9999,-9999,-9999,-9999,-9999,-9999,-9999,-9999,-9999,-9999,-9999,-9999,-9999,-9999,-9999,-9999,-9999,-9999,-9999,-9999,-9999,-9999,-9999,-9999,-9999,-9999,-9999,-9999,0,0,-9999,-9999,-9999,-9999,-9999,-9999,-9999,-9999,-9999,0,0,0,0,0,0,-9999,-9999,-9999,-9999,0,-9999,-9999,-9999,-9999,-9999,-9999,-9999,-9999,-9999,-9999,-9999,-9999,-9999,-9999,-9999,-9999,-9999,-9999,-9999,-9999,-9999,-9999,-9999,-9999,-9999,-9999,-9999,-9999,-9999,-9999,-9999,-9999,-9999,-9999,-9999,-9999,-9999,-9999,-9999,-9999,-9999,-9999,-9999,-9999,-9999,-9999,-9999,-9999,0,0,0,0,0,0,0,0,0,0,0,0,0,0,0,0,0,0,0,0,0,0,0,0,0,0,0,0,0,0,0,0,0,0,0,0,0,0,0,0,0,0,0,0,0,0,0,0,0,0,0,0,0,0,0,0,0,0,0,-9999,-9999,-9999,-9999,0,0,0,0,-9999,-9999,-9999,-9999,-9999,-9999,-9999,-9999,-9999,-9999,-9999,-9999,-9999,-9999,-9999,-9999,-9999,-9999,-9999,-9999,-9999,-9999,-9999,-9999,0,0,0,0,-9999,-9999,-9999,-9999,-9999,-9999,-9999,-9999,-9999,-9999,-9999,-9999,-9999,-9999,-9999,-9999,-9999,-9999,-9999,0,-9999,-9999,-9999,-9999,0,0,0,0,0,-9999,-9999,-9999,-9999,-9999,-9999,-9999,-9999,-9999,-9999,-9999,0,-9999,-9999,0,0,0,-9999,-9999,-9999,-9999,-9999,-9999,-9999,-9999,-9999,-9999,-9999,-9999,-9999,-9999,-9999,-9999,-9999,-9999,-9999,-9999,-9999,-9999,-9999,-9999,-9999,-9999,-9999,-9999,-9999,-9999,-9999,-9999,-9999,-9999,-9999,-9999,-9999,-9999,-9999,-9999,-9999,-9999,-9999,-9999,-9999,-9999,-9999,-9999,-9999,-9999,-9999,-9999,-9999,-9999,-9999,
-9999,-9999,-9999,-9999,-9999,-9999.000000000000000,-9999,-9999,-9999,-9999,-9999,-9999,-9999,-9999,-9999,-9999,-9999,-9999,-9999,-9999,-9999,-9999,-9999,-9999,-9999,-9999,-9999,-9999,-9999,-9999,-9999,-9999,-9999,-9999,-9999,-9999,-9999,-9999,-9999,-9999,-9999,-9999,-9999,-9999,-9999,-9999,-9999,-9999,-9999,-9999,-9999,-9999,-9999,-9999,-9999,-9999,-9999,-9999,-9999,-9999,-9999,-9999,-9999,-9999,-9999,-9999,-9999,-9999,-9999,-9999,-9999,-9999,-9999,-9999,-9999,-9999,-9999,-9999,-9999,-9999,-9999,-9999,-9999,-9999,-9999,-9999,-9999,-9999,-9999,-9999,-9999,-9999,-9999,-9999,0,0,-9999,-9999,-9999,-9999,-9999,-9999,-9999,-9999,0,0,0,-9999,0,0,0,0,0,0,0,0,0,0,-9999,-9999,-9999,-9999,-9999,-9999,-9999,-9999,-9999,-9999,-9999,-9999,-9999,-9999,-9999,-9999,-9999,-9999,-9999,-9999,-9999,-9999,-9999,-9999,-9999,-9999,-9999,-9999,-9999,-9999,-9999,-9999,-9999,-9999,-9999,-9999,-9999,-9999,-9999,-9999,-9999,-9999,-9999,-9999,-9999,-9999,-9999,0,0,0,0,0,0,0,0,0,0,0,0,0,0,0,0,0,0,0,0,0,0,0,0,0,0,0,0,0,0,0,0,0,0,0,0,0,0,0,0,0,0,0,0,0,0,0,0,0,0,0,0,0,0,0,0,0,0,0,0,0,0,0,0,0,-9999,-9999,-9999,-9999,-9999,-9999,-9999,-9999,-9999,-9999,-9999,-9999,-9999,-9999,-9999,-9999,-9999,-9999,-9999,-9999,-9999,-9999,-9999,-9999,-9999,-9999,0,0,0,-9999,-9999,-9999,-9999,-9999,-9999,-9999,-9999,-9999,-9999,-9999,-9999,-9999,-9999,-9999,-9999,-9999,-9999,-9999,0,-9999,-9999,-9999,-9999,-9999,-9999,0,0,-9999,-9999,-9999,-9999,-9999,-9999,-9999,-9999,-9999,-9999,-9999,0,-9999,-9999,-9999,0,0,0,0,-9999,-9999,-9999,-9999,-9999,-9999,-9999,-9999,-9999,-9999,-9999,-9999,-9999,-9999,-9999,-9999,-9999,-9999,-9999,-9999,-9999,-9999,-9999,-9999,-9999,-9999,-9999,-9999,-9999,-9999,-9999,-9999,-9999,-9999,-9999,-9999,-9999,-9999,-9999,-9999,-9999,-9999,-9999,-9999,-9999,-9999,-9999,-9999,-9999,-9999,-9999,-9999,-9999,-9999,
-9999,-9999,-9999,-9999,-9999,-9999.000000000000000,-9999,-9999,-9999,-9999,-9999,-9999,-9999,-9999,-9999,-9999,-9999,-9999,-9999,-9999,-9999,-9999,-9999,-9999,-9999,-9999,-9999,-9999,-9999,-9999,-9999,-9999,-9999,-9999,-9999,-9999,-9999,-9999,-9999,-9999,-9999,-9999,-9999,-9999,-9999,-9999,-9999,-9999,-9999,-9999,-9999,-9999,-9999,-9999,-9999,-9999,-9999,-9999,-9999,-9999,-9999,-9999,-9999,-9999,-9999,-9999,-9999,-9999,-9999,-9999,-9999,-9999,-9999,-9999,-9999,-9999,-9999,-9999,-9999,-9999,-9999,-9999,-9999,-9999,-9999,-9999,-9999,-9999,-9999,-9999,-9999,-9999,-9999,-9999,-9999,-9999,0,-9999,0,0,0,0,-9999,0,0,0,0,0,0,0,0,0,0,0,0,0,0,0,-9999,-9999,-9999,-9999,-9999,-9999,-9999,-9999,-9999,-9999,-9999,-9999,-9999,-9999,-9999,-9999,-9999,-9999,-9999,-9999,-9999,-9999,-9999,-9999,-9999,-9999,-9999,-9999,-9999,-9999,-9999,-9999,-9999,-9999,-9999,-9999,-9999,-9999,-9999,-9999,-9999,-9999,-9999,-9999,-9999,-9999,-9999,-9999,0,0,0,0,0,0,0,0,0,0,0,0,0,0,0,0,0,0,0,0,0,0,0,0,0,0,0,0,0,0,0,0,0,0,0,0,0,0,0,0,0,0,0,0,0,0,0,0,0,0,0,0,0,0,0,0,0,0,0,0,0,0,0,0,-9999,-9999,-9999,-9999,-9999,-9999,-9999,-9999,-9999,-9999,-9999,-9999,-9999,-9999,-9999,-9999,-9999,-9999,-9999,-9999,-9999,-9999,-9999,-9999,-9999,-9999,0,0,-9999,-9999,0,-9999,-9999,-9999,-9999,-9999,-9999,-9999,-9999,-9999,-9999,-9999,-9999,-9999,-9999,-9999,-9999,-9999,0,-9999,-9999,-9999,-9999,-9999,0,-9999,-9999,-9999,-9999,-9999,-9999,-9999,-9999,-9999,-9999,-9999,-9999,0,-9999,-9999,-9999,-9999,-9999,-9999,0,0,-9999,-9999,-9999,-9999,-9999,-9999,-9999,-9999,-9999,-9999,-9999,-9999,-9999,-9999,-9999,-9999,-9999,-9999,-9999,-9999,-9999,-9999,-9999,-9999,-9999,-9999,-9999,-9999,-9999,-9999,-9999,-9999,-9999,-9999,-9999,-9999,-9999,-9999,-9999,-9999,-9999,-9999,-9999,-9999,-9999,-9999,-9999,-9999,-9999,-9999,-9999,-9999,-9999,-9999,
-9999,-9999,-9999,-9999,-9999,-9999.000000000000000,-9999,-9999,-9999,-9999,-9999,-9999,-9999,-9999,-9999,-9999,-9999,-9999,-9999,-9999,-9999,-9999,-9999,-9999,-9999,-9999,-9999,-9999,-9999,-9999,-9999,-9999,-9999,-9999,-9999,-9999,-9999,-9999,-9999,-9999,-9999,-9999,-9999,-9999,-9999,-9999,-9999,-9999,-9999,-9999,-9999,-9999,-9999,-9999,-9999,-9999,-9999,-9999,-9999,-9999,-9999,-9999,-9999,-9999,-9999,-9999,-9999,-9999,-9999,-9999,-9999,-9999,-9999,-9999,-9999,-9999,-9999,-9999,-9999,-9999,-9999,-9999,-9999,-9999,-9999,-9999,-9999,-9999,-9999,-9999,-9999,-9999,-9999,-9999,-9999,-9999,-9999,-9999,0,-9999,-9999,0,0,0,0,0,0,0,0,0,0,0,0,0,0,0,0,0,0,0,-9999,-9999,-9999,-9999,-9999,-9999,-9999,-9999,-9999,-9999,-9999,-9999,-9999,-9999,-9999,-9999,-9999,-9999,-9999,-9999,-9999,-9999,-9999,-9999,-9999,-9999,-9999,-9999,-9999,-9999,-9999,-9999,-9999,-9999,-9999,-9999,-9999,-9999,-9999,-9999,-9999,-9999,-9999,-9999,-9999,-9999,-9999,0,0,0,0,0,0,0,0,0,0,0,0,0,0,0,0,0,0,0,0,0,0,0,0,0,0,0,0,0,0,0,0,0,0,0,0,0,0,0,0,0,0,0,0,0,0,0,0,0,0,0,0,5,0,0,0,0,0,0,0,0,0,-9999,-9999,-9999,-9999,-9999,-9999,-9999,-9999,-9999,-9999,-9999,-9999,-9999,-9999,-9999,-9999,-9999,-9999,-9999,-9999,-9999,-9999,-9999,-9999,-9999,-9999,-9999,-9999,-9999,-9999,0,0,-9999,-9999,-9999,-9999,-9999,-9999,-9999,-9999,-9999,-9999,-9999,-9999,-9999,-9999,-9999,-9999,-9999,0,0,-9999,-9999,-9999,-9999,-9999,-9999,-9999,-9999,-9999,-9999,-9999,-9999,-9999,-9999,-9999,-9999,-9999,-9999,-9999,-9999,-9999,-9999,0,0,0,0,-9999,-9999,-9999,-9999,-9999,-9999,-9999,-9999,-9999,-9999,-9999,-9999,-9999,-9999,-9999,-9999,-9999,-9999,-9999,-9999,-9999,-9999,-9999,-9999,-9999,-9999,-9999,-9999,-9999,-9999,-9999,-9999,-9999,-9999,-9999,-9999,-9999,-9999,-9999,-9999,-9999,-9999,-9999,-9999,-9999,-9999,-9999,-9999,-9999,-9999,-9999,-9999,-9999,-9999,
-9999,-9999,-9999,-9999,-9999,-9999.000000000000000,-9999,-9999,-9999,-9999,-9999,-9999,-9999,-9999,-9999,-9999,-9999,-9999,-9999,-9999,-9999,-9999,-9999,-9999,-9999,-9999,-9999,-9999,-9999,-9999,-9999,-9999,-9999,-9999,-9999,-9999,-9999,-9999,-9999,-9999,-9999,-9999,-9999,-9999,-9999,-9999,-9999,-9999,-9999,-9999,-9999,-9999,-9999,-9999,-9999,-9999,-9999,-9999,-9999,-9999,-9999,-9999,-9999,-9999,-9999,-9999,-9999,-9999,-9999,-9999,-9999,-9999,-9999,-9999,-9999,-9999,-9999,-9999,-9999,-9999,-9999,-9999,-9999,-9999,-9999,-9999,-9999,-9999,-9999,-9999,-9999,-9999,-9999,-9999,-9999,-9999,-9999,-9999,-9999,-9999,-9999,-9999,0,0,0,0,0,0,0,0,0,0,0,0,0,0,0,0,0,0,0,-9999,-9999,-9999,-9999,-9999,-9999,-9999,-9999,-9999,-9999,-9999,-9999,-9999,-9999,-9999,-9999,-9999,-9999,-9999,-9999,-9999,-9999,-9999,-9999,-9999,-9999,-9999,-9999,-9999,-9999,-9999,-9999,-9999,-9999,-9999,-9999,-9999,-9999,-9999,-9999,-9999,-9999,-9999,-9999,-9999,-9999,-9999,0,0,0,0,0,0,0,0,0,0,0,0,0,0,0,0,0,0,0,0,0,0,0,0,0,0,0,0,0,0,0,0,0,0,0,0,0,0,0,0,0,0,0,0,0,0,0,0,0,0,0,0,0,0,0,0,0,0,0,0,0,-9999,-9999,-9999,-9999,-9999,-9999,-9999,-9999,-9999,-9999,-9999,-9999,-9999,-9999,-9999,-9999,-9999,-9999,-9999,-9999,-9999,-9999,-9999,-9999,-9999,-9999,-9999,-9999,-9999,-9999,0,0,-9999,-9999,-9999,-9999,-9999,-9999,-9999,-9999,-9999,-9999,-9999,-9999,0,-9999,-9999,-9999,-9999,-9999,0,-9999,-9999,-9999,-9999,-9999,-9999,-9999,-9999,-9999,-9999,-9999,-9999,-9999,-9999,-9999,-9999,0,-9999,-9999,-9999,-9999,0,-9999,-9999,0,0,-9999,-9999,-9999,-9999,-9999,-9999,-9999,-9999,-9999,-9999,-9999,-9999,-9999,-9999,-9999,-9999,-9999,-9999,-9999,-9999,-9999,-9999,-9999,-9999,-9999,-9999,-9999,-9999,-9999,-9999,-9999,-9999,-9999,-9999,-9999,-9999,-9999,-9999,-9999,-9999,-9999,-9999,-9999,-9999,-9999,-9999,-9999,-9999,-9999,-9999,-9999,-9999,-9999,-9999,
-9999,-9999,-9999,-9999,-9999,-9999.000000000000000,-9999,-9999,-9999,-9999,-9999,-9999,-9999,-9999,-9999,-9999,-9999,-9999,-9999,-9999,-9999,-9999,-9999,-9999,-9999,-9999,-9999,-9999,-9999,-9999,-9999,-9999,-9999,-9999,-9999,-9999,-9999,-9999,-9999,-9999,-9999,-9999,-9999,-9999,-9999,-9999,-9999,-9999,-9999,-9999,-9999,-9999,-9999,-9999,-9999,-9999,-9999,-9999,-9999,-9999,-9999,-9999,-9999,-9999,-9999,-9999,-9999,-9999,-9999,-9999,-9999,-9999,-9999,-9999,-9999,-9999,-9999,-9999,-9999,-9999,-9999,-9999,-9999,-9999,-9999,-9999,-9999,-9999,-9999,-9999,-9999,-9999,-9999,-9999,-9999,-9999,-9999,-9999,-9999,-9999,-9999,-9999,0,0,0,0,0,0,0,0,0,0,0,0,0,0,0,0,0,0,0,0,-9999,-9999,-9999,-9999,-9999,-9999,-9999,-9999,-9999,-9999,-9999,-9999,-9999,-9999,-9999,-9999,-9999,-9999,-9999,-9999,-9999,-9999,-9999,-9999,-9999,-9999,-9999,-9999,-9999,-9999,-9999,-9999,-9999,-9999,-9999,-9999,-9999,-9999,-9999,-9999,-9999,-9999,-9999,-9999,-9999,-9999,-9999,0,0,0,0,0,0,0,0,0,0,0,0,-9999,-9999,-9999,0,0,0,0,0,0,0,0,0,0,0,0,0,0,0,0,0,0,0,0,0,0,0,0,0,0,0,0,0,0,0,0,0,0,0,0,0,0,0,0,0,0,0,0,-9999,-9999,-9999,-9999,-9999,-9999,-9999,-9999,-9999,-9999,-9999,-9999,-9999,-9999,-9999,-9999,-9999,-9999,-9999,-9999,-9999,-9999,-9999,-9999,-9999,-9999,-9999,-9999,-9999,-9999,-9999,-9999,0,-9999,-9999,-9999,-9999,-9999,-9999,-9999,-9999,-9999,-9999,-9999,-9999,-9999,-9999,-9999,-9999,-9999,-9999,-9999,0,0,-9999,-9999,-9999,-9999,-9999,-9999,-9999,-9999,-9999,-9999,-9999,-9999,-9999,-9999,0,0,-9999,-9999,0,0,-9999,-9999,0,0,-9999,-9999,-9999,-9999,-9999,-9999,-9999,-9999,-9999,-9999,-9999,-9999,-9999,-9999,-9999,-9999,-9999,-9999,-9999,-9999,-9999,-9999,-9999,-9999,-9999,-9999,-9999,-9999,-9999,-9999,-9999,-9999,-9999,-9999,-9999,-9999,-9999,-9999,-9999,-9999,-9999,-9999,-9999,-9999,-9999,-9999,-9999,-9999,-9999,-9999,-9999,-9999,-9999,-9999,
-9999,-9999,-9999,-9999,-9999,-9999.000000000000000,-9999,-9999,-9999,-9999,-9999,-9999,-9999,-9999,-9999,-9999,-9999,-9999,-9999,-9999,-9999,-9999,-9999,-9999,-9999,-9999,-9999,-9999,-9999,-9999,-9999,-9999,-9999,-9999,-9999,-9999,-9999,-9999,-9999,-9999,-9999,-9999,-9999,-9999,-9999,-9999,-9999,-9999,-9999,-9999,-9999,-9999,-9999,-9999,-9999,-9999,-9999,-9999,-9999,-9999,-9999,-9999,-9999,-9999,-9999,-9999,-9999,-9999,-9999,-9999,-9999,-9999,-9999,-9999,-9999,-9999,-9999,-9999,-9999,-9999,-9999,-9999,-9999,-9999,-9999,-9999,-9999,-9999,-9999,-9999,-9999,-9999,-9999,-9999,-9999,-9999,-9999,-9999,-9999,-9999,-9999,-9999,0,0,0,0,0,0,0,0,0,0,0,0,0,0,0,0,0,0,0,0,0,0,0,0,0,-9999,-9999,-9999,-9999,-9999,-9999,-9999,-9999,-9999,-9999,-9999,-9999,-9999,-9999,-9999,-9999,-9999,-9999,-9999,-9999,-9999,-9999,-9999,-9999,-9999,-9999,-9999,-9999,-9999,-9999,-9999,-9999,-9999,-9999,-9999,-9999,-9999,-9999,-9999,-9999,-9999,-9999,-9999,0,0,0,0,-9999,-9999,-9999,0,-9999,-9999,-9999,-9999,-9999,-9999,-9999,0,0,0,0,0,0,0,0,0,0,0,0,0,0,0,0,0,0,0,0,0,0,0,0,0,0,0,0,0,0,0,0,0,0,0,0,0,0,0,0,0,0,0,-9999,-9999,-9999,-9999,-9999,-9999,-9999,-9999,-9999,-9999,-9999,-9999,-9999,-9999,-9999,-9999,-9999,-9999,-9999,-9999,-9999,-9999,-9999,-9999,-9999,-9999,-9999,-9999,-9999,-9999,-9999,-9999,-9999,-9999,-9999,-9999,-9999,-9999,-9999,-9999,-9999,-9999,-9999,-9999,-9999,-9999,-9999,0,0,-9999,-9999,-9999,0,0,0,-9999,-9999,-9999,-9999,-9999,-9999,-9999,-9999,-9999,-9999,-9999,0,0,0,0,0,-9999,-9999,-9999,-9999,-9999,-9999,-9999,-9999,-9999,-9999,-9999,-9999,-9999,-9999,-9999,-9999,-9999,-9999,-9999,-9999,-9999,-9999,-9999,-9999,-9999,-9999,-9999,-9999,-9999,-9999,-9999,-9999,-9999,-9999,-9999,-9999,-9999,-9999,-9999,-9999,-9999,-9999,-9999,-9999,-9999,-9999,-9999,-9999,-9999,-9999,-9999,-9999,-9999,-9999,-9999,-9999,-9999,-9999,-9999,-9999,-9999,
-9999,-9999,-9999,-9999,-9999,-9999.000000000000000,-9999,-9999,-9999,-9999,-9999,-9999,-9999,-9999,-9999,-9999,-9999,-9999,-9999,-9999,-9999,-9999,-9999,-9999,-9999,-9999,-9999,-9999,-9999,-9999,-9999,-9999,-9999,-9999,-9999,-9999,-9999,-9999,-9999,-9999,-9999,-9999,-9999,-9999,-9999,-9999,-9999,-9999,-9999,-9999,-9999,-9999,-9999,-9999,-9999,-9999,-9999,-9999,-9999,-9999,-9999,-9999,-9999,-9999,-9999,-9999,-9999,-9999,-9999,-9999,-9999,-9999,-9999,-9999,-9999,-9999,-9999,-9999,-9999,-9999,-9999,-9999,-9999,-9999,-9999,-9999,-9999,-9999,-9999,-9999,-9999,-9999,-9999,-9999,-9999,-9999,-9999,-9999,-9999,-9999,-9999,-9999,0,0,0,0,0,0,0,0,0,0,0,0,0,0,0,0,0,0,0,0,0,0,0,0,0,0,-9999,-9999,-9999,-9999,-9999,-9999,-9999,-9999,-9999,-9999,-9999,-9999,-9999,-9999,-9999,-9999,-9999,-9999,-9999,-9999,-9999,-9999,-9999,-9999,-9999,-9999,-9999,-9999,-9999,-9999,-9999,-9999,-9999,-9999,-9999,-9999,-9999,-9999,-9999,-9999,-9999,-9999,-9999,-9999,-9999,-9999,-9999,-9999,-9999,-9999,-9999,-9999,-9999,-9999,-9999,-9999,-9999,-9999,-9999,-9999,-9999,0,0,0,0,0,0,0,0,0,0,0,0,0,0,0,0,0,0,0,0,0,0,0,0,0,0,0,0,0,0,0,0,0,0,0,0,0,0,-9999,-9999,-9999,-9999,-9999,-9999,-9999,-9999,-9999,-9999,-9999,-9999,-9999,-9999,-9999,-9999,-9999,-9999,-9999,-9999,-9999,-9999,-9999,-9999,-9999,0,-9999,-9999,-9999,-9999,-9999,-9999,-9999,-9999,-9999,-9999,-9999,-9999,-9999,-9999,-9999,-9999,-9999,-9999,-9999,-9999,-9999,-9999,-9999,0,0,-9999,-9999,0,0,0,-9999,-9999,-9999,-9999,0,-9999,-9999,-9999,-9999,-9999,0,0,0,0,-9999,-9999,-9999,-9999,-9999,-9999,-9999,-9999,-9999,0,-9999,-9999,-9999,-9999,-9999,-9999,-9999,-9999,-9999,-9999,-9999,-9999,-9999,-9999,-9999,-9999,-9999,-9999,-9999,-9999,-9999,-9999,-9999,-9999,-9999,-9999,-9999,-9999,-9999,-9999,-9999,-9999,-9999,-9999,-9999,-9999,-9999,-9999,-9999,-9999,-9999,-9999,-9999,-9999,-9999,-9999,-9999,-9999,-9999,-9999,-9999,-9999,-9999,
-9999,-9999,-9999,-9999,-9999,-9999.000000000000000,-9999,-9999,-9999,-9999,-9999,-9999,-9999,-9999,-9999,-9999,-9999,-9999,-9999,-9999,-9999,-9999,-9999,-9999,-9999,-9999,-9999,-9999,-9999,-9999,-9999,-9999,-9999,-9999,-9999,-9999,-9999,-9999,-9999,-9999,-9999,-9999,-9999,-9999,-9999,-9999,-9999,-9999,-9999,-9999,-9999,-9999,-9999,-9999,-9999,-9999,-9999,-9999,-9999,-9999,-9999,-9999,-9999,-9999,-9999,-9999,-9999,-9999,-9999,-9999,-9999,-9999,-9999,-9999,-9999,-9999,-9999,-9999,-9999,-9999,-9999,-9999,-9999,-9999,-9999,-9999,-9999,-9999,-9999,-9999,-9999,-9999,-9999,-9999,-9999,-9999,-9999,-9999,-9999,-9999,-9999,-9999,0,0,0,0,0,0,0,0,0,0,0,0,0,0,0,0,0,0,0,0,0,0,0,0,0,0,0,-9999,-9999,-9999,-9999,-9999,-9999,-9999,-9999,-9999,-9999,-9999,-9999,-9999,-9999,-9999,-9999,-9999,-9999,-9999,-9999,-9999,-9999,-9999,-9999,-9999,-9999,-9999,-9999,-9999,-9999,-9999,-9999,-9999,-9999,-9999,-9999,-9999,-9999,-9999,-9999,-9999,-9999,-9999,-9999,-9999,-9999,-9999,-9999,-9999,-9999,-9999,-9999,-9999,-9999,-9999,-9999,-9999,-9999,-9999,-9999,0,0,0,0,0,0,0,0,0,0,0,0,0,0,0,0,0,0,0,0,0,0,0,0,0,0,0,0,0,0,0,0,0,0,0,0,0,-9999,-9999,-9999,-9999,-9999,-9999,-9999,-9999,-9999,-9999,-9999,-9999,-9999,-9999,-9999,-9999,-9999,-9999,-9999,-9999,-9999,-9999,-9999,-9999,-9999,-9999,-9999,-9999,-9999,-9999,-9999,-9999,-9999,-9999,-9999,-9999,-9999,-9999,-9999,-9999,-9999,-9999,-9999,-9999,-9999,-9999,-9999,-9999,-9999,-9999,-9999,0,0,-9999,-9999,0,0,-9999,-9999,-9999,-9999,-9999,-9999,-9999,-9999,-9999,0,0,0,0,0,-9999,-9999,-9999,-9999,-9999,-9999,-9999,-9999,-9999,-9999,-9999,-9999,-9999,-9999,-9999,-9999,-9999,-9999,-9999,-9999,-9999,-9999,-9999,-9999,-9999,-9999,-9999,-9999,-9999,-9999,-9999,-9999,-9999,-9999,-9999,-9999,-9999,-9999,-9999,-9999,-9999,-9999,-9999,-9999,-9999,-9999,-9999,-9999,-9999,-9999,-9999,-9999,-9999,-9999,-9999,-9999,-9999,-9999,-9999,-9999,-9999,-9999,-9999,
-9999,-9999,-9999,-9999,-9999,-9999.000000000000000,-9999,-9999,-9999,-9999,-9999,-9999,-9999,-9999,-9999,-9999,-9999,-9999,-9999,-9999,-9999,-9999,0,-9999,-9999,-9999,-9999,-9999,-9999,-9999,-9999,-9999,-9999,-9999,-9999,-9999,-9999,-9999,-9999,-9999,-9999,-9999,-9999,-9999,-9999,-9999,-9999,-9999,-9999,-9999,-9999,-9999,-9999,-9999,-9999,-9999,-9999,-9999,-9999,-9999,-9999,-9999,-9999,-9999,-9999,-9999,-9999,-9999,-9999,-9999,-9999,-9999,-9999,-9999,-9999,-9999,-9999,-9999,-9999,-9999,-9999,-9999,-9999,-9999,-9999,-9999,-9999,-9999,-9999,-9999,-9999,-9999,-9999,-9999,-9999,-9999,-9999,-9999,-9999,-9999,-9999,0,0,0,0,0,0,0,0,0,0,0,0,0,0,0,0,0,0,0,0,0,0,0,0,0,0,0,0,-9999,-9999,-9999,-9999,-9999,-9999,-9999,-9999,-9999,-9999,-9999,-9999,-9999,-9999,-9999,-9999,-9999,-9999,-9999,-9999,-9999,-9999,-9999,-9999,-9999,-9999,-9999,-9999,-9999,-9999,-9999,-9999,-9999,-9999,-9999,-9999,-9999,-9999,-9999,-9999,-9999,-9999,-9999,-9999,-9999,-9999,-9999,-9999,-9999,-9999,-9999,-9999,-9999,-9999,-9999,-9999,-9999,-9999,-9999,-9999,0,0,0,0,0,0,0,0,0,0,0,0,0,0,0,0,0,0,0,0,0,0,0,0,0,0,0,0,0,0,0,0,0,0,0,0,-9999,-9999,-9999,-9999,-9999,-9999,-9999,-9999,-9999,-9999,-9999,-9999,-9999,-9999,-9999,-9999,-9999,-9999,-9999,-9999,-9999,-9999,-9999,-9999,-9999,-9999,-9999,-9999,-9999,-9999,-9999,-9999,-9999,-9999,-9999,-9999,-9999,-9999,-9999,-9999,-9999,-9999,-9999,-9999,-9999,-9999,-9999,-9999,-9999,-9999,-9999,-9999,-9999,0,0,0,0,0,0,-9999,-9999,-9999,-9999,-9999,0,-9999,0,0,0,0,0,0,-9999,-9999,-9999,-9999,-9999,-9999,-9999,-9999,-9999,-9999,0,-9999,-9999,-9999,-9999,-9999,-9999,-9999,-9999,-9999,-9999,-9999,-9999,-9999,-9999,-9999,-9999,-9999,-9999,-9999,-9999,-9999,-9999,-9999,-9999,-9999,-9999,-9999,-9999,-9999,-9999,-9999,-9999,-9999,-9999,-9999,-9999,-9999,-9999,-9999,-9999,-9999,-9999,-9999,-9999,-9999,-9999,-9999,-9999,-9999,-9999,-9999,-9999,
-9999,-9999,-9999,-9999,-9999,-9999.000000000000000,-9999,-9999,-9999,-9999,-9999,-9999,-9999,-9999,-9999,-9999,-9999,-9999,-9999,-9999,-9999,-9999,-9999,-9999,-9999,-9999,-9999,-9999,-9999,-9999,-9999,-9999,-9999,-9999,-9999,-9999,-9999,-9999,-9999,-9999,-9999,-9999,-9999,-9999,-9999,-9999,-9999,-9999,-9999,-9999,-9999,-9999,-9999,-9999,-9999,-9999,-9999,-9999,-9999,-9999,-9999,-9999,-9999,-9999,-9999,-9999,-9999,-9999,-9999,-9999,-9999,-9999,-9999,-9999,-9999,-9999,-9999,-9999,-9999,-9999,-9999,-9999,-9999,-9999,-9999,-9999,-9999,-9999,-9999,-9999,-9999,-9999,-9999,-9999,-9999,-9999,-9999,-9999,-9999,-9999,0,0,0,0,0,0,0,0,0,0,0,0,0,0,0,0,0,0,0,0,0,0,0,0,0,0,0,0,0,-9999,-9999,-9999,-9999,-9999,-9999,-9999,-9999,-9999,-9999,-9999,-9999,-9999,-9999,-9999,-9999,-9999,-9999,-9999,-9999,-9999,-9999,-9999,-9999,-9999,-9999,-9999,-9999,-9999,-9999,-9999,-9999,-9999,-9999,-9999,-9999,-9999,-9999,-9999,-9999,-9999,-9999,-9999,-9999,-9999,-9999,-9999,-9999,-9999,-9999,-9999,-9999,-9999,-9999,-9999,-9999,-9999,-9999,-9999,-9999,0,0,0,0,0,0,0,0,0,0,0,0,0,0,0,0,0,0,0,0,0,0,0,0,0,0,0,0,0,0,0,0,0,0,-9999,-9999,-9999,-9999,-9999,-9999,-9999,-9999,-9999,-9999,-9999,-9999,-9999,-9999,-9999,-9999,-9999,-9999,-9999,-9999,-9999,-9999,-9999,-9999,-9999,-9999,-9999,-9999,-9999,-9999,-9999,-9999,-9999,-9999,-9999,-9999,-9999,-9999,-9999,-9999,-9999,-9999,-9999,-9999,-9999,-9999,-9999,-9999,-9999,-9999,-9999,-9999,-9999,-9999,0,0,0,0,0,0,-9999,0,-9999,-9999,-9999,0,0,0,0,0,0,0,0,0,-9999,0,-9999,0,0,-9999,-9999,0,-9999,-9999,0,-9999,-9999,-9999,-9999,-9999,-9999,-9999,-9999,-9999,-9999,-9999,-9999,-9999,-9999,-9999,-9999,-9999,-9999,-9999,-9999,-9999,-9999,-9999,-9999,-9999,-9999,-9999,-9999,-9999,-9999,-9999,-9999,-9999,-9999,-9999,-9999,-9999,-9999,-9999,-9999,-9999,-9999,-9999,-9999,-9999,-9999,-9999,-9999,-9999,-9999,-9999,-9999,
-9999,-9999,-9999,-9999,-9999,-9999.000000000000000,-9999,-9999,-9999,-9999,-9999,-9999,-9999,-9999,-9999,-9999,-9999,-9999,-9999,-9999,-9999,-9999,-9999,-9999,-9999,-9999,-9999,-9999,-9999,-9999,-9999,-9999,-9999,-9999,-9999,-9999,-9999,-9999,-9999,-9999,-9999,-9999,-9999,-9999,-9999,-9999,-9999,-9999,-9999,-9999,-9999,-9999,-9999,-9999,-9999,-9999,-9999,-9999,-9999,-9999,-9999,-9999,-9999,-9999,-9999,-9999,-9999,-9999,-9999,-9999,-9999,-9999,-9999,-9999,-9999,-9999,-9999,-9999,-9999,-9999,-9999,-9999,-9999,-9999,-9999,-9999,-9999,-9999,0,-9999,-9999,-9999,-9999,-9999,-9999,-9999,-9999,-9999,-9999,0,0,96,0,0,0,0,0,0,0,0,0,0,0,0,0,0,0,0,0,0,0,0,0,0,0,0,0,0,-9999,0,0,-9999,-9999,-9999,-9999,-9999,-9999,-9999,-9999,-9999,-9999,-9999,-9999,-9999,-9999,-9999,-9999,-9999,-9999,-9999,-9999,-9999,-9999,-9999,-9999,-9999,-9999,-9999,-9999,-9999,-9999,-9999,-9999,-9999,-9999,-9999,-9999,-9999,-9999,-9999,-9999,-9999,-9999,-9999,-9999,-9999,-9999,-9999,-9999,-9999,-9999,-9999,-9999,-9999,-9999,-9999,-9999,-9999,-9999,0,0,0,0,0,0,0,0,0,0,0,0,0,0,0,0,0,0,0,0,0,0,0,0,0,0,0,0,0,0,0,0,0,-9999,-9999,-9999,-9999,-9999,-9999,-9999,-9999,-9999,-9999,-9999,-9999,-9999,-9999,-9999,-9999,-9999,-9999,-9999,-9999,-9999,-9999,-9999,-9999,-9999,-9999,-9999,-9999,-9999,-9999,-9999,-9999,-9999,-9999,-9999,-9999,-9999,-9999,-9999,-9999,-9999,-9999,-9999,-9999,-9999,-9999,-9999,-9999,-9999,-9999,-9999,-9999,-9999,-9999,-9999,-9999,-9999,0,0,0,0,-9999,0,-9999,-9999,-9999,-9999,0,0,0,0,0,0,0,0,-9999,-9999,0,-9999,-9999,-9999,-9999,-9999,-9999,-9999,0,-9999,-9999,-9999,-9999,-9999,-9999,-9999,-9999,-9999,-9999,-9999,-9999,-9999,-9999,-9999,-9999,-9999,-9999,-9999,-9999,-9999,-9999,-9999,-9999,-9999,-9999,-9999,-9999,-9999,-9999,-9999,-9999,-9999,-9999,-9999,-9999,-9999,-9999,-9999,-9999,-9999,-9999,-9999,-9999,-9999,-9999,-9999,-9999,-9999,-9999,-9999,-9999,
-9999,-9999,-9999,-9999,-9999,-9999.000000000000000,-9999,-9999,-9999,-9999,-9999,-9999,-9999,-9999,-9999,-9999,-9999,-9999,-9999,-9999,-9999,-9999,-9999,-9999,-9999,-9999,-9999,-9999,-9999,-9999,-9999,-9999,-9999,-9999,-9999,-9999,-9999,-9999,-9999,-9999,-9999,-9999,-9999,-9999,-9999,-9999,-9999,-9999,-9999,-9999,-9999,-9999,-9999,-9999,-9999,-9999,-9999,-9999,-9999,-9999,-9999,-9999,-9999,-9999,-9999,-9999,-9999,-9999,-9999,-9999,-9999,-9999,-9999,-9999,-9999,-9999,-9999,-9999,-9999,-9999,-9999,-9999,-9999,-9999,-9999,-9999,-9999,-9999,0,-9999,-9999,-9999,-9999,-9999,-9999,-9999,-9999,-9999,-9999,0,0,97,0,0,0,0,0,0,0,0,0,0,0,0,0,0,0,0,0,0,0,0,0,0,0,0,0,0,0,0,0,0,0,0,-9999,-9999,-9999,-9999,-9999,-9999,-9999,-9999,-9999,-9999,-9999,-9999,-9999,-9999,-9999,-9999,-9999,-9999,-9999,-9999,-9999,-9999,-9999,-9999,-9999,-9999,-9999,-9999,-9999,-9999,-9999,-9999,-9999,-9999,-9999,-9999,-9999,-9999,-9999,-9999,-9999,-9999,-9999,-9999,-9999,-9999,-9999,-9999,-9999,-9999,-9999,-9999,-9999,-9999,0,0,0,0,0,0,0,0,0,0,0,0,0,0,0,0,0,0,0,0,0,0,0,0,0,0,0,0,0,0,0,0,0,-9999,-9999,-9999,-9999,-9999,-9999,-9999,-9999,-9999,-9999,-9999,-9999,-9999,-9999,-9999,-9999,-9999,-9999,-9999,-9999,-9999,-9999,-9999,-9999,-9999,-9999,-9999,-9999,-9999,-9999,-9999,-9999,-9999,-9999,-9999,-9999,-9999,-9999,-9999,-9999,-9999,-9999,-9999,-9999,-9999,-9999,-9999,-9999,-9999,-9999,-9999,-9999,-9999,-9999,-9999,-9999,-9999,0,-9999,0,0,0,0,-9999,-9999,-9999,-9999,-9999,0,0,0,0,0,0,0,0,-9999,-9999,0,-9999,0,-9999,0,-9999,-9999,-9999,-9999,-9999,-9999,0,0,0,0,-9999,0,-9999,-9999,-9999,-9999,-9999,-9999,-9999,-9999,-9999,-9999,-9999,-9999,-9999,-9999,-9999,-9999,-9999,-9999,-9999,-9999,-9999,-9999,-9999,-9999,-9999,-9999,-9999,-9999,-9999,-9999,-9999,-9999,-9999,-9999,-9999,-9999,-9999,-9999,-9999,-9999,-9999,-9999,-9999,-9999,
-9999,-9999,-9999,-9999,-9999,-9999.000000000000000,-9999,-9999,-9999,-9999,-9999,-9999,-9999,-9999,-9999,-9999,-9999,-9999,-9999,-9999,-9999,-9999,-9999,-9999,-9999,-9999,-9999,-9999,-9999,-9999,-9999,-9999,-9999,-9999,-9999,-9999,-9999,-9999,-9999,-9999,-9999,-9999,-9999,-9999,-9999,-9999,-9999,-9999,-9999,-9999,-9999,-9999,-9999,-9999,-9999,-9999,-9999,-9999,-9999,-9999,-9999,-9999,-9999,-9999,-9999,-9999,-9999,-9999,-9999,-9999,-9999,-9999,-9999,-9999,-9999,-9999,-9999,-9999,-9999,-9999,-9999,-9999,-9999,-9999,-9999,-9999,-9999,-9999,-9999,-9999,-9999,-9999,-9999,-9999,-9999,-9999,-9999,-9999,-9999,0,0,0,0,0,0,0,0,0,0,0,0,0,0,0,0,0,0,0,0,0,0,0,0,0,0,0,0,0,0,0,0,0,0,0,0,-9999,-9999,-9999,-9999,-9999,-9999,-9999,-9999,-9999,-9999,-9999,-9999,-9999,-9999,-9999,-9999,-9999,-9999,-9999,-9999,-9999,-9999,-9999,-9999,-9999,-9999,-9999,-9999,-9999,-9999,-9999,-9999,-9999,-9999,-9999,-9999,-9999,-9999,-9999,-9999,-9999,-9999,-9999,-9999,-9999,-9999,-9999,-9999,-9999,-9999,-9999,-9999,-9999,-9999,0,0,0,0,0,0,0,0,0,0,0,0,0,0,0,0,0,0,0,0,0,0,0,0,0,0,0,0,0,0,0,0,-9999,-9999,-9999,-9999,-9999,-9999,-9999,-9999,-9999,-9999,-9999,-9999,-9999,-9999,-9999,-9999,-9999,-9999,-9999,-9999,-9999,-9999,-9999,-9999,-9999,-9999,-9999,-9999,-9999,-9999,-9999,-9999,-9999,-9999,-9999,-9999,-9999,-9999,-9999,-9999,-9999,-9999,-9999,-9999,-9999,-9999,-9999,-9999,-9999,-9999,-9999,-9999,-9999,-9999,-9999,-9999,-9999,-9999,-9999,0,0,0,0,0,0,-9999,-9999,-9999,-9999,0,0,0,0,0,0,-9999,-9999,-9999,0,0,-9999,-9999,-9999,0,0,-9999,-9999,-9999,0,0,-9999,0,0,-9999,-9999,-9999,0,-9999,-9999,-9999,-9999,-9999,-9999,-9999,-9999,0,0,-9999,-9999,-9999,-9999,-9999,-9999,-9999,-9999,-9999,-9999,-9999,-9999,-9999,-9999,-9999,-9999,-9999,-9999,-9999,-9999,-9999,-9999,-9999,-9999,-9999,-9999,-9999,-9999,-9999,-9999,-9999,-9999,
-9999,-9999,-9999,-9999,-9999,-9999.000000000000000,-9999,-9999,-9999,-9999,-9999,-9999,-9999,-9999,-9999,-9999,-9999,-9999,-9999,-9999,-9999,-9999,-9999,-9999,-9999,-9999,-9999,-9999,-9999,-9999,-9999,-9999,-9999,-9999,-9999,-9999,-9999,-9999,-9999,-9999,-9999,-9999,-9999,-9999,-9999,-9999,-9999,-9999,-9999,-9999,-9999,-9999,-9999,-9999,-9999,-9999,-9999,-9999,-9999,-9999,-9999,-9999,-9999,-9999,-9999,-9999,-9999,-9999,-9999,-9999,-9999,-9999,-9999,-9999,-9999,-9999,-9999,-9999,-9999,-9999,-9999,-9999,-9999,-9999,-9999,-9999,-9999,-9999,-9999,-9999,-9999,-9999,-9999,-9999,-9999,-9999,-9999,-9999,-9999,0,0,0,0,0,0,0,0,0,0,0,0,0,0,0,0,0,0,0,0,0,0,0,0,0,0,0,0,0,0,0,0,0,0,0,0,0,0,0,0,0,-9999,-9999,-9999,-9999,-9999,-9999,-9999,-9999,-9999,-9999,-9999,-9999,-9999,-9999,-9999,-9999,-9999,-9999,-9999,-9999,-9999,-9999,-9999,-9999,-9999,-9999,-9999,-9999,-9999,-9999,-9999,-9999,-9999,-9999,-9999,-9999,-9999,-9999,-9999,-9999,-9999,-9999,-9999,-9999,-9999,-9999,-9999,-9999,-9999,-9999,0,0,0,0,0,0,0,0,0,0,0,0,0,0,0,0,0,0,0,0,0,0,0,0,0,0,0,0,0,0,-9999,-9999,-9999,-9999,-9999,-9999,-9999,-9999,-9999,-9999,-9999,-9999,-9999,-9999,-9999,-9999,-9999,-9999,-9999,-9999,-9999,-9999,-9999,-9999,-9999,-9999,-9999,-9999,-9999,-9999,-9999,-9999,-9999,-9999,-9999,-9999,-9999,-9999,-9999,-9999,-9999,-9999,-9999,-9999,-9999,-9999,-9999,-9999,-9999,-9999,-9999,-9999,-9999,-9999,-9999,-9999,-9999,-9999,-9999,-9999,0,0,0,0,0,0,0,0,-9999,-9999,0,0,0,0,0,0,0,-9999,0,0,-9999,0,-9999,-9999,-9999,-9999,-9999,-9999,0,0,-9999,-9999,0,0,-9999,0,0,0,0,0,0,0,-9999,-9999,-9999,-9999,-9999,-9999,-9999,-9999,-9999,0,-9999,-9999,-9999,-9999,-9999,-9999,-9999,-9999,-9999,-9999,-9999,-9999,-9999,-9999,-9999,-9999,-9999,-9999,-9999,-9999,-9999,-9999,-9999,-9999,-9999,-9999,-9999,-9999,
-9999,-9999,-9999,-9999,-9999,-9999.000000000000000,-9999,-9999,-9999,-9999,-9999,-9999,-9999,-9999,-9999,-9999,-9999,-9999,-9999,-9999,-9999,-9999,-9999,-9999,-9999,-9999,-9999,-9999,-9999,-9999,-9999,-9999,-9999,-9999,-9999,-9999,-9999,-9999,-9999,-9999,-9999,-9999,-9999,-9999,-9999,-9999,-9999,-9999,-9999,-9999,-9999,-9999,-9999,-9999,-9999,-9999,-9999,-9999,-9999,-9999,-9999,-9999,-9999,-9999,-9999,-9999,-9999,-9999,-9999,-9999,-9999,-9999,-9999,-9999,-9999,-9999,-9999,-9999,-9999,-9999,-9999,-9999,-9999,-9999,-9999,-9999,-9999,-9999,-9999,-9999,-9999,-9999,-9999,-9999,-9999,-9999,-9999,-9999,0,0,0,0,0,0,0,0,0,0,0,0,0,0,0,0,0,0,0,0,0,0,0,0,0,0,0,0,0,0,0,0,0,0,0,0,0,0,0,0,0,0,0,-9999,-9999,-9999,-9999,-9999,-9999,-9999,-9999,-9999,-9999,-9999,-9999,-9999,-9999,-9999,-9999,-9999,-9999,-9999,-9999,-9999,-9999,-9999,-9999,-9999,-9999,-9999,-9999,-9999,-9999,-9999,-9999,-9999,-9999,-9999,-9999,-9999,-9999,-9999,-9999,-9999,-9999,-9999,-9999,-9999,-9999,-9999,-9999,-9999,-9999,0,0,0,0,0,0,0,0,0,0,0,0,0,0,0,0,0,0,0,0,0,0,0,0,0,0,0,0,0,-9999,-9999,-9999,-9999,-9999,-9999,-9999,-9999,-9999,-9999,-9999,-9999,-9999,-9999,-9999,-9999,-9999,-9999,-9999,-9999,-9999,-9999,-9999,-9999,-9999,-9999,-9999,-9999,-9999,-9999,-9999,-9999,-9999,-9999,-9999,-9999,-9999,-9999,-9999,-9999,-9999,-9999,-9999,-9999,-9999,-9999,-9999,-9999,-9999,-9999,-9999,-9999,-9999,-9999,-9999,-9999,-9999,-9999,-9999,-9999,-9999,-9999,0,0,0,-9999,-9999,-9999,-9999,-9999,-9999,-9999,-9999,-9999,0,-9999,0,-9999,-9999,0,-9999,0,-9999,0,-9999,-9999,-9999,-9999,-9999,-9999,-9999,-9999,0,-9999,0,0,0,0,0,0,0,0,0,0,-9999,-9999,-9999,-9999,-9999,-9999,-9999,-9999,0,-9999,-9999,-9999,-9999,-9999,-9999,-9999,-9999,-9999,-9999,-9999,-9999,-9999,-9999,-9999,-9999,-9999,-9999,-9999,-9999,-9999,-9999,-9999,-9999,-9999,-9999,-9999,
-9999,-9999,-9999,-9999,-9999,-9999.000000000000000,-9999,-9999,-9999,-9999,-9999,-9999,-9999,-9999,-9999,-9999,-9999,-9999,-9999,-9999,-9999,-9999,-9999,-9999,-9999,-9999,-9999,-9999,-9999,-9999,-9999,-9999,-9999,-9999,-9999,-9999,-9999,-9999,-9999,-9999,-9999,-9999,-9999,-9999,-9999,-9999,-9999,-9999,-9999,-9999,-9999,-9999,-9999,-9999,-9999,-9999,-9999,-9999,-9999,-9999,-9999,-9999,-9999,-9999,-9999,-9999,-9999,-9999,-9999,-9999,-9999,-9999,-9999,-9999,-9999,-9999,-9999,-9999,-9999,-9999,-9999,-9999,-9999,-9999,-9999,-9999,-9999,-9999,-9999,-9999,-9999,-9999,-9999,-9999,-9999,-9999,-9999,-9999,0,0,0,0,0,0,0,0,0,0,0,0,0,0,0,0,0,0,0,0,0,0,0,0,0,0,0,0,0,0,0,0,0,0,0,0,0,0,0,0,0,0,0,0,0,-9999,-9999,-9999,-9999,-9999,-9999,-9999,-9999,-9999,-9999,-9999,-9999,-9999,-9999,-9999,-9999,-9999,-9999,-9999,-9999,-9999,-9999,-9999,-9999,-9999,-9999,-9999,-9999,-9999,-9999,-9999,-9999,-9999,-9999,-9999,-9999,-9999,-9999,-9999,-9999,-9999,-9999,-9999,-9999,-9999,-9999,-9999,-9999,0,0,0,0,0,0,0,0,0,0,0,0,0,0,0,0,0,0,0,0,0,0,0,0,0,0,0,0,0,-9999,-9999,-9999,-9999,-9999,-9999,-9999,-9999,-9999,-9999,-9999,-9999,-9999,-9999,-9999,-9999,-9999,-9999,-9999,-9999,-9999,-9999,-9999,-9999,-9999,-9999,-9999,-9999,-9999,-9999,-9999,-9999,-9999,-9999,-9999,-9999,-9999,-9999,-9999,-9999,-9999,-9999,-9999,-9999,-9999,-9999,-9999,-9999,-9999,-9999,-9999,-9999,-9999,-9999,-9999,-9999,-9999,-9999,-9999,-9999,-9999,-9999,-9999,0,0,-9999,-9999,-9999,-9999,-9999,-9999,-9999,-9999,-9999,-9999,-9999,-9999,-9999,-9999,0,-9999,-9999,0,-9999,-9999,-9999,-9999,-9999,-9999,-9999,-9999,-9999,-9999,-9999,-9999,-9999,-9999,0,0,0,0,0,0,0,0,-9999,-9999,-9999,-9999,-9999,-9999,0,-9999,-9999,-9999,-9999,-9999,-9999,-9999,-9999,-9999,-9999,-9999,-9999,-9999,-9999,-9999,-9999,-9999,-9999,-9999,-9999,-9999,-9999,-9999,-9999,-9999,-9999,-9999,-9999,
-9999,-9999,-9999,-9999,-9999,-9999.000000000000000,-9999,-9999,-9999,-9999,-9999,-9999,-9999,-9999,-9999,-9999,-9999,-9999,-9999,-9999,-9999,-9999,-9999,-9999,-9999,-9999,-9999,-9999,-9999,-9999,-9999,-9999,-9999,-9999,-9999,-9999,-9999,-9999,-9999,-9999,-9999,-9999,-9999,-9999,-9999,-9999,-9999,-9999,-9999,-9999,-9999,-9999,-9999,-9999,-9999,-9999,-9999,-9999,-9999,-9999,-9999,-9999,-9999,-9999,-9999,-9999,-9999,-9999,-9999,-9999,-9999,-9999,-9999,-9999,-9999,-9999,-9999,-9999,-9999,-9999,-9999,-9999,-9999,-9999,-9999,-9999,-9999,-9999,-9999,-9999,-9999,-9999,-9999,-9999,-9999,-9999,-9999,-9999,0,0,0,0,0,0,0,0,0,0,0,0,0,0,0,0,0,0,0,0,0,0,0,0,0,0,0,0,0,0,0,0,0,0,0,0,0,0,0,0,0,0,0,0,0,0,-9999,-9999,-9999,-9999,-9999,-9999,-9999,-9999,-9999,-9999,-9999,-9999,-9999,-9999,-9999,-9999,-9999,-9999,-9999,-9999,-9999,-9999,-9999,-9999,-9999,-9999,-9999,-9999,-9999,-9999,-9999,-9999,-9999,-9999,-9999,-9999,-9999,-9999,-9999,-9999,-9999,-9999,-9999,-9999,-9999,-9999,-9999,-9999,0,0,0,0,0,0,0,0,0,0,0,0,0,0,0,0,0,0,0,0,0,0,0,0,0,0,-9999,0,-9999,-9999,-9999,-9999,-9999,-9999,-9999,-9999,-9999,-9999,-9999,-9999,-9999,-9999,-9999,-9999,-9999,-9999,-9999,-9999,-9999,-9999,-9999,-9999,-9999,-9999,-9999,-9999,-9999,-9999,-9999,-9999,-9999,-9999,-9999,-9999,-9999,-9999,-9999,-9999,-9999,-9999,-9999,-9999,-9999,-9999,-9999,-9999,-9999,-9999,-9999,-9999,-9999,-9999,-9999,-9999,-9999,-9999,-9999,-9999,-9999,-9999,-9999,-9999,-9999,0,0,0,-9999,-9999,-9999,-9999,-9999,-9999,-9999,-9999,-9999,-9999,-9999,-9999,0,-9999,-9999,-9999,-9999,-9999,-9999,-9999,-9999,-9999,-9999,-9999,-9999,-9999,0,-9999,-9999,-9999,0,0,0,0,0,0,0,0,0,-9999,0,0,0,-9999,-9999,-9999,0,-9999,-9999,-9999,-9999,-9999,-9999,-9999,-9999,-9999,-9999,-9999,-9999,-9999,-9999,-9999,-9999,-9999,-9999,-9999,-9999,-9999,-9999,-9999,-9999,-9999,
-9999,-9999,-9999,-9999,-9999,-9999.000000000000000,-9999,-9999,-9999,-9999,-9999,-9999,-9999,-9999,-9999,-9999,-9999,-9999,-9999,-9999,-9999,-9999,-9999,-9999,-9999,-9999,-9999,-9999,-9999,-9999,-9999,-9999,-9999,-9999,-9999,-9999,-9999,-9999,-9999,-9999,-9999,-9999,-9999,-9999,-9999,-9999,-9999,-9999,-9999,-9999,-9999,-9999,-9999,-9999,-9999,-9999,-9999,-9999,-9999,-9999,-9999,-9999,-9999,-9999,-9999,-9999,-9999,-9999,-9999,-9999,-9999,-9999,-9999,-9999,-9999,-9999,-9999,-9999,-9999,-9999,-9999,-9999,-9999,-9999,-9999,-9999,-9999,-9999,-9999,-9999,-9999,-9999,-9999,-9999,-9999,-9999,-9999,-9999,-9999,-9999,0,1,0,0,0,0,0,0,0,0,0,0,0,0,0,0,0,0,0,0,0,0,0,0,0,0,0,0,0,0,0,0,0,0,0,0,0,0,0,0,0,0,0,0,0,-9999,-9999,-9999,-9999,-9999,-9999,-9999,-9999,-9999,-9999,-9999,-9999,-9999,-9999,-9999,-9999,-9999,-9999,-9999,-9999,-9999,-9999,-9999,-9999,-9999,-9999,-9999,-9999,-9999,-9999,-9999,-9999,-9999,-9999,-9999,-9999,-9999,-9999,-9999,-9999,-9999,-9999,-9999,-9999,-9999,-9999,-9999,0,0,0,0,0,0,0,0,0,0,0,0,0,0,0,0,0,0,0,0,0,0,0,0,0,0,0,-9999,-9999,-9999,-9999,-9999,-9999,-9999,-9999,-9999,-9999,-9999,-9999,-9999,-9999,-9999,-9999,-9999,-9999,-9999,-9999,-9999,-9999,-9999,-9999,-9999,-9999,-9999,-9999,-9999,-9999,-9999,-9999,-9999,-9999,-9999,-9999,-9999,-9999,-9999,-9999,-9999,-9999,-9999,-9999,-9999,-9999,-9999,-9999,-9999,-9999,-9999,-9999,-9999,-9999,-9999,-9999,-9999,-9999,-9999,-9999,-9999,-9999,-9999,-9999,-9999,-9999,-9999,0,0,0,0,0,0,-9999,-9999,-9999,-9999,-9999,-9999,-9999,-9999,-9999,-9999,-9999,-9999,-9999,-9999,-9999,-9999,-9999,-9999,-9999,-9999,-9999,-9999,-9999,-9999,-9999,-9999,0,0,0,0,0,0,0,0,-9999,-9999,-9999,-9999,-9999,-9999,-9999,-9999,-9999,-9999,0,-9999,-9999,-9999,-9999,-9999,-9999,-9999,-9999,-9999,-9999,-9999,-9999,-9999,-9999,-9999,-9999,-9999,-9999,-9999,-9999,-9999,-9999,-9999,
-9999,-9999,-9999,-9999,-9999,-9999.000000000000000,-9999,-9999,-9999,-9999,-9999,-9999,-9999,-9999,-9999,-9999,-9999,-9999,-9999,-9999,-9999,-9999,-9999,-9999,-9999,-9999,-9999,-9999,-9999,-9999,-9999,-9999,-9999,-9999,-9999,-9999,-9999,-9999,-9999,-9999,-9999,-9999,-9999,-9999,-9999,-9999,-9999,-9999,-9999,-9999,-9999,-9999,-9999,-9999,-9999,-9999,-9999,-9999,-9999,-9999,-9999,-9999,-9999,-9999,-9999,-9999,-9999,-9999,-9999,-9999,-9999,-9999,-9999,-9999,-9999,-9999,-9999,-9999,-9999,-9999,-9999,-9999,-9999,-9999,-9999,-9999,-9999,-9999,-9999,-9999,-9999,-9999,-9999,-9999,-9999,-9999,-9999,-9999,-9999,-9999,0,0,100,0,0,0,0,0,0,0,0,0,0,0,0,0,0,0,0,0,0,0,0,0,0,0,0,0,0,0,0,0,0,0,0,0,0,0,0,0,0,0,0,0,0,-9999,-9999,-9999,-9999,-9999,-9999,-9999,-9999,-9999,-9999,-9999,-9999,-9999,-9999,-9999,-9999,-9999,-9999,-9999,-9999,-9999,-9999,-9999,-9999,-9999,-9999,-9999,-9999,-9999,-9999,-9999,-9999,-9999,-9999,-9999,-9999,-9999,-9999,-9999,-9999,-9999,-9999,-9999,-9999,-9999,-9999,-9999,-9999,0,0,0,0,0,0,0,0,0,0,0,0,0,0,0,0,0,0,0,0,0,0,0,0,0,0,-9999,-9999,-9999,-9999,-9999,-9999,-9999,-9999,-9999,-9999,-9999,-9999,-9999,-9999,-9999,-9999,-9999,-9999,-9999,-9999,-9999,-9999,-9999,-9999,-9999,-9999,-9999,-9999,-9999,-9999,-9999,-9999,-9999,-9999,-9999,-9999,-9999,-9999,-9999,-9999,-9999,-9999,-9999,-9999,-9999,-9999,-9999,-9999,-9999,-9999,-9999,-9999,-9999,-9999,-9999,-9999,-9999,-9999,-9999,-9999,-9999,-9999,-9999,-9999,-9999,-9999,-9999,-9999,-9999,-9999,-9999,0,0,0,0,-9999,-9999,-9999,-9999,-9999,-9999,-9999,-9999,-9999,-9999,-9999,0,-9999,-9999,-9999,0,-9999,0,-9999,-9999,-9999,-9999,-9999,0,0,0,0,0,0,0,-9999,0,0,-9999,-9999,-9999,-9999,-9999,-9999,-9999,-9999,-9999,0,0,0,-9999,-9999,-9999,-9999,-9999,-9999,-9999,-9999,-9999,-9999,-9999,-9999,-9999,-9999,-9999,-9999,-9999,-9999,-9999,-9999,-9999,
-9999,-9999,-9999,-9999,-9999,-9999.000000000000000,-9999,-9999,-9999,-9999,-9999,-9999,-9999,-9999,-9999,-9999,-9999,-9999,-9999,-9999,-9999,-9999,-9999,-9999,-9999,-9999,-9999,-9999,-9999,-9999,-9999,-9999,-9999,-9999,-9999,-9999,-9999,-9999,-9999,-9999,-9999,-9999,-9999,-9999,-9999,-9999,-9999,-9999,-9999,-9999,-9999,-9999,-9999,-9999,-9999,-9999,-9999,-9999,-9999,-9999,-9999,-9999,-9999,-9999,-9999,-9999,-9999,-9999,-9999,-9999,-9999,-9999,-9999,-9999,-9999,-9999,-9999,-9999,-9999,-9999,-9999,-9999,-9999,-9999,-9999,-9999,-9999,-9999,-9999,-9999,-9999,-9999,-9999,-9999,-9999,-9999,-9999,-9999,-9999,-9999,-9999,0,29,10,0,0,0,0,0,0,0,0,0,0,0,0,0,0,0,0,0,0,0,0,0,0,0,0,0,0,0,0,0,0,0,0,0,0,0,0,0,0,0,0,-9999,-9999,-9999,-9999,-9999,-9999,-9999,-9999,-9999,-9999,-9999,-9999,-9999,-9999,-9999,-9999,-9999,-9999,-9999,-9999,-9999,-9999,-9999,-9999,-9999,-9999,-9999,-9999,-9999,-9999,-9999,-9999,-9999,-9999,-9999,-9999,-9999,-9999,-9999,-9999,-9999,-9999,-9999,-9999,-9999,-9999,-9999,-9999,-9999,0,0,0,0,0,0,0,0,0,0,0,0,0,0,0,0,0,0,0,0,0,0,0,0,0,0,-9999,-9999,-9999,-9999,-9999,-9999,-9999,-9999,-9999,-9999,-9999,-9999,-9999,-9999,-9999,-9999,-9999,-9999,-9999,-9999,-9999,-9999,-9999,-9999,-9999,-9999,-9999,-9999,-9999,-9999,-9999,-9999,-9999,-9999,-9999,-9999,-9999,-9999,-9999,-9999,-9999,-9999,-9999,-9999,-9999,-9999,-9999,-9999,-9999,-9999,-9999,-9999,-9999,-9999,-9999,-9999,-9999,-9999,-9999,-9999,-9999,-9999,-9999,-9999,-9999,-9999,-9999,-9999,-9999,-9999,-9999,-9999,-9999,-9999,-9999,-9999,-9999,0,-9999,-9999,-9999,-9999,-9999,-9999,-9999,0,0,-9999,-9999,-9999,-9999,-9999,-9999,-9999,-9999,-9999,-9999,-9999,-9999,-9999,-9999,0,0,0,-9999,-9999,-9999,0,0,-9999,0,-9999,-9999,0,-9999,-9999,-9999,-9999,-9999,-9999,-9999,0,-9999,-9999,-9999,-9999,-9999,-9999,-9999,-9999,-9999,-9999,-9999,-9999,-9999,-9999,-9999,-9999,-9999,-9999,-9999,
-9999,-9999,-9999,-9999,-9999,-9999.000000000000000,-9999,-9999,-9999,-9999,-9999,-9999,-9999,-9999,-9999,-9999,-9999,-9999,-9999,-9999,-9999,-9999,-9999,-9999,-9999,-9999,-9999,-9999,-9999,-9999,-9999,-9999,-9999,-9999,-9999,-9999,-9999,-9999,-9999,-9999,-9999,-9999,-9999,-9999,-9999,-9999,-9999,-9999,-9999,-9999,-9999,-9999,-9999,-9999,-9999,-9999,-9999,-9999,-9999,-9999,-9999,-9999,-9999,-9999,-9999,-9999,-9999,-9999,-9999,-9999,-9999,-9999,-9999,-9999,-9999,-9999,-9999,-9999,-9999,-9999,-9999,-9999,-9999,-9999,-9999,-9999,-9999,-9999,-9999,-9999,-9999,-9999,-9999,-9999,-9999,-9999,-9999,-9999,-9999,-9999,-9999,0,12,80,0,0,0,0,0,0,0,0,0,0,0,0,0,0,0,0,0,0,0,0,0,0,0,0,0,0,0,0,0,0,0,0,0,0,0,0,0,0,0,-9999,-9999,-9999,-9999,-9999,-9999,-9999,-9999,-9999,-9999,-9999,-9999,-9999,-9999,-9999,-9999,-9999,-9999,-9999,-9999,-9999,-9999,-9999,-9999,-9999,-9999,-9999,-9999,-9999,-9999,-9999,-9999,-9999,-9999,-9999,-9999,-9999,-9999,-9999,-9999,-9999,-9999,-9999,-9999,-9999,-9999,-9999,-9999,-9999,-9999,0,0,0,0,0,0,0,0,0,0,0,0,0,0,0,0,0,0,0,0,0,0,0,0,0,0,0,-9999,-9999,-9999,-9999,-9999,-9999,-9999,-9999,-9999,-9999,-9999,-9999,-9999,-9999,-9999,-9999,-9999,-9999,-9999,-9999,-9999,-9999,-9999,-9999,-9999,-9999,-9999,-9999,-9999,-9999,-9999,-9999,-9999,-9999,-9999,-9999,-9999,-9999,-9999,-9999,-9999,-9999,-9999,-9999,-9999,-9999,-9999,-9999,-9999,-9999,-9999,-9999,-9999,-9999,-9999,-9999,-9999,-9999,-9999,-9999,-9999,-9999,-9999,-9999,-9999,-9999,-9999,-9999,-9999,-9999,-9999,-9999,-9999,-9999,-9999,-9999,-9999,-9999,-9999,0,-9999,-9999,-9999,0,-9999,-9999,-9999,-9999,-9999,-9999,-9999,-9999,-9999,-9999,-9999,-9999,-9999,-9999,-9999,-9999,-9999,-9999,-9999,-9999,-9999,-9999,-9999,0,0,-9999,0,0,-9999,-9999,-9999,-9999,-9999,-9999,-9999,-9999,-9999,-9999,-9999,-9999,-9999,-9999,-9999,-9999,-9999,-9999,-9999,-9999,-9999,-9999,-9999,-9999,-9999,-9999,-9999,-9999,
-9999,-9999,-9999,-9999,-9999,-9999.000000000000000,-9999,-9999,-9999,-9999,-9999,-9999,-9999,-9999,-9999,-9999,-9999,-9999,-9999,-9999,-9999,-9999,-9999,-9999,-9999,-9999,-9999,-9999,-9999,-9999,-9999,-9999,-9999,-9999,-9999,-9999,-9999,-9999,-9999,-9999,-9999,-9999,-9999,-9999,-9999,-9999,-9999,-9999,-9999,-9999,-9999,-9999,-9999,-9999,-9999,-9999,-9999,-9999,-9999,-9999,-9999,-9999,-9999,-9999,-9999,-9999,-9999,-9999,-9999,-9999,-9999,-9999,-9999,-9999,-9999,-9999,-9999,-9999,-9999,-9999,-9999,-9999,-9999,-9999,-9999,-9999,-9999,-9999,-9999,-9999,-9999,-9999,-9999,-9999,-9999,-9999,-9999,-9999,-9999,-9999,-9999,-9999,0,46,97,0,0,0,0,0,0,0,0,0,0,0,0,0,0,0,0,0,0,0,0,0,0,0,0,0,0,0,0,0,0,0,0,0,0,0,0,0,-9999,-9999,-9999,-9999,-9999,-9999,-9999,-9999,-9999,-9999,-9999,-9999,-9999,-9999,-9999,-9999,-9999,-9999,-9999,-9999,-9999,-9999,-9999,-9999,-9999,-9999,-9999,-9999,-9999,-9999,-9999,-9999,-9999,-9999,-9999,-9999,-9999,-9999,-9999,-9999,-9999,-9999,-9999,-9999,-9999,-9999,-9999,-9999,-9999,-9999,-9999,0,0,0,0,0,0,0,0,0,0,0,0,0,0,0,0,0,0,0,0,0,0,0,0,0,0,0,-9999,-9999,-9999,-9999,-9999,-9999,-9999,-9999,-9999,-9999,-9999,-9999,-9999,-9999,-9999,-9999,-9999,-9999,-9999,-9999,-9999,-9999,-9999,-9999,-9999,-9999,-9999,-9999,-9999,-9999,-9999,-9999,-9999,-9999,-9999,-9999,-9999,-9999,-9999,-9999,-9999,-9999,-9999,-9999,-9999,-9999,-9999,-9999,-9999,-9999,-9999,-9999,-9999,-9999,-9999,-9999,-9999,-9999,-9999,-9999,-9999,-9999,-9999,-9999,-9999,-9999,-9999,-9999,-9999,-9999,-9999,-9999,-9999,-9999,-9999,-9999,-9999,-9999,-9999,-9999,-9999,-9999,-9999,-9999,-9999,-9999,-9999,-9999,-9999,-9999,-9999,-9999,-9999,-9999,-9999,-9999,-9999,-9999,-9999,-9999,-9999,-9999,0,-9999,-9999,-9999,-9999,-9999,-9999,-9999,-9999,-9999,-9999,-9999,-9999,-9999,-9999,-9999,-9999,-9999,-9999,-9999,-9999,-9999,-9999,-9999,-9999,-9999,-9999,-9999,-9999,-9999,-9999,-9999,-9999,-9999,-9999,-9999,-9999,-9999,
-9999,-9999,-9999,-9999,-9999,-9999.000000000000000,-9999,-9999,-9999,-9999,-9999,-9999,-9999,-9999,-9999,-9999,-9999,-9999,-9999,-9999,-9999,-9999,-9999,-9999,-9999,-9999,-9999,-9999,-9999,-9999,-9999,-9999,-9999,-9999,-9999,-9999,-9999,-9999,-9999,-9999,-9999,-9999,-9999,-9999,-9999,-9999,-9999,-9999,-9999,-9999,-9999,-9999,-9999,-9999,-9999,-9999,-9999,-9999,-9999,-9999,-9999,-9999,-9999,-9999,-9999,-9999,-9999,-9999,-9999,-9999,-9999,-9999,-9999,-9999,-9999,-9999,-9999,-9999,-9999,-9999,-9999,-9999,-9999,-9999,-9999,-9999,-9999,-9999,-9999,-9999,-9999,-9999,-9999,-9999,-9999,-9999,-9999,-9999,-9999,-9999,-9999,-9999,0,0,17,3,0,0,0,0,0,0,0,0,0,0,0,0,0,0,0,0,0,0,0,0,0,0,0,0,0,0,0,0,0,0,0,0,0,0,0,0,-9999,-9999,-9999,-9999,-9999,-9999,-9999,-9999,-9999,-9999,-9999,-9999,-9999,-9999,-9999,-9999,-9999,-9999,-9999,-9999,-9999,-9999,-9999,-9999,-9999,-9999,-9999,-9999,-9999,-9999,-9999,-9999,-9999,-9999,-9999,-9999,-9999,-9999,-9999,-9999,-9999,-9999,-9999,-9999,-9999,-9999,-9999,-9999,-9999,-9999,-9999,0,0,0,0,0,0,0,0,0,0,0,0,0,0,0,0,0,0,0,0,0,0,0,0,0,0,0,-9999,-9999,-9999,-9999,-9999,-9999,-9999,-9999,-9999,0,-9999,-9999,-9999,-9999,-9999,-9999,-9999,-9999,-9999,-9999,-9999,-9999,-9999,-9999,-9999,-9999,-9999,-9999,-9999,-9999,-9999,-9999,-9999,-9999,-9999,-9999,-9999,-9999,-9999,-9999,-9999,-9999,-9999,-9999,-9999,-9999,-9999,-9999,-9999,-9999,-9999,-9999,-9999,-9999,-9999,-9999,-9999,-9999,-9999,-9999,-9999,-9999,-9999,-9999,-9999,-9999,-9999,-9999,-9999,-9999,-9999,-9999,-9999,-9999,-9999,-9999,-9999,-9999,-9999,-9999,-9999,-9999,-9999,-9999,-9999,-9999,-9999,-9999,-9999,-9999,-9999,-9999,0,0,0,0,0,-9999,-9999,-9999,-9999,0,0,-9999,-9999,-9999,-9999,-9999,-9999,-9999,-9999,-9999,-9999,-9999,-9999,-9999,-9999,-9999,-9999,-9999,-9999,-9999,-9999,-9999,-9999,-9999,-9999,-9999,-9999,-9999,-9999,-9999,-9999,-9999,-9999,-9999,-9999,-9999,-9999,-9999,
-9999,-9999,-9999,-9999,-9999,-9999.000000000000000,-9999,-9999,-9999,-9999,-9999,-9999,-9999,-9999,-9999,-9999,-9999,-9999,-9999,-9999,-9999,-9999,-9999,-9999,-9999,-9999,-9999,-9999,-9999,-9999,-9999,-9999,-9999,-9999,-9999,-9999,-9999,-9999,-9999,-9999,-9999,-9999,-9999,-9999,-9999,-9999,-9999,-9999,-9999,-9999,-9999,-9999,-9999,-9999,-9999,-9999,-9999,-9999,-9999,-9999,-9999,-9999,-9999,-9999,-9999,-9999,-9999,-9999,-9999,-9999,-9999,-9999,-9999,-9999,-9999,-9999,-9999,-9999,-9999,-9999,-9999,-9999,-9999,-9999,-9999,-9999,-9999,-9999,-9999,-9999,-9999,-9999,-9999,-9999,-9999,-9999,-9999,-9999,-9999,-9999,-9999,-9999,-9999,0,90,83,39,91,94,0,0,0,0,0,0,0,0,0,0,0,0,0,0,0,0,0,0,0,0,0,0,0,0,0,0,0,0,0,0,0,0,0,-9999,-9999,-9999,-9999,-9999,-9999,-9999,-9999,-9999,-9999,-9999,-9999,-9999,-9999,-9999,-9999,-9999,-9999,-9999,-9999,-9999,-9999,-9999,-9999,-9999,-9999,-9999,-9999,-9999,-9999,-9999,-9999,-9999,-9999,-9999,-9999,-9999,-9999,-9999,-9999,-9999,-9999,-9999,-9999,-9999,-9999,-9999,-9999,-9999,-9999,0,0,0,0,0,0,0,0,0,0,0,0,0,0,0,0,0,0,0,0,0,0,0,0,0,0,0,0,0,-9999,-9999,-9999,-9999,-9999,-9999,-9999,0,-9999,-9999,-9999,-9999,-9999,-9999,-9999,-9999,-9999,-9999,-9999,-9999,-9999,-9999,-9999,-9999,-9999,-9999,-9999,-9999,-9999,-9999,-9999,-9999,-9999,-9999,-9999,-9999,-9999,-9999,-9999,-9999,-9999,-9999,-9999,-9999,-9999,-9999,-9999,-9999,-9999,-9999,-9999,-9999,-9999,-9999,-9999,-9999,-9999,-9999,-9999,-9999,-9999,-9999,-9999,-9999,-9999,-9999,-9999,-9999,-9999,-9999,-9999,-9999,-9999,-9999,-9999,-9999,-9999,-9999,-9999,-9999,-9999,-9999,-9999,-9999,-9999,-9999,-9999,-9999,-9999,0,0,0,0,0,0,0,-9999,-9999,-9999,-9999,0,0,-9999,-9999,-9999,-9999,-9999,-9999,-9999,-9999,-9999,-9999,-9999,-9999,-9999,-9999,-9999,-9999,-9999,-9999,-9999,-9999,-9999,-9999,-9999,-9999,-9999,-9999,-9999,-9999,-9999,-9999,-9999,-9999,-9999,-9999,-9999,-9999,-9999,
-9999,-9999,-9999,-9999,-9999,-9999.000000000000000,-9999,-9999,0,-9999,-9999,-9999,-9999,-9999,-9999,-9999,-9999,-9999,-9999,-9999,-9999,-9999,-9999,-9999,-9999,-9999,-9999,-9999,-9999,-9999,-9999,-9999,-9999,-9999,-9999,-9999,-9999,-9999,-9999,-9999,-9999,-9999,-9999,-9999,-9999,-9999,-9999,-9999,-9999,-9999,-9999,-9999,-9999,-9999,-9999,-9999,-9999,-9999,-9999,-9999,-9999,-9999,-9999,-9999,-9999,-9999,-9999,-9999,-9999,-9999,-9999,-9999,-9999,-9999,-9999,-9999,-9999,-9999,-9999,-9999,-9999,-9999,-9999,-9999,-9999,-9999,-9999,-9999,-9999,-9999,-9999,-9999,-9999,-9999,-9999,-9999,-9999,-9999,-9999,-9999,-9999,-9999,-9999,0,0,99,34,11,52,26,97,0,0,0,0,0,0,0,0,0,0,0,0,0,0,0,0,0,0,0,0,0,0,0,0,0,0,0,0,0,0,0,-9999,-9999,-9999,-9999,-9999,-9999,-9999,-9999,-9999,-9999,-9999,-9999,-9999,-9999,-9999,-9999,-9999,-9999,-9999,-9999,-9999,-9999,-9999,-9999,-9999,-9999,-9999,-9999,-9999,-9999,-9999,-9999,-9999,-9999,-9999,-9999,-9999,-9999,-9999,-9999,-9999,-9999,-9999,-9999,-9999,-9999,-9999,-9999,-9999,-9999,0,0,0,0,0,0,0,0,0,0,0,0,0,0,0,0,0,0,0,0,0,0,0,0,0,0,0,0,-9999,-9999,-9999,-9999,-9999,-9999,-9999,0,0,0,-9999,-9999,-9999,-9999,-9999,-9999,-9999,-9999,-9999,-9999,-9999,-9999,-9999,-9999,-9999,-9999,-9999,-9999,-9999,-9999,-9999,-9999,-9999,-9999,-9999,-9999,-9999,-9999,-9999,-9999,-9999,-9999,-9999,-9999,-9999,-9999,-9999,-9999,-9999,-9999,-9999,-9999,-9999,-9999,-9999,-9999,-9999,-9999,-9999,-9999,-9999,-9999,-9999,-9999,-9999,-9999,-9999,-9999,-9999,-9999,-9999,-9999,-9999,-9999,-9999,-9999,-9999,-9999,-9999,-9999,-9999,-9999,-9999,-9999,-9999,0,0,-9999,-9999,0,0,0,0,0,0,-9999,0,-9999,-9999,-9999,-9999,0,0,-9999,-9999,-9999,-9999,-9999,-9999,-9999,-9999,-9999,-9999,-9999,-9999,-9999,-9999,-9999,-9999,-9999,-9999,-9999,-9999,-9999,-9999,-9999,-9999,-9999,-9999,-9999,-9999,-9999,-9999,-9999,-9999,-9999,-9999,-9999,-9999,-9999,
-9999,-9999,-9999,-9999,-9999,-9999.000000000000000,-9999,-9999,-9999,-9999,-9999,-9999,-9999,-9999,-9999,-9999,-9999,-9999,-9999,-9999,-9999,-9999,-9999,-9999,-9999,-9999,-9999,-9999,-9999,-9999,-9999,-9999,-9999,-9999,-9999,-9999,-9999,-9999,-9999,-9999,-9999,-9999,-9999,-9999,-9999,-9999,-9999,-9999,-9999,-9999,-9999,-9999,-9999,-9999,-9999,-9999,-9999,-9999,-9999,-9999,-9999,-9999,-9999,-9999,-9999,-9999,-9999,-9999,-9999,-9999,-9999,-9999,-9999,-9999,-9999,-9999,-9999,-9999,-9999,-9999,-9999,-9999,-9999,-9999,-9999,-9999,-9999,-9999,-9999,-9999,-9999,-9999,-9999,-9999,-9999,-9999,-9999,-9999,-9999,-9999,-9999,-9999,-9999,-9999,0,0,86,77,5,54,99,0,0,0,0,0,0,0,0,0,0,0,0,0,0,0,0,0,0,0,0,0,0,0,0,0,0,0,0,0,-9999,-9999,-9999,-9999,-9999,-9999,-9999,-9999,-9999,-9999,-9999,-9999,-9999,-9999,-9999,-9999,-9999,-9999,-9999,-9999,-9999,-9999,-9999,-9999,-9999,-9999,-9999,-9999,-9999,-9999,-9999,-9999,-9999,-9999,-9999,-9999,-9999,-9999,-9999,-9999,-9999,-9999,-9999,-9999,-9999,-9999,-9999,-9999,-9999,-9999,-9999,-9999,0,0,0,0,0,0,0,0,0,0,0,0,0,0,0,0,0,0,0,0,0,0,0,0,0,0,0,0,-9999,-9999,-9999,-9999,-9999,-9999,-9999,0,0,0,-9999,-9999,-9999,-9999,-9999,-9999,-9999,-9999,-9999,-9999,-9999,-9999,-9999,-9999,-9999,-9999,-9999,-9999,-9999,-9999,-9999,-9999,-9999,-9999,-9999,-9999,-9999,-9999,-9999,-9999,-9999,-9999,-9999,-9999,-9999,-9999,-9999,-9999,-9999,-9999,-9999,-9999,-9999,-9999,-9999,-9999,-9999,-9999,-9999,-9999,-9999,-9999,-9999,-9999,-9999,-9999,-9999,-9999,-9999,-9999,-9999,-9999,-9999,-9999,-9999,-9999,-9999,-9999,-9999,-9999,-9999,-9999,-9999,-9999,-9999,0,0,0,0,0,0,0,0,0,0,-9999,-9999,-9999,-9999,-9999,-9999,0,0,0,0,-9999,-9999,-9999,-9999,-9999,-9999,-9999,-9999,-9999,-9999,-9999,-9999,-9999,-9999,-9999,-9999,-9999,-9999,-9999,-9999,-9999,0,-9999,-9999,-9999,-9999,-9999,-9999,-9999,-9999,-9999,-9999,-9999,-9999,-9999,
-9999,-9999,-9999,-9999,-9999,-9999.000000000000000,-9999,-9999,-9999,-9999,-9999,-9999,-9999,-9999,-9999,-9999,-9999,-9999,-9999,-9999,-9999,-9999,-9999,-9999,-9999,-9999,-9999,-9999,-9999,-9999,-9999,-9999,-9999,-9999,-9999,-9999,-9999,-9999,-9999,-9999,-9999,-9999,-9999,-9999,-9999,-9999,-9999,-9999,-9999,-9999,-9999,-9999,-9999,-9999,-9999,-9999,-9999,-9999,-9999,-9999,-9999,-9999,-9999,-9999,-9999,-9999,-9999,-9999,-9999,-9999,-9999,-9999,-9999,-9999,-9999,-9999,-9999,-9999,-9999,-9999,-9999,-9999,-9999,-9999,-9999,-9999,-9999,-9999,-9999,-9999,-9999,-9999,-9999,-9999,-9999,-9999,-9999,-9999,-9999,-9999,-9999,-9999,-9999,-9999,-9999,0,0,0,20,39,97,98,0,0,0,0,0,0,0,0,0,0,0,0,0,0,0,0,0,0,0,0,0,0,0,0,0,0,0,0,0,-9999,-9999,-9999,-9999,-9999,-9999,-9999,-9999,-9999,-9999,-9999,-9999,-9999,-9999,-9999,-9999,-9999,-9999,-9999,-9999,-9999,-9999,-9999,-9999,-9999,-9999,-9999,-9999,-9999,-9999,-9999,-9999,-9999,-9999,-9999,-9999,-9999,-9999,-9999,-9999,-9999,-9999,-9999,-9999,-9999,-9999,-9999,-9999,-9999,-9999,0,0,0,0,0,0,0,0,0,0,0,0,0,0,0,0,0,0,0,0,0,0,0,0,0,0,0,0,0,-9999,-9999,-9999,-9999,-9999,0,0,0,0,-9999,-9999,-9999,-9999,-9999,-9999,-9999,-9999,-9999,-9999,-9999,-9999,-9999,-9999,-9999,-9999,-9999,-9999,-9999,-9999,-9999,-9999,-9999,-9999,-9999,-9999,-9999,-9999,-9999,-9999,-9999,-9999,-9999,-9999,-9999,-9999,-9999,-9999,-9999,-9999,-9999,-9999,-9999,-9999,-9999,-9999,-9999,-9999,-9999,-9999,-9999,-9999,-9999,-9999,-9999,-9999,-9999,-9999,-9999,-9999,-9999,-9999,-9999,-9999,-9999,-9999,-9999,-9999,-9999,-9999,-9999,-9999,-9999,-9999,-9999,0,0,0,0,0,0,0,0,0,0,0,0,0,-9999,-9999,-9999,-9999,0,0,0,0,-9999,-9999,-9999,-9999,-9999,-9999,-9999,-9999,-9999,-9999,-9999,-9999,-9999,-9999,-9999,-9999,-9999,-9999,-9999,-9999,-9999,-9999,0,-9999,-9999,-9999,-9999,-9999,-9999,-9999,-9999,-9999,-9999,-9999,-9999,
-9999,-9999,-9999,-9999,-9999,-9999.000000000000000,-9999,-9999,-9999,-9999,-9999,-9999,-9999,-9999,-9999,-9999,-9999,-9999,-9999,-9999,-9999,-9999,-9999,-9999,-9999,-9999,-9999,-9999,-9999,-9999,-9999,-9999,-9999,-9999,-9999,-9999,-9999,-9999,-9999,-9999,-9999,-9999,-9999,-9999,-9999,-9999,-9999,-9999,-9999,-9999,-9999,-9999,-9999,-9999,-9999,-9999,-9999,-9999,-9999,-9999,-9999,-9999,-9999,-9999,-9999,-9999,-9999,-9999,-9999,-9999,-9999,-9999,-9999,-9999,-9999,-9999,-9999,-9999,-9999,-9999,-9999,-9999,-9999,-9999,-9999,-9999,-9999,-9999,-9999,-9999,-9999,-9999,-9999,-9999,-9999,-9999,-9999,-9999,-9999,-9999,-9999,-9999,-9999,-9999,-9999,-9999,-9999,0,0,1,22,93,96,82,1,0,0,0,0,0,0,0,0,0,0,0,0,0,0,0,0,0,0,0,0,0,0,0,0,0,-9999,-9999,-9999,-9999,-9999,-9999,-9999,-9999,-9999,-9999,-9999,-9999,-9999,-9999,-9999,-9999,-9999,-9999,-9999,-9999,-9999,-9999,-9999,-9999,-9999,-9999,-9999,-9999,-9999,-9999,-9999,-9999,-9999,-9999,-9999,-9999,-9999,-9999,-9999,-9999,-9999,-9999,-9999,-9999,-9999,-9999,-9999,-9999,-9999,-9999,-9999,0,0,0,0,0,0,0,0,0,0,0,0,0,0,0,0,0,0,0,0,0,0,0,0,0,0,0,0,-9999,-9999,-9999,-9999,-9999,0,0,0,0,0,-9999,-9999,-9999,-9999,-9999,-9999,-9999,-9999,-9999,-9999,-9999,-9999,-9999,-9999,-9999,-9999,-9999,-9999,-9999,-9999,-9999,-9999,-9999,-9999,-9999,-9999,-9999,-9999,-9999,-9999,-9999,-9999,-9999,-9999,-9999,-9999,-9999,-9999,-9999,-9999,-9999,-9999,-9999,-9999,-9999,-9999,-9999,-9999,-9999,-9999,-9999,-9999,-9999,-9999,-9999,-9999,-9999,-9999,-9999,-9999,-9999,-9999,-9999,-9999,-9999,-9999,-9999,-9999,-9999,-9999,-9999,-9999,-9999,0,0,0,0,0,0,0,0,0,0,0,0,0,0,0,0,0,-9999,0,0,0,0,0,-9999,-9999,-9999,-9999,-9999,-9999,-9999,-9999,-9999,-9999,-9999,-9999,-9999,-9999,-9999,-9999,-9999,-9999,-9999,-9999,-9999,-9999,-9999,-9999,-9999,-9999,-9999,-9999,-9999,-9999,-9999,-9999,-9999,0,-9999,
-9999,-9999,-9999,-9999,-9999,-9999.000000000000000,-9999,-9999,-9999,-9999,-9999,-9999,-9999,-9999,-9999,-9999,-9999,-9999,-9999,-9999,-9999,-9999,-9999,-9999,-9999,-9999,-9999,-9999,-9999,-9999,-9999,-9999,-9999,-9999,-9999,-9999,-9999,-9999,-9999,-9999,-9999,-9999,-9999,-9999,-9999,-9999,-9999,-9999,-9999,-9999,-9999,-9999,-9999,-9999,-9999,-9999,-9999,-9999,-9999,-9999,-9999,-9999,-9999,-9999,-9999,-9999,-9999,-9999,-9999,-9999,-9999,-9999,-9999,-9999,-9999,-9999,-9999,-9999,-9999,-9999,-9999,-9999,-9999,-9999,-9999,-9999,-9999,-9999,-9999,-9999,-9999,-9999,-9999,-9999,-9999,-9999,-9999,-9999,-9999,-9999,-9999,-9999,-9999,-9999,-9999,-9999,-9999,-9999,-9999,0,65,41,93,94,16,0,0,0,0,0,0,0,0,0,0,0,0,0,0,0,0,0,0,0,0,0,0,0,0,0,-9999,-9999,-9999,-9999,-9999,-9999,-9999,-9999,-9999,-9999,-9999,-9999,-9999,-9999,-9999,-9999,-9999,-9999,-9999,-9999,-9999,-9999,-9999,-9999,-9999,-9999,-9999,-9999,-9999,-9999,-9999,-9999,-9999,-9999,-9999,-9999,-9999,-9999,-9999,-9999,-9999,-9999,-9999,-9999,-9999,-9999,-9999,-9999,-9999,-9999,-9999,0,0,0,0,0,0,0,0,0,0,0,0,0,0,0,0,0,0,0,0,0,0,0,0,0,0,-9999,-9999,-9999,-9999,-9999,-9999,-9999,0,0,0,0,0,-9999,-9999,-9999,-9999,-9999,-9999,-9999,-9999,-9999,-9999,-9999,-9999,-9999,-9999,-9999,-9999,-9999,-9999,-9999,-9999,-9999,-9999,-9999,-9999,-9999,-9999,-9999,-9999,-9999,-9999,-9999,-9999,-9999,-9999,-9999,-9999,-9999,-9999,-9999,-9999,-9999,-9999,-9999,-9999,-9999,-9999,-9999,-9999,-9999,-9999,-9999,-9999,-9999,-9999,-9999,-9999,-9999,-9999,-9999,-9999,-9999,-9999,-9999,-9999,-9999,-9999,-9999,-9999,-9999,-9999,-9999,-9999,-9999,0,0,0,0,0,0,0,0,0,0,0,0,0,0,0,0,0,0,0,0,0,0,0,0,-9999,-9999,-9999,-9999,-9999,-9999,-9999,-9999,-9999,-9999,-9999,-9999,-9999,-9999,-9999,-9999,-9999,-9999,-9999,-9999,-9999,-9999,-9999,-9999,-9999,-9999,-9999,-9999,-9999,-9999,-9999,0,-9999,-9999,
-9999,-9999,-9999,-9999,-9999,-9999.000000000000000,-9999,-9999,-9999,-9999,-9999,-9999,-9999,-9999,-9999,-9999,-9999,-9999,-9999,-9999,-9999,-9999,-9999,-9999,-9999,-9999,-9999,-9999,-9999,-9999,-9999,-9999,-9999,-9999,-9999,-9999,-9999,-9999,-9999,-9999,-9999,-9999,-9999,-9999,-9999,-9999,-9999,-9999,-9999,-9999,-9999,-9999,-9999,-9999,-9999,-9999,-9999,-9999,-9999,-9999,-9999,-9999,-9999,-9999,-9999,-9999,-9999,-9999,-9999,-9999,-9999,-9999,-9999,-9999,-9999,-9999,-9999,-9999,-9999,-9999,-9999,-9999,-9999,-9999,-9999,-9999,-9999,-9999,-9999,-9999,-9999,-9999,-9999,-9999,-9999,-9999,-9999,-9999,-9999,-9999,-9999,-9999,-9999,-9999,-9999,-9999,-9999,-9999,-9999,0,85,23,91,68,85,8,0,0,0,0,0,0,0,0,0,0,0,0,0,0,0,0,0,0,0,0,0,0,0,0,-9999,-9999,-9999,-9999,-9999,-9999,-9999,-9999,-9999,-9999,-9999,-9999,-9999,-9999,-9999,-9999,-9999,-9999,-9999,-9999,-9999,-9999,-9999,-9999,-9999,-9999,-9999,-9999,-9999,-9999,-9999,-9999,-9999,-9999,-9999,-9999,-9999,-9999,-9999,-9999,-9999,-9999,-9999,-9999,-9999,-9999,-9999,-9999,-9999,-9999,-9999,-9999,0,0,0,0,0,0,0,0,0,0,0,0,0,0,0,0,0,0,0,0,0,0,0,-9999,-9999,-9999,-9999,-9999,-9999,-9999,-9999,-9999,0,0,0,0,0,-9999,-9999,-9999,-9999,-9999,-9999,-9999,-9999,-9999,-9999,-9999,-9999,-9999,-9999,-9999,-9999,-9999,-9999,-9999,-9999,-9999,-9999,-9999,-9999,-9999,-9999,-9999,-9999,-9999,-9999,-9999,-9999,-9999,-9999,-9999,-9999,-9999,-9999,-9999,-9999,-9999,-9999,-9999,-9999,-9999,-9999,-9999,-9999,-9999,-9999,-9999,-9999,-9999,-9999,-9999,-9999,-9999,-9999,-9999,-9999,-9999,-9999,-9999,-9999,-9999,-9999,-9999,-9999,-9999,-9999,-9999,-9999,0,0,0,0,0,0,0,0,0,0,0,0,0,0,0,0,0,0,0,0,0,0,0,0,0,-9999,-9999,-9999,-9999,-9999,-9999,-9999,-9999,-9999,-9999,-9999,-9999,-9999,-9999,-9999,-9999,-9999,-9999,-9999,-9999,-9999,-9999,-9999,-9999,-9999,-9999,-9999,-9999,-9999,-9999,-9999,-9999,0,-9999,
-9999,-9999,-9999,-9999,-9999,-9999.000000000000000,-9999,-9999,-9999,-9999,-9999,-9999,-9999,-9999,-9999,-9999,-9999,-9999,-9999,-9999,-9999,-9999,-9999,-9999,-9999,-9999,-9999,-9999,-9999,-9999,-9999,-9999,-9999,-9999,-9999,-9999,-9999,-9999,-9999,-9999,-9999,-9999,-9999,-9999,-9999,-9999,-9999,-9999,-9999,-9999,-9999,-9999,-9999,-9999,-9999,-9999,-9999,-9999,-9999,-9999,-9999,-9999,-9999,-9999,-9999,-9999,-9999,-9999,-9999,-9999,-9999,-9999,-9999,-9999,-9999,-9999,-9999,-9999,-9999,-9999,-9999,-9999,-9999,-9999,-9999,-9999,-9999,-9999,-9999,-9999,-9999,-9999,-9999,-9999,-9999,-9999,-9999,-9999,-9999,-9999,-9999,-9999,-9999,-9999,-9999,-9999,-9999,-9999,-9999,0,19,23,90,89,78,5,0,0,0,0,0,0,0,0,0,0,0,0,0,0,0,0,0,0,0,0,0,0,0,-9999,-9999,-9999,-9999,-9999,-9999,-9999,-9999,-9999,-9999,-9999,-9999,-9999,-9999,-9999,-9999,-9999,-9999,-9999,-9999,-9999,-9999,-9999,-9999,-9999,-9999,-9999,-9999,-9999,-9999,-9999,-9999,-9999,-9999,-9999,-9999,-9999,-9999,-9999,-9999,-9999,-9999,-9999,-9999,-9999,-9999,-9999,-9999,-9999,-9999,-9999,-9999,-9999,-9999,0,0,0,0,0,0,0,0,0,0,0,0,0,0,0,0,0,0,0,0,0,-9999,-9999,-9999,-9999,-9999,-9999,-9999,-9999,-9999,-9999,0,0,0,0,-9999,-9999,-9999,-9999,-9999,-9999,-9999,-9999,-9999,-9999,-9999,-9999,-9999,-9999,-9999,-9999,-9999,-9999,-9999,-9999,-9999,-9999,-9999,-9999,-9999,-9999,-9999,-9999,-9999,-9999,-9999,-9999,-9999,-9999,-9999,-9999,-9999,-9999,-9999,-9999,-9999,-9999,-9999,-9999,-9999,-9999,-9999,-9999,-9999,-9999,-9999,-9999,-9999,-9999,-9999,-9999,-9999,-9999,-9999,-9999,-9999,-9999,-9999,-9999,-9999,-9999,-9999,-9999,-9999,-9999,-9999,0,0,0,0,0,0,0,0,0,0,0,0,0,0,0,0,0,0,0,0,0,0,0,0,0,0,0,0,0,-9999,-9999,-9999,-9999,-9999,-9999,-9999,-9999,-9999,-9999,-9999,-9999,-9999,-9999,-9999,-9999,-9999,-9999,-9999,-9999,-9999,-9999,-9999,-9999,-9999,-9999,-9999,-9999,-9999,-9999,-9999,-9999,
-9999,-9999,-9999,-9999,-9999,-9999.000000000000000,-9999,-9999,-9999,-9999,-9999,-9999,-9999,-9999,-9999,-9999,-9999,-9999,-9999,-9999,-9999,-9999,-9999,-9999,-9999,-9999,-9999,-9999,-9999,-9999,-9999,-9999,-9999,-9999,-9999,-9999,-9999,-9999,-9999,-9999,-9999,-9999,-9999,-9999,-9999,-9999,-9999,-9999,-9999,-9999,-9999,-9999,-9999,-9999,-9999,-9999,-9999,-9999,-9999,-9999,-9999,-9999,-9999,-9999,-9999,-9999,-9999,-9999,-9999,-9999,-9999,-9999,-9999,-9999,-9999,-9999,-9999,-9999,-9999,-9999,-9999,-9999,-9999,-9999,-9999,-9999,-9999,-9999,-9999,-9999,-9999,-9999,-9999,-9999,-9999,-9999,-9999,-9999,-9999,-9999,-9999,-9999,-9999,-9999,-9999,-9999,-9999,-9999,-9999,0,3,43,34,47,88,10,0,0,0,0,0,0,0,0,0,0,0,0,0,0,0,0,0,0,0,0,0,0,0,-9999,-9999,-9999,-9999,-9999,-9999,-9999,-9999,-9999,-9999,-9999,-9999,-9999,-9999,-9999,-9999,-9999,-9999,-9999,-9999,-9999,-9999,-9999,-9999,-9999,-9999,-9999,-9999,-9999,-9999,-9999,-9999,-9999,-9999,-9999,-9999,-9999,-9999,-9999,-9999,-9999,-9999,-9999,-9999,-9999,-9999,-9999,-9999,-9999,-9999,-9999,-9999,-9999,-9999,0,0,0,0,1,3,2,0,0,0,0,0,0,0,0,0,0,0,0,0,0,0,-9999,-9999,-9999,-9999,-9999,-9999,-9999,-9999,0,0,0,0,0,-9999,-9999,-9999,-9999,-9999,-9999,-9999,0,-9999,-9999,-9999,-9999,-9999,-9999,-9999,-9999,-9999,-9999,-9999,-9999,-9999,-9999,-9999,-9999,-9999,-9999,-9999,-9999,-9999,-9999,-9999,-9999,-9999,-9999,-9999,-9999,-9999,-9999,-9999,-9999,-9999,-9999,-9999,-9999,-9999,-9999,-9999,-9999,-9999,-9999,-9999,-9999,-9999,-9999,-9999,-9999,-9999,-9999,-9999,-9999,-9999,-9999,-9999,-9999,-9999,-9999,-9999,-9999,0,0,0,0,0,0,0,0,0,0,0,0,0,0,0,0,0,0,0,0,0,0,0,0,0,0,0,0,0,0,0,0,0,-9999,-9999,-9999,-9999,-9999,-9999,-9999,-9999,-9999,-9999,-9999,-9999,-9999,-9999,-9999,0,-9999,-9999,0,-9999,-9999,-9999,-9999,-9999,-9999,-9999,-9999,-9999,-9999,-9999,-9999,
-9999,-9999,-9999,-9999,-9999,-9999.000000000000000,-9999,-9999,-9999,-9999,-9999,-9999,-9999,-9999,-9999,-9999,-9999,-9999,-9999,-9999,-9999,-9999,-9999,-9999,-9999,-9999,-9999,-9999,-9999,-9999,-9999,-9999,-9999,-9999,-9999,-9999,-9999,-9999,-9999,-9999,-9999,-9999,-9999,-9999,-9999,-9999,-9999,-9999,-9999,-9999,-9999,-9999,-9999,-9999,-9999,-9999,-9999,-9999,-9999,-9999,-9999,-9999,-9999,-9999,-9999,-9999,-9999,-9999,-9999,-9999,-9999,-9999,-9999,-9999,-9999,-9999,-9999,-9999,-9999,-9999,-9999,-9999,-9999,-9999,-9999,-9999,-9999,-9999,-9999,-9999,-9999,-9999,-9999,-9999,-9999,-9999,-9999,-9999,-9999,-9999,-9999,-9999,-9999,-9999,-9999,-9999,-9999,-9999,-9999,0,19,94,2,13,55,5,0,0,0,0,0,0,0,0,0,0,0,0,0,0,0,0,0,0,0,0,0,0,0,-9999,-9999,-9999,-9999,-9999,-9999,-9999,-9999,-9999,-9999,-9999,-9999,-9999,-9999,-9999,-9999,-9999,-9999,-9999,-9999,-9999,-9999,-9999,-9999,-9999,-9999,-9999,-9999,-9999,-9999,-9999,-9999,-9999,-9999,-9999,-9999,-9999,-9999,-9999,-9999,-9999,-9999,-9999,-9999,-9999,-9999,-9999,-9999,-9999,-9999,-9999,-9999,-9999,-9999,-9999,0,0,1,4,3,2,1,0,0,0,0,1,2,1,0,0,0,0,0,0,0,-9999,-9999,-9999,-9999,-9999,-9999,-9999,-9999,0,0,0,0,0,-9999,-9999,-9999,-9999,-9999,-9999,-9999,-9999,-9999,-9999,-9999,-9999,-9999,-9999,-9999,-9999,-9999,-9999,-9999,-9999,-9999,-9999,-9999,-9999,-9999,-9999,-9999,-9999,-9999,-9999,-9999,-9999,-9999,-9999,-9999,-9999,-9999,-9999,-9999,-9999,-9999,-9999,-9999,-9999,-9999,-9999,-9999,-9999,-9999,-9999,-9999,-9999,-9999,-9999,-9999,-9999,-9999,-9999,-9999,-9999,-9999,-9999,-9999,-9999,-9999,0,0,0,0,0,0,0,0,0,0,0,0,0,0,0,0,0,0,0,1,6,9,8,5,2,0,0,0,0,0,0,0,0,0,0,0,-9999,-9999,-9999,-9999,-9999,-9999,-9999,-9999,-9999,-9999,-9999,-9999,-9999,-9999,-9999,-9999,-9999,0,-9999,-9999,-9999,-9999,-9999,-9999,-9999,-9999,-9999,-9999,-9999,-9999,-9999,
-9999,-9999,-9999,-9999,-9999,-9999.000000000000000,-9999,-9999,-9999,-9999,-9999,-9999,-9999,-9999,-9999,-9999,-9999,-9999,-9999,-9999,-9999,-9999,-9999,-9999,-9999,-9999,-9999,-9999,-9999,-9999,-9999,-9999,-9999,-9999,-9999,-9999,-9999,-9999,-9999,-9999,-9999,-9999,-9999,-9999,-9999,-9999,-9999,-9999,-9999,-9999,-9999,-9999,-9999,-9999,-9999,-9999,-9999,-9999,-9999,-9999,-9999,-9999,-9999,-9999,-9999,-9999,-9999,-9999,-9999,-9999,-9999,-9999,-9999,-9999,-9999,-9999,-9999,-9999,-9999,-9999,-9999,-9999,-9999,-9999,-9999,-9999,-9999,-9999,-9999,-9999,-9999,-9999,-9999,-9999,-9999,-9999,-9999,-9999,-9999,-9999,-9999,-9999,-9999,-9999,-9999,-9999,-9999,-9999,-9999,0,32,79,11,22,48,9,2,1,1,0,0,0,0,0,1,0,0,0,0,0,0,0,0,0,0,0,0,-9999,-9999,-9999,-9999,-9999,-9999,-9999,-9999,-9999,-9999,-9999,-9999,-9999,-9999,-9999,-9999,-9999,-9999,-9999,-9999,-9999,-9999,-9999,-9999,-9999,-9999,-9999,-9999,-9999,-9999,-9999,-9999,-9999,-9999,-9999,-9999,-9999,-9999,-9999,-9999,-9999,-9999,-9999,-9999,-9999,-9999,-9999,-9999,-9999,-9999,-9999,-9999,-9999,-9999,-9999,-9999,-9999,0,0,2,1,1,1,1,2,1,1,1,3,3,3,4,5,0,0,0,0,0,-9999,-9999,-9999,-9999,-9999,-9999,-9999,-9999,0,0,0,0,-9999,-9999,-9999,-9999,-9999,-9999,-9999,-9999,-9999,-9999,-9999,-9999,-9999,-9999,-9999,-9999,-9999,-9999,-9999,-9999,-9999,-9999,-9999,-9999,-9999,-9999,-9999,-9999,-9999,-9999,-9999,-9999,-9999,-9999,-9999,-9999,-9999,-9999,-9999,-9999,-9999,-9999,-9999,-9999,-9999,-9999,-9999,-9999,-9999,-9999,-9999,-9999,-9999,-9999,-9999,-9999,-9999,-9999,-9999,-9999,-9999,-9999,-9999,-9999,-9999,-9999,0,0,0,0,0,0,1,1,0,0,0,0,0,0,0,0,0,0,0,5,21,24,20,8,4,1,0,0,0,0,0,0,0,1,2,0,0,-9999,-9999,-9999,-9999,-9999,-9999,-9999,-9999,-9999,-9999,-9999,-9999,-9999,-9999,-9999,-9999,-9999,-9999,-9999,-9999,-9999,-9999,-9999,-9999,-9999,-9999,-9999,-9999,-9999,-9999,
-9999,-9999,-9999,-9999,-9999,-9999.000000000000000,-9999,-9999,-9999,-9999,-9999,-9999,-9999,-9999,-9999,-9999,-9999,-9999,-9999,-9999,-9999,-9999,-9999,-9999,-9999,-9999,-9999,-9999,-9999,-9999,-9999,-9999,-9999,-9999,-9999,-9999,-9999,-9999,-9999,-9999,-9999,-9999,-9999,-9999,-9999,-9999,-9999,-9999,-9999,-9999,-9999,-9999,-9999,-9999,-9999,-9999,-9999,-9999,-9999,-9999,-9999,-9999,-9999,-9999,-9999,-9999,-9999,-9999,-9999,-9999,-9999,-9999,-9999,-9999,-9999,-9999,-9999,-9999,-9999,-9999,-9999,-9999,-9999,-9999,-9999,-9999,-9999,-9999,-9999,-9999,-9999,-9999,-9999,-9999,-9999,-9999,-9999,-9999,-9999,-9999,-9999,-9999,-9999,-9999,-9999,-9999,-9999,-9999,-9999,6,79,31,30,5,77,16,5,3,3,3,1,1,0,0,1,1,0,1,2,4,3,0,0,0,-9999,-9999,-9999,-9999,-9999,-9999,-9999,-9999,-9999,-9999,-9999,-9999,-9999,-9999,-9999,-9999,-9999,-9999,-9999,-9999,-9999,-9999,-9999,-9999,-9999,-9999,-9999,-9999,-9999,-9999,-9999,-9999,-9999,-9999,-9999,-9999,-9999,-9999,-9999,-9999,-9999,-9999,-9999,-9999,-9999,-9999,-9999,-9999,-9999,-9999,-9999,-9999,-9999,-9999,-9999,-9999,-9999,-9999,-9999,-9999,0,1,5,2,2,2,3,5,3,2,3,5,6,9,14,11,4,0,0,0,0,-9999,-9999,-9999,-9999,-9999,-9999,-9999,-9999,0,0,0,0,-9999,-9999,-9999,-9999,-9999,-9999,-9999,-9999,-9999,-9999,-9999,-9999,-9999,-9999,-9999,-9999,-9999,-9999,-9999,-9999,-9999,-9999,-9999,-9999,-9999,-9999,-9999,-9999,-9999,-9999,-9999,-9999,-9999,-9999,-9999,-9999,-9999,-9999,-9999,-9999,-9999,-9999,-9999,-9999,-9999,-9999,-9999,-9999,-9999,-9999,-9999,-9999,-9999,-9999,-9999,-9999,-9999,-9999,-9999,-9999,-9999,-9999,-9999,-9999,-9999,-9999,0,0,0,0,0,1,3,3,2,1,1,0,0,0,0,1,1,2,8,15,21,19,13,8,4,2,1,1,1,1,1,1,3,8,11,5,2,2,0,-9999,-9999,-9999,-9999,-9999,-9999,-9999,-9999,-9999,-9999,-9999,-9999,-9999,-9999,-9999,-9999,-9999,-9999,-9999,-9999,-9999,-9999,-9999,-9999,-9999,-9999,-9999,-9999,
-9999,-9999,-9999,-9999,-9999,-9999.000000000000000,-9999,-9999,-9999,-9999,-9999,-9999,-9999,-9999,-9999,-9999,-9999,-9999,-9999,-9999,-9999,-9999,-9999,-9999,-9999,-9999,-9999,-9999,-9999,-9999,-9999,-9999,-9999,-9999,-9999,-9999,-9999,-9999,-9999,-9999,-9999,-9999,-9999,-9999,-9999,-9999,-9999,-9999,-9999,-9999,-9999,-9999,-9999,-9999,-9999,-9999,-9999,-9999,-9999,-9999,-9999,-9999,-9999,-9999,-9999,-9999,-9999,-9999,-9999,-9999,-9999,-9999,-9999,-9999,-9999,-9999,-9999,-9999,-9999,-9999,-9999,-9999,-9999,-9999,-9999,-9999,-9999,-9999,-9999,-9999,-9999,-9999,-9999,-9999,-9999,-9999,-9999,-9999,-9999,-9999,-9999,-9999,-9999,-9999,-9999,-9999,-9999,-9999,-9999,0,93,9,12,30,63,15,9,7,6,6,4,2,1,1,2,2,2,4,10,9,9,0,-9999,-9999,-9999,-9999,-9999,-9999,-9999,-9999,-9999,-9999,-9999,-9999,-9999,-9999,-9999,-9999,-9999,-9999,-9999,-9999,-9999,-9999,-9999,-9999,-9999,-9999,-9999,-9999,-9999,-9999,-9999,-9999,-9999,-9999,-9999,-9999,-9999,-9999,-9999,-9999,-9999,-9999,-9999,-9999,-9999,-9999,-9999,-9999,-9999,-9999,-9999,-9999,-9999,-9999,-9999,-9999,-9999,-9999,-9999,-9999,-9999,-9999,1,5,14,6,4,6,9,13,9,7,7,14,20,21,27,34,27,0,0,0,-9999,-9999,-9999,-9999,-9999,-9999,-9999,-9999,-9999,-9999,0,0,0,-9999,-9999,-9999,-9999,-9999,-9999,-9999,-9999,-9999,-9999,-9999,-9999,-9999,-9999,-9999,-9999,-9999,-9999,-9999,-9999,-9999,-9999,-9999,-9999,-9999,-9999,-9999,-9999,-9999,-9999,-9999,-9999,-9999,-9999,-9999,-9999,-9999,-9999,-9999,-9999,-9999,-9999,-9999,-9999,-9999,-9999,-9999,-9999,-9999,-9999,-9999,-9999,-9999,-9999,-9999,-9999,-9999,-9999,-9999,-9999,-9999,-9999,-9999,-9999,-9999,-9999,0,0,0,0,1,3,5,7,6,5,4,3,3,3,5,8,15,16,19,24,23,16,11,7,4,3,2,2,2,2,3,5,8,15,24,19,10,8,3,-9999,0,-9999,-9999,-9999,-9999,-9999,-9999,-9999,-9999,-9999,-9999,-9999,-9999,-9999,-9999,-9999,-9999,-9999,-9999,-9999,-9999,-9999,-9999,-9999,-9999,-9999,-9999,
-9999,-9999,-9999,-9999,-9999,-9999.000000000000000,-9999,-9999,-9999,-9999,-9999,-9999,-9999,-9999,-9999,-9999,-9999,-9999,-9999,-9999,-9999,-9999,-9999,-9999,-9999,-9999,-9999,-9999,-9999,-9999,-9999,-9999,-9999,-9999,-9999,-9999,-9999,-9999,-9999,-9999,-9999,-9999,-9999,-9999,-9999,-9999,-9999,-9999,-9999,-9999,-9999,-9999,-9999,-9999,-9999,-9999,-9999,-9999,-9999,-9999,-9999,-9999,-9999,-9999,-9999,-9999,-9999,-9999,-9999,-9999,-9999,-9999,-9999,-9999,-9999,-9999,-9999,-9999,-9999,-9999,-9999,-9999,-9999,-9999,-9999,-9999,-9999,-9999,-9999,-9999,-9999,-9999,-9999,-9999,-9999,-9999,-9999,-9999,-9999,-9999,-9999,-9999,-9999,-9999,-9999,-9999,-9999,-9999,-9999,1,92,3,23,37,56,19,14,12,11,9,7,5,4,3,4,5,9,10,18,16,7,-9999,-9999,-9999,-9999,-9999,-9999,-9999,-9999,-9999,-9999,-9999,-9999,-9999,-9999,-9999,-9999,-9999,-9999,-9999,-9999,-9999,-9999,-9999,-9999,-9999,-9999,-9999,-9999,-9999,-9999,-9999,-9999,-9999,-9999,-9999,-9999,-9999,-9999,-9999,-9999,-9999,-9999,-9999,-9999,-9999,-9999,-9999,-9999,-9999,-9999,-9999,-9999,-9999,-9999,-9999,-9999,-9999,-9999,-9999,-9999,-9999,-9999,-9999,0,9,27,7,7,15,19,30,23,24,27,33,41,50,62,58,38,0,-9999,-9999,-9999,-9999,-9999,-9999,-9999,-9999,-9999,-9999,-9999,-9999,-9999,-9999,-9999,-9999,-9999,-9999,-9999,-9999,-9999,-9999,-9999,-9999,-9999,-9999,-9999,-9999,-9999,-9999,-9999,-9999,-9999,-9999,-9999,-9999,-9999,-9999,-9999,-9999,-9999,-9999,-9999,-9999,-9999,-9999,-9999,-9999,-9999,-9999,-9999,-9999,-9999,-9999,-9999,-9999,-9999,-9999,-9999,-9999,-9999,-9999,-9999,-9999,-9999,-9999,-9999,-9999,-9999,-9999,-9999,-9999,-9999,-9999,-9999,-9999,-9999,-9999,-9999,-9999,-9999,0,0,1,2,4,5,8,9,8,8,8,7,7,8,10,12,18,23,27,26,20,13,9,7,6,5,5,4,3,4,5,8,13,21,26,25,19,19,17,6,-9999,-9999,-9999,-9999,-9999,-9999,-9999,-9999,-9999,-9999,-9999,-9999,-9999,-9999,-9999,-9999,-9999,-9999,-9999,-9999,-9999,-9999,-9999,-9999,-9999,-9999,-9999,
-9999,-9999,-9999,-9999,-9999,-9999.000000000000000,-9999,-9999,-9999,-9999,-9999,-9999,-9999,-9999,-9999,-9999,-9999,-9999,-9999,-9999,-9999,-9999,-9999,-9999,-9999,-9999,-9999,-9999,-9999,-9999,-9999,-9999,-9999,-9999,-9999,-9999,-9999,-9999,-9999,-9999,-9999,-9999,-9999,-9999,-9999,-9999,-9999,-9999,-9999,-9999,-9999,-9999,-9999,-9999,-9999,-9999,-9999,-9999,-9999,-9999,-9999,-9999,-9999,-9999,-9999,-9999,-9999,-9999,-9999,-9999,-9999,-9999,-9999,-9999,-9999,-9999,-9999,-9999,-9999,-9999,-9999,-9999,-9999,-9999,-9999,-9999,-9999,-9999,-9999,-9999,-9999,-9999,-9999,-9999,-9999,-9999,-9999,-9999,-9999,-9999,-9999,-9999,-9999,-9999,-9999,-9999,-9999,-9999,-9999,8,56,1,84,65,26,19,18,17,15,13,11,8,6,4,6,8,9,11,13,18,9,-9999,-9999,-9999,-9999,-9999,-9999,-9999,-9999,-9999,-9999,-9999,-9999,-9999,-9999,-9999,-9999,-9999,-9999,-9999,-9999,-9999,-9999,-9999,-9999,-9999,-9999,-9999,-9999,-9999,-9999,-9999,-9999,-9999,-9999,-9999,-9999,-9999,-9999,-9999,-9999,-9999,-9999,-9999,-9999,-9999,-9999,-9999,-9999,-9999,-9999,-9999,-9999,-9999,-9999,-9999,-9999,-9999,-9999,-9999,-9999,-9999,-9999,-9999,-9999,7,22,10,19,17,21,30,38,46,41,38,41,59,71,65,28,0,-9999,-9999,-9999,-9999,-9999,-9999,-9999,-9999,-9999,-9999,-9999,-9999,-9999,-9999,-9999,-9999,-9999,-9999,-9999,-9999,-9999,-9999,-9999,-9999,-9999,-9999,-9999,-9999,-9999,-9999,-9999,-9999,-9999,-9999,-9999,-9999,-9999,-9999,-9999,-9999,-9999,-9999,-9999,-9999,-9999,-9999,-9999,-9999,-9999,-9999,-9999,-9999,-9999,-9999,-9999,-9999,-9999,-9999,-9999,-9999,-9999,-9999,-9999,-9999,-9999,-9999,-9999,-9999,-9999,-9999,-9999,-9999,-9999,-9999,-9999,-9999,-9999,-9999,-9999,-9999,-9999,0,0,3,4,7,9,13,13,14,15,15,12,11,11,11,12,19,19,21,21,15,11,8,7,7,7,7,6,6,6,8,12,15,17,20,19,20,24,32,14,-9999,-9999,-9999,-9999,-9999,-9999,-9999,-9999,-9999,-9999,-9999,-9999,-9999,-9999,-9999,-9999,-9999,-9999,-9999,-9999,-9999,-9999,-9999,-9999,-9999,-9999,-9999,
-9999,-9999,-9999,-9999,-9999,-9999.000000000000000,-9999,-9999,-9999,-9999,-9999,-9999,-9999,-9999,-9999,-9999,-9999,-9999,-9999,-9999,-9999,-9999,-9999,-9999,-9999,-9999,-9999,-9999,-9999,-9999,-9999,-9999,-9999,-9999,-9999,-9999,-9999,-9999,-9999,-9999,-9999,-9999,-9999,-9999,-9999,-9999,-9999,-9999,-9999,-9999,-9999,-9999,-9999,-9999,-9999,-9999,-9999,-9999,-9999,-9999,-9999,-9999,-9999,-9999,-9999,-9999,-9999,-9999,-9999,-9999,-9999,-9999,-9999,-9999,-9999,-9999,-9999,-9999,-9999,-9999,-9999,-9999,-9999,-9999,-9999,-9999,-9999,-9999,-9999,-9999,-9999,-9999,-9999,-9999,-9999,-9999,-9999,-9999,-9999,-9999,-9999,-9999,-9999,-9999,-9999,-9999,-9999,-9999,3,78,6,57,79,38,35,24,22,21,20,17,13,12,11,10,10,11,12,14,17,25,7,-9999,-9999,-9999,-9999,-9999,-9999,-9999,-9999,-9999,-9999,-9999,-9999,-9999,-9999,-9999,-9999,-9999,-9999,-9999,-9999,-9999,-9999,-9999,-9999,-9999,-9999,-9999,-9999,-9999,-9999,-9999,-9999,-9999,-9999,-9999,-9999,-9999,-9999,-9999,-9999,-9999,-9999,-9999,-9999,-9999,-9999,-9999,-9999,-9999,-9999,-9999,-9999,-9999,-9999,-9999,-9999,-9999,-9999,-9999,-9999,-9999,-9999,-9999,-9999,0,6,11,13,15,22,33,45,55,44,50,54,69,83,55,18,0,-9999,-9999,-9999,-9999,-9999,-9999,-9999,-9999,-9999,-9999,-9999,-9999,-9999,-9999,-9999,-9999,-9999,-9999,-9999,-9999,-9999,-9999,-9999,-9999,-9999,-9999,-9999,-9999,-9999,-9999,-9999,-9999,-9999,-9999,-9999,-9999,-9999,-9999,-9999,-9999,-9999,-9999,-9999,-9999,-9999,-9999,-9999,-9999,-9999,-9999,-9999,-9999,-9999,-9999,-9999,-9999,-9999,-9999,-9999,-9999,-9999,-9999,-9999,-9999,-9999,-9999,-9999,-9999,-9999,-9999,-9999,-9999,-9999,-9999,-9999,-9999,-9999,-9999,-9999,-9999,-9999,-9999,0,6,9,11,17,18,16,16,16,15,13,13,13,13,13,15,15,13,12,11,9,9,9,9,10,11,11,11,11,13,15,16,16,17,18,22,31,51,33,-9999,-9999,-9999,-9999,-9999,-9999,-9999,-9999,-9999,-9999,-9999,-9999,-9999,-9999,-9999,-9999,-9999,-9999,-9999,-9999,-9999,-9999,-9999,-9999,-9999,-9999,-9999,
-9999,-9999,-9999,-9999,-9999,-9999.000000000000000,-9999,-9999,-9999,-9999,-9999,-9999,-9999,-9999,-9999,-9999,-9999,-9999,-9999,-9999,-9999,-9999,-9999,-9999,-9999,-9999,-9999,-9999,-9999,-9999,-9999,-9999,-9999,-9999,-9999,-9999,-9999,-9999,-9999,-9999,-9999,-9999,-9999,-9999,-9999,-9999,-9999,-9999,-9999,-9999,-9999,-9999,-9999,-9999,-9999,-9999,-9999,-9999,-9999,-9999,-9999,-9999,-9999,-9999,-9999,-9999,-9999,-9999,-9999,-9999,-9999,-9999,-9999,-9999,-9999,-9999,-9999,-9999,-9999,-9999,-9999,-9999,-9999,-9999,-9999,-9999,-9999,-9999,-9999,-9999,-9999,-9999,-9999,-9999,-9999,-9999,-9999,-9999,-9999,-9999,-9999,-9999,-9999,-9999,-9999,-9999,-9999,-9999,17,50,2,86,76,28,24,25,30,26,25,22,14,16,15,16,18,15,12,12,12,16,-9999,-9999,-9999,-9999,-9999,-9999,-9999,-9999,-9999,-9999,-9999,-9999,-9999,-9999,-9999,-9999,-9999,-9999,-9999,-9999,-9999,-9999,-9999,-9999,-9999,-9999,-9999,-9999,-9999,-9999,-9999,-9999,-9999,-9999,-9999,-9999,-9999,-9999,-9999,-9999,-9999,-9999,-9999,-9999,-9999,-9999,-9999,-9999,-9999,-9999,-9999,-9999,-9999,-9999,-9999,-9999,-9999,-9999,-9999,-9999,-9999,-9999,-9999,-9999,-9999,-9999,9,24,27,33,38,42,49,49,55,66,70,76,71,84,18,-9999,-9999,-9999,-9999,-9999,-9999,-9999,-9999,-9999,-9999,-9999,-9999,-9999,-9999,-9999,-9999,-9999,-9999,-9999,-9999,-9999,-9999,-9999,-9999,-9999,-9999,-9999,-9999,-9999,-9999,-9999,-9999,-9999,-9999,-9999,-9999,-9999,-9999,-9999,-9999,-9999,-9999,-9999,-9999,-9999,-9999,-9999,-9999,-9999,-9999,-9999,-9999,-9999,-9999,-9999,-9999,-9999,-9999,-9999,-9999,-9999,-9999,-9999,-9999,-9999,-9999,-9999,-9999,-9999,-9999,-9999,-9999,-9999,-9999,-9999,-9999,-9999,-9999,-9999,-9999,-9999,-9999,-9999,0,7,17,22,24,25,23,17,18,17,15,13,14,16,17,14,11,11,12,12,12,13,12,13,16,19,17,20,20,23,22,19,18,21,23,29,54,79,39,-9999,-9999,-9999,-9999,-9999,-9999,-9999,-9999,-9999,-9999,-9999,-9999,-9999,-9999,-9999,-9999,-9999,-9999,-9999,-9999,-9999,-9999,-9999,-9999,-9999,-9999,-9999,
-9999,-9999,-9999,-9999,-9999,-9999.000000000000000,-9999,-9999,-9999,-9999,-9999,-9999,-9999,-9999,-9999,-9999,-9999,-9999,-9999,-9999,-9999,-9999,-9999,-9999,-9999,-9999,-9999,-9999,-9999,-9999,-9999,-9999,-9999,-9999,-9999,-9999,-9999,-9999,-9999,-9999,-9999,-9999,-9999,-9999,-9999,-9999,-9999,-9999,-9999,-9999,-9999,-9999,-9999,-9999,-9999,-9999,-9999,-9999,-9999,-9999,-9999,-9999,-9999,-9999,-9999,-9999,-9999,-9999,-9999,-9999,-9999,-9999,-9999,-9999,-9999,-9999,-9999,-9999,-9999,-9999,-9999,-9999,-9999,-9999,-9999,-9999,-9999,-9999,-9999,-9999,-9999,-9999,-9999,-9999,-9999,-9999,-9999,-9999,-9999,-9999,-9999,-9999,-9999,-9999,-9999,-9999,-9999,-9999,50,18,8,78,65,38,26,43,33,25,32,27,21,22,21,26,24,19,16,16,6,-9999,-9999,-9999,-9999,-9999,-9999,-9999,-9999,-9999,-9999,-9999,-9999,-9999,-9999,-9999,-9999,-9999,-9999,-9999,-9999,-9999,-9999,-9999,-9999,-9999,-9999,-9999,-9999,-9999,-9999,-9999,-9999,-9999,-9999,-9999,-9999,-9999,-9999,-9999,-9999,-9999,-9999,-9999,-9999,-9999,-9999,-9999,-9999,-9999,-9999,-9999,-9999,-9999,-9999,-9999,-9999,-9999,-9999,-9999,-9999,-9999,-9999,-9999,-9999,-9999,-9999,-9999,-9999,10,37,42,53,55,55,55,64,70,70,77,77,46,-9999,-9999,-9999,-9999,-9999,-9999,-9999,-9999,-9999,-9999,-9999,-9999,-9999,-9999,-9999,-9999,-9999,-9999,-9999,-9999,-9999,-9999,-9999,-9999,-9999,-9999,-9999,-9999,-9999,-9999,-9999,-9999,-9999,-9999,-9999,-9999,-9999,-9999,-9999,-9999,-9999,-9999,-9999,-9999,-9999,-9999,-9999,-9999,-9999,-9999,-9999,-9999,-9999,-9999,-9999,-9999,-9999,-9999,-9999,-9999,-9999,-9999,-9999,-9999,-9999,-9999,-9999,-9999,-9999,-9999,-9999,-9999,-9999,-9999,-9999,-9999,-9999,-9999,-9999,-9999,-9999,-9999,-9999,-9999,0,7,20,27,32,37,30,23,22,19,16,16,18,20,22,22,19,21,20,21,20,18,16,22,36,30,22,29,32,31,28,28,29,31,39,50,68,81,44,-9999,-9999,-9999,-9999,-9999,-9999,-9999,-9999,-9999,-9999,-9999,-9999,-9999,-9999,-9999,-9999,-9999,-9999,-9999,-9999,-9999,-9999,-9999,-9999,-9999,-9999,-9999,
-9999,-9999,-9999,-9999,-9999,-9999.000000000000000,-9999,-9999,-9999,-9999,-9999,-9999,-9999,-9999,-9999,-9999,-9999,-9999,-9999,-9999,-9999,-9999,-9999,-9999,-9999,-9999,-9999,-9999,-9999,-9999,-9999,-9999,-9999,-9999,-9999,-9999,-9999,-9999,-9999,-9999,-9999,-9999,-9999,-9999,-9999,-9999,-9999,-9999,-9999,-9999,-9999,-9999,-9999,-9999,-9999,-9999,-9999,-9999,-9999,-9999,-9999,-9999,-9999,-9999,-9999,-9999,-9999,-9999,-9999,-9999,-9999,-9999,-9999,-9999,-9999,-9999,-9999,-9999,-9999,-9999,-9999,-9999,-9999,-9999,-9999,-9999,-9999,-9999,-9999,-9999,-9999,-9999,-9999,-9999,-9999,-9999,-9999,-9999,-9999,-9999,-9999,-9999,-9999,-9999,-9999,-9999,-9999,-9999,68,3,12,82,66,40,38,65,42,43,40,31,31,30,32,38,32,27,28,18,-9999,0,-9999,-9999,-9999,-9999,-9999,-9999,-9999,-9999,-9999,-9999,-9999,-9999,-9999,-9999,-9999,-9999,-9999,-9999,-9999,-9999,-9999,-9999,-9999,-9999,-9999,-9999,-9999,-9999,-9999,-9999,-9999,-9999,-9999,-9999,-9999,-9999,-9999,-9999,-9999,-9999,-9999,-9999,-9999,-9999,-9999,-9999,-9999,-9999,-9999,-9999,-9999,-9999,-9999,-9999,-9999,-9999,-9999,-9999,-9999,-9999,-9999,-9999,-9999,-9999,-9999,-9999,-9999,1,13,50,73,70,67,61,72,67,72,60,21,0,-9999,-9999,-9999,-9999,-9999,-9999,-9999,-9999,-9999,-9999,-9999,-9999,-9999,-9999,-9999,-9999,-9999,-9999,-9999,-9999,-9999,-9999,-9999,-9999,-9999,-9999,-9999,-9999,-9999,-9999,-9999,-9999,-9999,-9999,-9999,-9999,-9999,-9999,-9999,-9999,-9999,-9999,-9999,-9999,-9999,-9999,-9999,-9999,-9999,-9999,-9999,-9999,-9999,-9999,-9999,-9999,-9999,-9999,-9999,-9999,-9999,-9999,-9999,-9999,-9999,-9999,-9999,-9999,-9999,-9999,-9999,-9999,-9999,-9999,-9999,-9999,-9999,-9999,-9999,-9999,-9999,-9999,-9999,-9999,-9999,2,30,36,38,38,32,30,30,23,22,23,23,25,22,13,10,14,32,33,28,24,22,27,47,38,33,39,39,33,34,42,44,45,60,75,71,75,23,-9999,-9999,-9999,-9999,-9999,-9999,-9999,-9999,-9999,-9999,-9999,-9999,-9999,-9999,-9999,-9999,-9999,-9999,-9999,-9999,-9999,-9999,-9999,-9999,-9999,-9999,-9999,
-9999,-9999,-9999,-9999,-9999,-9999.000000000000000,-9999,-9999,-9999,-9999,-9999,-9999,-9999,-9999,-9999,-9999,-9999,-9999,-9999,-9999,-9999,-9999,-9999,-9999,-9999,-9999,-9999,-9999,-9999,-9999,-9999,-9999,-9999,-9999,-9999,-9999,-9999,-9999,-9999,-9999,-9999,-9999,-9999,-9999,-9999,-9999,-9999,-9999,-9999,-9999,-9999,-9999,-9999,-9999,-9999,-9999,-9999,-9999,-9999,-9999,-9999,-9999,-9999,-9999,-9999,-9999,-9999,-9999,-9999,-9999,-9999,-9999,-9999,-9999,-9999,-9999,-9999,-9999,-9999,-9999,-9999,-9999,-9999,-9999,-9999,-9999,-9999,-9999,-9999,-9999,-9999,-9999,-9999,-9999,-9999,-9999,-9999,-9999,-9999,-9999,-9999,-9999,-9999,-9999,-9999,-9999,-9999,-9999,55,15,2,74,56,54,61,67,53,54,51,44,42,41,42,38,36,38,29,10,-9999,-9999,-9999,-9999,-9999,-9999,-9999,-9999,-9999,-9999,-9999,-9999,-9999,-9999,-9999,-9999,-9999,-9999,-9999,-9999,-9999,-9999,-9999,-9999,-9999,-9999,-9999,-9999,-9999,-9999,-9999,-9999,-9999,-9999,-9999,-9999,-9999,-9999,-9999,-9999,-9999,-9999,-9999,-9999,-9999,-9999,-9999,-9999,-9999,-9999,-9999,-9999,-9999,-9999,-9999,-9999,-9999,-9999,-9999,-9999,-9999,-9999,-9999,-9999,-9999,-9999,-9999,-9999,-9999,-9999,11,56,75,63,49,45,43,54,47,14,0,-9999,-9999,-9999,-9999,-9999,-9999,-9999,-9999,-9999,-9999,-9999,-9999,-9999,-9999,-9999,-9999,-9999,-9999,-9999,-9999,-9999,-9999,-9999,-9999,-9999,-9999,-9999,-9999,-9999,-9999,-9999,-9999,-9999,-9999,-9999,-9999,-9999,-9999,-9999,-9999,-9999,-9999,-9999,-9999,-9999,-9999,-9999,-9999,-9999,-9999,-9999,-9999,-9999,-9999,-9999,-9999,-9999,-9999,-9999,-9999,-9999,-9999,-9999,-9999,-9999,-9999,-9999,-9999,-9999,-9999,-9999,-9999,-9999,-9999,-9999,-9999,-9999,-9999,-9999,-9999,-9999,-9999,-9999,-9999,-9999,-9999,4,47,49,47,49,43,37,37,31,28,10,3,1,-9999,-9999,-9999,-9999,0,1,22,30,31,28,62,57,45,36,32,36,41,46,54,57,68,83,75,50,-9999,-9999,-9999,-9999,-9999,-9999,-9999,-9999,-9999,-9999,-9999,-9999,-9999,-9999,-9999,-9999,-9999,-9999,-9999,-9999,-9999,-9999,-9999,-9999,-9999,-9999,-9999,-9999,
-9999,-9999,-9999,-9999,-9999,-9999.000000000000000,-9999,-9999,-9999,-9999,-9999,-9999,-9999,-9999,-9999,-9999,-9999,-9999,-9999,-9999,-9999,-9999,-9999,-9999,-9999,-9999,-9999,-9999,-9999,-9999,-9999,-9999,-9999,-9999,-9999,-9999,-9999,-9999,-9999,-9999,-9999,-9999,-9999,-9999,-9999,-9999,-9999,-9999,-9999,-9999,-9999,-9999,-9999,-9999,-9999,-9999,-9999,-9999,-9999,-9999,-9999,-9999,-9999,-9999,-9999,-9999,-9999,-9999,-9999,-9999,-9999,-9999,-9999,-9999,-9999,-9999,-9999,-9999,-9999,-9999,-9999,-9999,-9999,-9999,-9999,-9999,-9999,-9999,-9999,-9999,-9999,-9999,-9999,-9999,-9999,-9999,-9999,-9999,-9999,-9999,-9999,-9999,-9999,-9999,-9999,-9999,-9999,-9999,69,46,3,80,62,63,68,62,60,62,59,52,49,47,55,55,56,49,32,-9999,-9999,-9999,-9999,-9999,-9999,-9999,-9999,-9999,-9999,-9999,-9999,-9999,-9999,-9999,-9999,-9999,-9999,-9999,-9999,-9999,-9999,-9999,-9999,-9999,-9999,-9999,-9999,-9999,-9999,-9999,-9999,-9999,-9999,-9999,-9999,-9999,-9999,-9999,-9999,-9999,-9999,-9999,-9999,-9999,-9999,-9999,-9999,-9999,-9999,-9999,-9999,-9999,-9999,-9999,-9999,-9999,-9999,-9999,-9999,-9999,-9999,-9999,-9999,-9999,-9999,-9999,-9999,-9999,-9999,0,12,68,65,43,45,46,27,10,0,-9999,-9999,-9999,-9999,-9999,-9999,-9999,-9999,-9999,-9999,-9999,-9999,-9999,-9999,-9999,-9999,-9999,-9999,-9999,-9999,-9999,-9999,-9999,-9999,-9999,-9999,-9999,-9999,-9999,-9999,-9999,-9999,-9999,-9999,-9999,-9999,-9999,-9999,-9999,-9999,-9999,-9999,-9999,-9999,-9999,-9999,-9999,-9999,-9999,-9999,-9999,-9999,-9999,-9999,-9999,-9999,-9999,-9999,-9999,-9999,-9999,-9999,-9999,-9999,-9999,-9999,-9999,-9999,-9999,-9999,-9999,-9999,-9999,-9999,-9999,-9999,-9999,-9999,-9999,-9999,-9999,-9999,-9999,-9999,-9999,-9999,-9999,-9999,15,54,59,59,53,39,28,37,32,-9999,-9999,-9999,-9999,-9999,-9999,-9999,-9999,-9999,-9999,3,34,38,12,67,58,45,38,38,42,46,51,63,70,79,91,81,-9999,-9999,-9999,-9999,-9999,-9999,-9999,-9999,-9999,-9999,-9999,-9999,-9999,-9999,-9999,-9999,-9999,-9999,-9999,-9999,-9999,-9999,-9999,-9999,-9999,-9999,-9999,-9999,-9999,
-9999,-9999,-9999,-9999,-9999,-9999.000000000000000,-9999,-9999,-9999,-9999,-9999,-9999,-9999,-9999,-9999,-9999,-9999,-9999,-9999,-9999,-9999,-9999,-9999,-9999,-9999,-9999,-9999,-9999,-9999,-9999,-9999,-9999,-9999,-9999,-9999,-9999,-9999,-9999,-9999,-9999,-9999,-9999,-9999,-9999,-9999,-9999,-9999,-9999,-9999,-9999,-9999,-9999,-9999,-9999,-9999,-9999,-9999,-9999,-9999,-9999,-9999,-9999,-9999,-9999,-9999,-9999,-9999,-9999,-9999,-9999,-9999,-9999,-9999,-9999,-9999,-9999,-9999,-9999,-9999,-9999,-9999,-9999,-9999,-9999,-9999,-9999,-9999,-9999,-9999,-9999,-9999,-9999,-9999,-9999,-9999,-9999,-9999,-9999,-9999,-9999,-9999,-9999,-9999,-9999,-9999,-9999,-9999,-9999,83,24,6,82,69,69,67,65,66,67,62,52,56,48,41,57,60,54,-9999,-9999,-9999,-9999,-9999,-9999,-9999,-9999,-9999,-9999,-9999,-9999,-9999,-9999,-9999,-9999,-9999,-9999,-9999,-9999,-9999,-9999,-9999,-9999,-9999,-9999,-9999,-9999,-9999,-9999,-9999,-9999,-9999,-9999,-9999,-9999,-9999,-9999,-9999,-9999,-9999,-9999,-9999,-9999,-9999,-9999,-9999,-9999,-9999,-9999,-9999,-9999,-9999,-9999,-9999,-9999,-9999,-9999,-9999,-9999,-9999,-9999,-9999,-9999,-9999,-9999,-9999,-9999,-9999,-9999,-9999,-9999,0,13,3,0,0,0,-9999,0,-9999,-9999,-9999,-9999,-9999,-9999,-9999,-9999,-9999,-9999,-9999,-9999,-9999,-9999,-9999,-9999,-9999,-9999,-9999,-9999,-9999,-9999,-9999,-9999,-9999,-9999,-9999,-9999,-9999,-9999,-9999,-9999,-9999,-9999,-9999,-9999,-9999,-9999,-9999,-9999,-9999,-9999,-9999,-9999,-9999,-9999,-9999,-9999,-9999,-9999,-9999,-9999,-9999,-9999,-9999,-9999,-9999,-9999,-9999,-9999,-9999,-9999,-9999,-9999,-9999,-9999,-9999,-9999,-9999,-9999,-9999,-9999,-9999,-9999,-9999,-9999,-9999,-9999,-9999,-9999,-9999,-9999,-9999,-9999,-9999,-9999,-9999,-9999,0,9,49,59,46,-9999,-9999,-9999,0,0,-9999,-9999,-9999,-9999,-9999,-9999,-9999,-9999,-9999,-9999,-9999,18,-9999,17,44,60,52,47,45,48,52,59,68,79,88,91,71,0,-9999,-9999,-9999,-9999,-9999,-9999,-9999,-9999,-9999,-9999,-9999,-9999,-9999,-9999,-9999,-9999,-9999,-9999,-9999,-9999,-9999,-9999,-9999,-9999,-9999,-9999,-9999,-9999,
-9999,-9999,-9999,-9999,-9999,-9999.000000000000000,-9999,-9999,-9999,-9999,-9999,-9999,-9999,-9999,-9999,-9999,-9999,-9999,-9999,-9999,-9999,-9999,-9999,-9999,-9999,-9999,-9999,-9999,-9999,-9999,-9999,-9999,-9999,-9999,-9999,-9999,-9999,-9999,-9999,-9999,-9999,-9999,-9999,-9999,-9999,-9999,-9999,-9999,-9999,-9999,-9999,-9999,-9999,-9999,-9999,-9999,-9999,-9999,-9999,-9999,-9999,-9999,-9999,-9999,-9999,-9999,-9999,-9999,-9999,-9999,-9999,-9999,-9999,-9999,-9999,-9999,-9999,-9999,-9999,-9999,-9999,-9999,-9999,-9999,-9999,-9999,-9999,-9999,-9999,-9999,-9999,-9999,-9999,-9999,-9999,-9999,-9999,-9999,-9999,-9999,-9999,-9999,-9999,-9999,-9999,-9999,-9999,69,88,7,43,66,71,67,67,67,68,69,67,65,67,71,-9999,-9999,-9999,-9999,-9999,-9999,-9999,-9999,-9999,-9999,-9999,-9999,-9999,-9999,-9999,-9999,-9999,-9999,-9999,-9999,-9999,-9999,-9999,-9999,-9999,-9999,-9999,-9999,-9999,-9999,-9999,-9999,-9999,-9999,-9999,-9999,-9999,-9999,-9999,-9999,-9999,-9999,-9999,-9999,-9999,-9999,-9999,-9999,-9999,-9999,-9999,-9999,-9999,-9999,-9999,-9999,-9999,-9999,-9999,-9999,-9999,-9999,-9999,-9999,-9999,-9999,-9999,-9999,-9999,-9999,-9999,-9999,-9999,-9999,-9999,-9999,-9999,-9999,-9999,-9999,-9999,-9999,-9999,-9999,-9999,-9999,-9999,-9999,-9999,-9999,-9999,-9999,-9999,-9999,-9999,-9999,-9999,-9999,-9999,-9999,-9999,-9999,-9999,-9999,-9999,-9999,-9999,-9999,-9999,-9999,-9999,-9999,-9999,-9999,-9999,-9999,-9999,-9999,-9999,-9999,-9999,-9999,-9999,-9999,-9999,-9999,-9999,-9999,-9999,-9999,-9999,-9999,-9999,-9999,-9999,-9999,-9999,-9999,-9999,-9999,-9999,-9999,-9999,-9999,-9999,-9999,-9999,-9999,-9999,-9999,-9999,-9999,-9999,-9999,-9999,-9999,-9999,-9999,-9999,-9999,-9999,-9999,-9999,-9999,-9999,-9999,-9999,-9999,-9999,-9999,-9999,-9999,-9999,-9999,0,7,0,-9999,-9999,-9999,-9999,-9999,-9999,-9999,-9999,-9999,-9999,-9999,-9999,-9999,-9999,-9999,-9999,0,9,-9999,26,56,63,61,58,61,65,71,78,88,85,91,-9999,-9999,-9999,-9999,-9999,-9999,-9999,-9999,-9999,-9999,-9999,-9999,-9999,-9999,-9999,-9999,-9999,-9999,-9999,-9999,-9999,-9999,-9999,33,-9999,-9999,-9999,-9999,-9999,-9999,
-9999,-9999,-9999,-9999,-9999,-9999.000000000000000,-9999,-9999,-9999,-9999,-9999,-9999,-9999,-9999,-9999,-9999,-9999,-9999,-9999,-9999,-9999,-9999,-9999,-9999,-9999,-9999,-9999,-9999,-9999,-9999,-9999,-9999,-9999,-9999,-9999,-9999,-9999,-9999,-9999,-9999,-9999,-9999,-9999,-9999,-9999,-9999,-9999,-9999,-9999,-9999,-9999,-9999,-9999,-9999,-9999,-9999,-9999,-9999,-9999,-9999,-9999,-9999,-9999,-9999,-9999,-9999,-9999,-9999,-9999,-9999,-9999,-9999,-9999,-9999,-9999,-9999,-9999,-9999,-9999,-9999,-9999,-9999,-9999,-9999,-9999,-9999,-9999,-9999,-9999,-9999,-9999,-9999,-9999,-9999,-9999,-9999,-9999,-9999,-9999,-9999,-9999,-9999,-9999,-9999,-9999,-9999,-9999,84,75,6,37,72,76,68,69,70,72,73,73,74,75,76,-9999,-9999,-9999,-9999,-9999,-9999,-9999,-9999,-9999,-9999,-9999,-9999,-9999,-9999,-9999,-9999,-9999,-9999,-9999,-9999,-9999,-9999,-9999,-9999,-9999,-9999,-9999,-9999,-9999,-9999,-9999,-9999,-9999,-9999,-9999,-9999,-9999,-9999,-9999,-9999,-9999,-9999,-9999,-9999,-9999,-9999,-9999,-9999,-9999,-9999,-9999,-9999,-9999,-9999,-9999,-9999,-9999,-9999,-9999,-9999,-9999,-9999,-9999,-9999,-9999,-9999,-9999,-9999,-9999,-9999,-9999,-9999,-9999,-9999,-9999,-9999,-9999,-9999,-9999,-9999,-9999,-9999,-9999,-9999,-9999,-9999,-9999,-9999,-9999,-9999,-9999,-9999,-9999,-9999,-9999,-9999,-9999,-9999,-9999,-9999,-9999,-9999,-9999,-9999,-9999,-9999,-9999,-9999,-9999,-9999,-9999,-9999,-9999,-9999,-9999,-9999,-9999,-9999,-9999,-9999,-9999,-9999,-9999,-9999,-9999,-9999,-9999,-9999,-9999,-9999,-9999,-9999,-9999,-9999,-9999,-9999,-9999,-9999,-9999,-9999,-9999,-9999,-9999,-9999,-9999,-9999,-9999,-9999,-9999,-9999,-9999,-9999,-9999,-9999,-9999,-9999,-9999,-9999,-9999,-9999,-9999,-9999,-9999,-9999,-9999,-9999,-9999,-9999,-9999,-9999,-9999,-9999,-9999,-9999,-9999,-9999,-9999,-9999,-9999,-9999,-9999,-9999,-9999,-9999,-9999,-9999,-9999,-9999,-9999,-9999,-9999,-9999,-9999,-9999,0,0,-9999,21,69,73,72,77,78,83,91,89,72,93,-9999,-9999,-9999,-9999,-9999,-9999,-9999,-9999,-9999,-9999,-9999,-9999,-9999,-9999,-9999,-9999,-9999,-9999,-9999,-9999,-9999,-9999,-9999,0,-9999,-9999,-9999,-9999,-9999,-9999,
-9999,-9999,-9999,-9999,-9999,-9999.000000000000000,-9999,-9999,-9999,-9999,-9999,-9999,-9999,-9999,-9999,-9999,-9999,-9999,-9999,-9999,-9999,-9999,-9999,-9999,-9999,-9999,-9999,-9999,-9999,-9999,-9999,-9999,-9999,-9999,-9999,-9999,-9999,-9999,-9999,-9999,-9999,-9999,-9999,-9999,-9999,-9999,-9999,-9999,-9999,-9999,-9999,-9999,-9999,-9999,-9999,-9999,-9999,-9999,-9999,-9999,-9999,-9999,-9999,-9999,-9999,-9999,-9999,-9999,-9999,-9999,-9999,-9999,-9999,-9999,-9999,-9999,-9999,-9999,-9999,-9999,-9999,-9999,-9999,-9999,-9999,-9999,-9999,-9999,-9999,-9999,-9999,-9999,-9999,-9999,-9999,-9999,-9999,-9999,-9999,-9999,-9999,-9999,-9999,-9999,-9999,-9999,75,87,40,30,72,79,78,75,76,77,77,79,79,79,79,79,73,-9999,-9999,-9999,-9999,-9999,-9999,-9999,-9999,-9999,-9999,-9999,-9999,-9999,-9999,-9999,-9999,-9999,-9999,-9999,-9999,-9999,-9999,-9999,-9999,-9999,-9999,-9999,-9999,-9999,-9999,-9999,-9999,-9999,-9999,-9999,-9999,-9999,-9999,-9999,-9999,-9999,-9999,-9999,-9999,-9999,-9999,-9999,-9999,-9999,-9999,-9999,-9999,-9999,-9999,-9999,-9999,-9999,-9999,-9999,-9999,-9999,-9999,-9999,-9999,-9999,-9999,-9999,-9999,-9999,-9999,-9999,-9999,-9999,-9999,-9999,-9999,-9999,-9999,-9999,-9999,-9999,-9999,-9999,-9999,-9999,-9999,-9999,-9999,-9999,-9999,-9999,-9999,-9999,-9999,-9999,-9999,-9999,-9999,-9999,-9999,-9999,-9999,-9999,-9999,-9999,-9999,-9999,-9999,-9999,-9999,-9999,-9999,-9999,-9999,-9999,-9999,-9999,-9999,-9999,-9999,-9999,-9999,-9999,-9999,-9999,-9999,-9999,-9999,-9999,-9999,-9999,-9999,-9999,-9999,-9999,-9999,-9999,-9999,-9999,-9999,-9999,-9999,-9999,-9999,-9999,-9999,-9999,-9999,-9999,-9999,-9999,-9999,-9999,-9999,-9999,-9999,-9999,-9999,-9999,-9999,-9999,-9999,-9999,-9999,-9999,-9999,-9999,-9999,-9999,-9999,-9999,-9999,-9999,-9999,-9999,-9999,-9999,-9999,-9999,-9999,-9999,-9999,-9999,-9999,-9999,-9999,-9999,-9999,-9999,-9999,-9999,-9999,-9999,-9999,-9999,-9999,20,68,81,88,89,88,92,89,94,89,-9999,-9999,-9999,-9999,-9999,-9999,-9999,-9999,-9999,-9999,-9999,-9999,-9999,-9999,-9999,-9999,-9999,-9999,-9999,-9999,-9999,-9999,-9999,-9999,-9999,27,67,-9999,-9999,-9999,-9999,
-9999,-9999,-9999,-9999,-9999,-9999.000000000000000,-9999,-9999,-9999,-9999,-9999,-9999,-9999,-9999,-9999,-9999,-9999,-9999,-9999,-9999,-9999,-9999,-9999,-9999,-9999,-9999,-9999,-9999,-9999,-9999,-9999,-9999,-9999,-9999,-9999,-9999,-9999,-9999,-9999,-9999,-9999,-9999,-9999,-9999,-9999,-9999,-9999,-9999,-9999,-9999,-9999,-9999,-9999,-9999,-9999,-9999,-9999,-9999,-9999,-9999,-9999,-9999,-9999,-9999,-9999,-9999,-9999,-9999,-9999,-9999,-9999,-9999,-9999,-9999,-9999,-9999,-9999,-9999,-9999,-9999,-9999,-9999,-9999,-9999,-9999,-9999,-9999,-9999,-9999,-9999,-9999,-9999,-9999,-9999,-9999,-9999,-9999,-9999,-9999,-9999,-9999,-9999,-9999,-9999,-9999,-9999,78,89,29,29,74,80,79,76,76,75,76,78,78,78,74,64,-9999,-9999,-9999,-9999,-9999,-9999,-9999,-9999,-9999,-9999,-9999,-9999,-9999,-9999,-9999,-9999,-9999,-9999,-9999,-9999,-9999,-9999,-9999,-9999,-9999,-9999,-9999,-9999,-9999,-9999,-9999,-9999,-9999,-9999,-9999,-9999,-9999,-9999,-9999,-9999,-9999,-9999,-9999,-9999,-9999,-9999,-9999,-9999,-9999,-9999,-9999,-9999,-9999,-9999,-9999,-9999,-9999,-9999,-9999,-9999,-9999,-9999,-9999,-9999,-9999,-9999,-9999,-9999,-9999,-9999,-9999,-9999,-9999,-9999,-9999,-9999,-9999,-9999,-9999,-9999,-9999,-9999,-9999,-9999,-9999,-9999,-9999,-9999,-9999,-9999,-9999,-9999,-9999,-9999,-9999,-9999,-9999,-9999,-9999,-9999,-9999,-9999,-9999,-9999,-9999,-9999,-9999,-9999,-9999,-9999,-9999,-9999,-9999,-9999,-9999,-9999,-9999,-9999,-9999,-9999,-9999,-9999,-9999,-9999,-9999,-9999,-9999,-9999,-9999,-9999,-9999,-9999,-9999,-9999,-9999,-9999,-9999,-9999,-9999,-9999,-9999,-9999,-9999,-9999,-9999,-9999,-9999,-9999,-9999,-9999,-9999,-9999,-9999,-9999,-9999,-9999,-9999,-9999,-9999,-9999,-9999,-9999,-9999,-9999,-9999,-9999,-9999,-9999,-9999,-9999,-9999,-9999,-9999,-9999,-9999,-9999,-9999,-9999,-9999,-9999,-9999,-9999,-9999,-9999,-9999,-9999,-9999,-9999,-9999,-9999,-9999,-9999,-9999,-9999,-9999,-9999,-9999,-9999,0,38,52,74,-9999,67,82,-9999,-9999,-9999,-9999,-9999,-9999,-9999,-9999,-9999,-9999,-9999,-9999,-9999,-9999,-9999,-9999,-9999,-9999,-9999,-9999,-9999,-9999,-9999,-9999,-9999,-9999,-9999,45,85,84,85,-9999,-9999,
-9999,-9999,-9999,-9999,-9999,-9999.000000000000000,-9999,-9999,-9999,-9999,-9999,-9999,-9999,-9999,-9999,-9999,-9999,-9999,-9999,-9999,-9999,-9999,-9999,-9999,-9999,-9999,-9999,-9999,-9999,-9999,-9999,-9999,-9999,-9999,-9999,-9999,-9999,-9999,-9999,-9999,-9999,-9999,-9999,-9999,-9999,-9999,-9999,-9999,-9999,-9999,-9999,-9999,-9999,-9999,-9999,-9999,-9999,-9999,-9999,-9999,-9999,-9999,-9999,-9999,-9999,-9999,-9999,-9999,-9999,-9999,-9999,-9999,-9999,-9999,-9999,-9999,-9999,-9999,-9999,-9999,-9999,-9999,-9999,-9999,-9999,-9999,-9999,-9999,-9999,-9999,-9999,-9999,-9999,-9999,-9999,-9999,-9999,-9999,-9999,-9999,-9999,-9999,-9999,-9999,-9999,-9999,84,80,22,30,63,61,78,76,75,74,75,-9999,-9999,-9999,-9999,-9999,-9999,-9999,-9999,-9999,-9999,-9999,-9999,-9999,-9999,-9999,-9999,-9999,-9999,-9999,-9999,-9999,-9999,-9999,-9999,-9999,-9999,-9999,-9999,-9999,-9999,-9999,-9999,-9999,-9999,-9999,-9999,-9999,-9999,-9999,-9999,-9999,-9999,-9999,-9999,-9999,-9999,-9999,-9999,-9999,-9999,-9999,-9999,-9999,-9999,-9999,-9999,-9999,-9999,-9999,-9999,-9999,-9999,-9999,-9999,-9999,-9999,-9999,-9999,-9999,-9999,-9999,-9999,-9999,-9999,-9999,-9999,-9999,-9999,-9999,-9999,-9999,-9999,-9999,-9999,-9999,-9999,-9999,-9999,-9999,-9999,-9999,-9999,-9999,-9999,-9999,-9999,-9999,-9999,-9999,-9999,-9999,-9999,-9999,-9999,-9999,-9999,-9999,-9999,-9999,-9999,-9999,-9999,-9999,-9999,-9999,-9999,-9999,-9999,-9999,-9999,-9999,-9999,-9999,-9999,-9999,-9999,-9999,-9999,-9999,-9999,-9999,-9999,-9999,-9999,-9999,-9999,-9999,-9999,-9999,-9999,-9999,-9999,-9999,-9999,-9999,-9999,-9999,-9999,-9999,-9999,-9999,-9999,-9999,-9999,-9999,-9999,-9999,-9999,-9999,-9999,-9999,-9999,-9999,-9999,-9999,-9999,-9999,-9999,-9999,-9999,-9999,-9999,-9999,-9999,-9999,-9999,-9999,-9999,-9999,-9999,-9999,-9999,-9999,-9999,-9999,-9999,-9999,-9999,-9999,-9999,-9999,-9999,-9999,-9999,-9999,-9999,-9999,-9999,-9999,-9999,-9999,-9999,-9999,-9999,-9999,-9999,-9999,-9999,-9999,0,-9999,-9999,-9999,-9999,-9999,-9999,-9999,-9999,-9999,-9999,-9999,-9999,-9999,-9999,-9999,-9999,-9999,-9999,-9999,-9999,-9999,-9999,-9999,-9999,-9999,-9999,-9999,81,76,82,-9999,-9999,-9999,
-9999,-9999,-9999,-9999,-9999,-9999.000000000000000,-9999,-9999,-9999,-9999,-9999,-9999,-9999,-9999,-9999,-9999,-9999,-9999,-9999,-9999,-9999,-9999,-9999,-9999,-9999,-9999,-9999,-9999,-9999,-9999,-9999,-9999,-9999,-9999,-9999,-9999,-9999,-9999,-9999,-9999,-9999,-9999,-9999,-9999,-9999,-9999,-9999,-9999,-9999,-9999,-9999,-9999,-9999,-9999,-9999,-9999,-9999,-9999,-9999,-9999,-9999,-9999,-9999,-9999,-9999,-9999,-9999,-9999,-9999,-9999,-9999,-9999,-9999,-9999,-9999,-9999,-9999,-9999,-9999,-9999,-9999,-9999,-9999,-9999,-9999,-9999,-9999,-9999,-9999,-9999,-9999,-9999,-9999,-9999,-9999,-9999,-9999,-9999,-9999,-9999,-9999,-9999,-9999,-9999,-9999,-9999,91,65,8,39,23,22,57,75,76,76,74,-9999,-9999,-9999,-9999,-9999,-9999,-9999,-9999,-9999,-9999,-9999,-9999,-9999,-9999,-9999,-9999,-9999,-9999,-9999,-9999,-9999,-9999,-9999,-9999,-9999,-9999,-9999,-9999,-9999,-9999,-9999,-9999,-9999,-9999,-9999,-9999,-9999,-9999,-9999,-9999,-9999,-9999,-9999,-9999,-9999,-9999,-9999,-9999,-9999,-9999,-9999,-9999,-9999,-9999,-9999,-9999,-9999,-9999,-9999,-9999,-9999,-9999,-9999,-9999,-9999,-9999,-9999,-9999,-9999,-9999,-9999,-9999,-9999,-9999,-9999,-9999,-9999,-9999,-9999,-9999,-9999,-9999,-9999,-9999,-9999,-9999,-9999,-9999,-9999,-9999,-9999,-9999,-9999,-9999,-9999,-9999,-9999,-9999,-9999,-9999,-9999,-9999,-9999,-9999,-9999,-9999,-9999,-9999,-9999,-9999,-9999,-9999,-9999,-9999,-9999,-9999,-9999,-9999,-9999,-9999,-9999,-9999,-9999,-9999,-9999,-9999,-9999,-9999,-9999,-9999,-9999,-9999,-9999,-9999,-9999,-9999,-9999,-9999,-9999,-9999,-9999,-9999,-9999,-9999,-9999,-9999,-9999,-9999,-9999,-9999,-9999,-9999,-9999,-9999,-9999,-9999,-9999,-9999,-9999,-9999,-9999,-9999,-9999,-9999,-9999,-9999,-9999,-9999,-9999,-9999,-9999,-9999,-9999,-9999,-9999,-9999,-9999,-9999,-9999,-9999,-9999,-9999,-9999,-9999,-9999,-9999,-9999,-9999,-9999,-9999,-9999,-9999,-9999,-9999,-9999,-9999,-9999,-9999,-9999,-9999,-9999,-9999,-9999,-9999,-9999,-9999,0,-9999,-9999,-9999,52,-9999,-9999,-9999,-9999,-9999,-9999,-9999,-9999,-9999,-9999,-9999,-9999,-9999,-9999,-9999,-9999,-9999,-9999,-9999,-9999,-9999,-9999,-9999,-9999,-9999,-9999,-9999,86,-9999,-9999,-9999,-9999,
-9999,-9999,-9999,-9999,-9999,-9999.000000000000000,-9999,-9999,-9999,-9999,-9999,-9999,-9999,-9999,-9999,-9999,-9999,-9999,-9999,-9999,-9999,-9999,-9999,-9999,-9999,-9999,-9999,-9999,-9999,-9999,-9999,-9999,-9999,-9999,-9999,-9999,-9999,-9999,-9999,-9999,-9999,-9999,-9999,-9999,-9999,-9999,-9999,-9999,-9999,-9999,-9999,-9999,-9999,-9999,-9999,-9999,-9999,-9999,-9999,-9999,-9999,-9999,-9999,-9999,-9999,-9999,-9999,-9999,-9999,-9999,-9999,-9999,-9999,-9999,-9999,-9999,-9999,-9999,-9999,-9999,-9999,-9999,-9999,-9999,-9999,-9999,-9999,-9999,-9999,-9999,-9999,-9999,-9999,-9999,-9999,-9999,-9999,-9999,-9999,-9999,-9999,-9999,-9999,-9999,-9999,-9999,92,66,5,8,13,12,13,29,-9999,0,65,-9999,-9999,-9999,-9999,-9999,-9999,-9999,-9999,-9999,-9999,-9999,-9999,-9999,-9999,-9999,-9999,-9999,-9999,-9999,-9999,-9999,-9999,-9999,-9999,-9999,-9999,-9999,-9999,-9999,-9999,-9999,-9999,-9999,-9999,-9999,-9999,-9999,-9999,-9999,-9999,-9999,-9999,-9999,-9999,-9999,-9999,-9999,-9999,-9999,-9999,-9999,-9999,-9999,-9999,-9999,-9999,-9999,-9999,-9999,-9999,-9999,-9999,-9999,-9999,-9999,-9999,-9999,-9999,-9999,-9999,-9999,-9999,-9999,-9999,-9999,-9999,-9999,-9999,-9999,-9999,-9999,-9999,-9999,-9999,-9999,-9999,-9999,-9999,-9999,-9999,-9999,-9999,-9999,-9999,-9999,-9999,-9999,-9999,-9999,-9999,-9999,-9999,-9999,-9999,-9999,-9999,-9999,-9999,-9999,-9999,-9999,-9999,-9999,-9999,-9999,-9999,-9999,-9999,-9999,-9999,-9999,-9999,-9999,-9999,-9999,-9999,-9999,-9999,-9999,-9999,-9999,-9999,-9999,-9999,-9999,-9999,-9999,-9999,-9999,-9999,-9999,-9999,-9999,-9999,-9999,-9999,-9999,-9999,-9999,-9999,-9999,-9999,-9999,-9999,-9999,-9999,-9999,-9999,-9999,-9999,-9999,-9999,-9999,-9999,-9999,-9999,-9999,-9999,-9999,-9999,-9999,-9999,-9999,-9999,-9999,-9999,-9999,-9999,-9999,-9999,-9999,-9999,-9999,-9999,-9999,-9999,-9999,-9999,-9999,-9999,-9999,-9999,-9999,-9999,-9999,-9999,-9999,-9999,-9999,-9999,-9999,-9999,-9999,-9999,-9999,-9999,-9999,73,-9999,-9999,80,-9999,-9999,-9999,-9999,-9999,-9999,-9999,-9999,-9999,-9999,-9999,-9999,-9999,-9999,-9999,-9999,-9999,-9999,-9999,-9999,-9999,-9999,-9999,-9999,43,69,69,75,-9999,-9999,-9999,-9999,
-9999,-9999,-9999,-9999,-9999,-9999.000000000000000,-9999,-9999,-9999,-9999,-9999,-9999,-9999,-9999,-9999,-9999,-9999,-9999,-9999,-9999,-9999,-9999,-9999,-9999,-9999,-9999,-9999,-9999,-9999,-9999,-9999,-9999,-9999,-9999,-9999,-9999,-9999,-9999,-9999,-9999,-9999,-9999,-9999,-9999,-9999,-9999,-9999,-9999,-9999,-9999,-9999,-9999,-9999,-9999,-9999,-9999,-9999,-9999,-9999,-9999,-9999,-9999,-9999,-9999,-9999,-9999,-9999,-9999,-9999,-9999,-9999,-9999,-9999,-9999,-9999,-9999,-9999,-9999,-9999,-9999,-9999,-9999,-9999,-9999,-9999,-9999,-9999,-9999,-9999,-9999,-9999,-9999,-9999,-9999,-9999,-9999,-9999,-9999,-9999,-9999,-9999,-9999,-9999,-9999,-9999,95,-9999,52,7,15,7,3,22,58,-9999,-9999,-9999,-9999,-9999,-9999,-9999,-9999,-9999,-9999,-9999,-9999,-9999,-9999,-9999,-9999,-9999,-9999,-9999,-9999,-9999,-9999,-9999,-9999,-9999,-9999,-9999,-9999,-9999,-9999,-9999,-9999,-9999,-9999,-9999,-9999,-9999,-9999,-9999,-9999,-9999,-9999,-9999,-9999,-9999,-9999,-9999,-9999,-9999,-9999,-9999,-9999,-9999,-9999,-9999,-9999,-9999,-9999,-9999,-9999,-9999,-9999,-9999,-9999,-9999,-9999,-9999,-9999,-9999,-9999,-9999,-9999,-9999,-9999,-9999,-9999,-9999,-9999,-9999,-9999,-9999,-9999,-9999,-9999,-9999,-9999,-9999,-9999,-9999,-9999,-9999,-9999,-9999,-9999,-9999,-9999,-9999,-9999,-9999,-9999,-9999,-9999,-9999,-9999,-9999,-9999,-9999,-9999,-9999,-9999,-9999,-9999,-9999,-9999,-9999,-9999,-9999,-9999,-9999,-9999,-9999,-9999,-9999,-9999,-9999,-9999,-9999,-9999,-9999,-9999,-9999,-9999,-9999,-9999,-9999,-9999,-9999,-9999,-9999,-9999,-9999,-9999,-9999,-9999,-9999,-9999,-9999,-9999,-9999,-9999,-9999,-9999,-9999,-9999,-9999,-9999,-9999,-9999,-9999,-9999,-9999,-9999,-9999,-9999,-9999,-9999,-9999,-9999,-9999,-9999,-9999,-9999,-9999,-9999,-9999,-9999,-9999,-9999,-9999,-9999,-9999,-9999,-9999,-9999,-9999,-9999,-9999,-9999,-9999,-9999,-9999,-9999,-9999,-9999,-9999,-9999,-9999,-9999,-9999,-9999,-9999,-9999,-9999,-9999,-9999,-9999,-9999,-9999,-9999,-9999,-9999,95,54,86,70,-9999,-9999,-9999,-9999,-9999,-9999,-9999,-9999,-9999,-9999,-9999,-9999,-9999,-9999,-9999,-9999,-9999,-9999,-9999,-9999,-9999,-9999,56,7,74,-9999,-9999,-9999,-9999,-9999,-9999,
-9999,-9999,-9999,-9999,-9999,-9999.000000000000000,-9999,-9999,-9999,-9999,-9999,-9999,-9999,-9999,-9999,-9999,-9999,-9999,-9999,-9999,-9999,-9999,-9999,-9999,-9999,-9999,-9999,-9999,-9999,-9999,-9999,-9999,-9999,-9999,-9999,-9999,-9999,-9999,-9999,-9999,-9999,-9999,-9999,-9999,-9999,-9999,-9999,-9999,-9999,-9999,-9999,-9999,-9999,-9999,-9999,-9999,-9999,-9999,-9999,-9999,-9999,-9999,-9999,-9999,-9999,-9999,-9999,-9999,-9999,-9999,-9999,-9999,-9999,-9999,-9999,-9999,-9999,-9999,-9999,-9999,-9999,-9999,-9999,-9999,-9999,-9999,-9999,-9999,-9999,-9999,-9999,-9999,-9999,-9999,-9999,-9999,-9999,-9999,-9999,-9999,-9999,-9999,-9999,-9999,-9999,95,-9999,13,1,8,15,47,63,63,73,-9999,-9999,-9999,-9999,-9999,-9999,-9999,-9999,-9999,-9999,-9999,-9999,-9999,-9999,-9999,-9999,-9999,-9999,-9999,-9999,-9999,-9999,-9999,-9999,-9999,-9999,-9999,-9999,-9999,-9999,-9999,-9999,-9999,-9999,-9999,-9999,-9999,-9999,-9999,-9999,-9999,-9999,-9999,-9999,-9999,-9999,-9999,-9999,-9999,-9999,-9999,-9999,-9999,-9999,-9999,-9999,-9999,-9999,-9999,-9999,-9999,-9999,-9999,-9999,-9999,-9999,-9999,-9999,-9999,-9999,-9999,-9999,-9999,-9999,-9999,-9999,-9999,-9999,-9999,-9999,-9999,-9999,-9999,-9999,-9999,-9999,-9999,-9999,-9999,-9999,-9999,-9999,-9999,-9999,-9999,-9999,-9999,-9999,-9999,-9999,-9999,-9999,-9999,-9999,-9999,-9999,-9999,-9999,-9999,-9999,-9999,-9999,-9999,-9999,-9999,-9999,-9999,-9999,-9999,-9999,-9999,-9999,-9999,-9999,-9999,-9999,-9999,-9999,-9999,-9999,-9999,-9999,-9999,-9999,-9999,-9999,-9999,-9999,-9999,-9999,-9999,-9999,-9999,-9999,-9999,-9999,-9999,-9999,-9999,-9999,-9999,-9999,-9999,-9999,-9999,-9999,-9999,-9999,-9999,-9999,-9999,-9999,-9999,-9999,-9999,-9999,-9999,-9999,-9999,-9999,-9999,-9999,-9999,-9999,-9999,-9999,-9999,-9999,-9999,-9999,-9999,-9999,-9999,-9999,-9999,-9999,-9999,-9999,-9999,-9999,-9999,-9999,-9999,-9999,-9999,-9999,-9999,-9999,-9999,-9999,-9999,-9999,-9999,-9999,-9999,-9999,-9999,-9999,-9999,-9999,82,96,84,-9999,-9999,-9999,-9999,-9999,-9999,-9999,-9999,-9999,-9999,-9999,-9999,-9999,-9999,-9999,-9999,-9999,-9999,-9999,-9999,-9999,-9999,3,9,75,-9999,-9999,-9999,-9999,-9999,-9999,-9999,
-9999,-9999,-9999,0,-9999,-9999.000000000000000,-9999,-9999,-9999,-9999,-9999,-9999,-9999,-9999,-9999,-9999,-9999,-9999,-9999,-9999,-9999,-9999,-9999,-9999,-9999,-9999,-9999,-9999,-9999,-9999,-9999,-9999,-9999,-9999,-9999,-9999,-9999,-9999,-9999,-9999,-9999,-9999,-9999,-9999,-9999,-9999,-9999,-9999,-9999,-9999,-9999,-9999,-9999,-9999,-9999,-9999,-9999,-9999,-9999,-9999,-9999,-9999,-9999,-9999,-9999,-9999,-9999,-9999,-9999,-9999,-9999,-9999,-9999,-9999,-9999,-9999,-9999,-9999,-9999,-9999,-9999,-9999,-9999,-9999,-9999,-9999,-9999,-9999,-9999,-9999,-9999,-9999,-9999,-9999,-9999,-9999,-9999,-9999,-9999,-9999,-9999,-9999,-9999,-9999,-9999,-9999,92,11,1,15,14,40,54,47,-9999,-9999,-9999,-9999,-9999,-9999,-9999,-9999,-9999,-9999,-9999,-9999,-9999,-9999,-9999,-9999,-9999,-9999,-9999,-9999,-9999,-9999,-9999,-9999,-9999,-9999,-9999,-9999,-9999,-9999,-9999,-9999,-9999,-9999,-9999,-9999,-9999,-9999,-9999,-9999,-9999,-9999,-9999,-9999,-9999,-9999,-9999,-9999,-9999,-9999,-9999,-9999,-9999,-9999,-9999,-9999,-9999,-9999,-9999,-9999,-9999,-9999,-9999,-9999,-9999,-9999,-9999,-9999,-9999,-9999,-9999,-9999,-9999,-9999,-9999,-9999,-9999,-9999,-9999,-9999,-9999,-9999,-9999,-9999,-9999,-9999,-9999,-9999,-9999,-9999,-9999,-9999,-9999,-9999,-9999,-9999,-9999,-9999,-9999,-9999,-9999,-9999,-9999,-9999,-9999,-9999,-9999,-9999,-9999,-9999,-9999,-9999,-9999,-9999,-9999,-9999,-9999,-9999,-9999,-9999,-9999,-9999,-9999,-9999,-9999,-9999,-9999,-9999,-9999,-9999,-9999,-9999,-9999,-9999,-9999,-9999,-9999,-9999,-9999,-9999,-9999,-9999,-9999,-9999,-9999,-9999,-9999,-9999,-9999,-9999,-9999,-9999,-9999,-9999,-9999,-9999,-9999,-9999,-9999,-9999,-9999,-9999,-9999,-9999,-9999,-9999,-9999,-9999,-9999,-9999,-9999,-9999,-9999,-9999,-9999,-9999,-9999,-9999,-9999,-9999,-9999,-9999,-9999,-9999,-9999,-9999,-9999,-9999,-9999,-9999,-9999,-9999,-9999,-9999,-9999,-9999,-9999,-9999,-9999,-9999,-9999,-9999,-9999,-9999,-9999,-9999,-9999,-9999,-9999,-9999,-9999,-9999,-9999,-9999,-9999,-9999,-9999,-9999,-9999,-9999,-9999,-9999,-9999,-9999,-9999,-9999,-9999,-9999,-9999,-9999,-9999,-9999,-9999,-9999,7,3,12,89,-9999,-9999,-9999,-9999,-9999,-9999,-9999,-9999,
-9999,-9999,-9999,-9999,-9999,-9999.000000000000000,-9999,-9999,-9999,-9999,-9999,-9999,-9999,-9999,-9999,-9999,-9999,-9999,-9999,-9999,-9999,-9999,-9999,-9999,-9999,-9999,-9999,-9999,-9999,-9999,-9999,-9999,-9999,-9999,-9999,-9999,-9999,-9999,-9999,-9999,-9999,-9999,-9999,-9999,-9999,-9999,-9999,-9999,-9999,-9999,-9999,-9999,-9999,-9999,-9999,-9999,-9999,-9999,-9999,-9999,-9999,-9999,-9999,-9999,-9999,-9999,-9999,-9999,-9999,-9999,-9999,-9999,-9999,-9999,-9999,-9999,-9999,-9999,-9999,-9999,-9999,-9999,-9999,-9999,-9999,-9999,-9999,-9999,-9999,-9999,-9999,-9999,-9999,-9999,-9999,-9999,-9999,-9999,-9999,-9999,-9999,-9999,-9999,-9999,-9999,92,55,2,3,21,33,45,64,-9999,0,-9999,-9999,-9999,-9999,-9999,-9999,-9999,-9999,-9999,-9999,-9999,-9999,-9999,-9999,-9999,-9999,-9999,-9999,-9999,-9999,-9999,-9999,-9999,-9999,-9999,-9999,-9999,-9999,-9999,-9999,-9999,-9999,-9999,-9999,-9999,-9999,-9999,-9999,-9999,-9999,-9999,-9999,-9999,-9999,-9999,-9999,-9999,-9999,-9999,-9999,-9999,-9999,-9999,-9999,-9999,-9999,-9999,-9999,-9999,-9999,-9999,-9999,-9999,-9999,-9999,-9999,-9999,-9999,-9999,-9999,-9999,-9999,-9999,-9999,-9999,-9999,-9999,-9999,-9999,-9999,-9999,-9999,-9999,-9999,-9999,-9999,-9999,-9999,-9999,-9999,-9999,-9999,-9999,-9999,-9999,-9999,-9999,-9999,-9999,-9999,-9999,-9999,-9999,-9999,-9999,-9999,-9999,-9999,-9999,-9999,-9999,-9999,-9999,-9999,-9999,-9999,-9999,-9999,-9999,-9999,-9999,-9999,-9999,-9999,-9999,-9999,-9999,-9999,-9999,-9999,-9999,-9999,-9999,-9999,-9999,-9999,-9999,-9999,-9999,-9999,-9999,-9999,-9999,-9999,-9999,-9999,-9999,-9999,-9999,-9999,-9999,-9999,-9999,-9999,-9999,-9999,-9999,-9999,-9999,-9999,-9999,-9999,-9999,-9999,-9999,-9999,-9999,-9999,-9999,-9999,-9999,-9999,-9999,-9999,-9999,-9999,-9999,-9999,-9999,-9999,-9999,-9999,-9999,-9999,-9999,-9999,-9999,-9999,-9999,-9999,-9999,-9999,-9999,-9999,-9999,-9999,-9999,-9999,-9999,-9999,-9999,-9999,-9999,-9999,-9999,-9999,-9999,-9999,-9999,-9999,-9999,-9999,-9999,-9999,-9999,-9999,-9999,-9999,-9999,-9999,-9999,-9999,-9999,-9999,-9999,-9999,-9999,-9999,-9999,-9999,-9999,-9999,23,11,11,55,-9999,-9999,-9999,-9999,-9999,-9999,-9999,-9999,-9999,
-9999,-9999,-9999,-9999,-9999,-9999.000000000000000,-9999,-9999,-9999,-9999,-9999,-9999,-9999,-9999,-9999,-9999,-9999,-9999,-9999,-9999,-9999,-9999,-9999,-9999,-9999,-9999,-9999,-9999,-9999,-9999,-9999,-9999,-9999,-9999,-9999,-9999,-9999,-9999,-9999,-9999,-9999,-9999,-9999,-9999,-9999,-9999,-9999,-9999,-9999,-9999,-9999,-9999,-9999,-9999,-9999,-9999,-9999,-9999,-9999,-9999,-9999,-9999,-9999,-9999,-9999,-9999,-9999,-9999,-9999,-9999,-9999,-9999,-9999,-9999,-9999,-9999,-9999,-9999,-9999,-9999,-9999,-9999,-9999,-9999,-9999,-9999,-9999,-9999,-9999,-9999,-9999,-9999,-9999,-9999,-9999,-9999,-9999,-9999,-9999,-9999,-9999,-9999,-9999,-9999,-9999,57,0,2,4,21,44,57,-9999,-9999,-9999,-9999,-9999,-9999,-9999,-9999,-9999,-9999,-9999,-9999,-9999,-9999,-9999,-9999,-9999,-9999,-9999,-9999,-9999,-9999,-9999,-9999,-9999,-9999,-9999,-9999,-9999,-9999,-9999,-9999,-9999,-9999,-9999,-9999,-9999,-9999,-9999,-9999,-9999,-9999,-9999,-9999,-9999,-9999,-9999,-9999,-9999,-9999,-9999,-9999,-9999,-9999,-9999,-9999,-9999,-9999,-9999,-9999,-9999,-9999,-9999,-9999,-9999,-9999,-9999,-9999,-9999,-9999,-9999,-9999,-9999,-9999,-9999,-9999,-9999,-9999,-9999,-9999,-9999,-9999,-9999,-9999,-9999,-9999,-9999,-9999,-9999,-9999,-9999,-9999,-9999,-9999,-9999,-9999,-9999,-9999,-9999,-9999,-9999,-9999,-9999,-9999,-9999,-9999,-9999,-9999,-9999,-9999,-9999,-9999,-9999,-9999,-9999,-9999,-9999,-9999,-9999,-9999,-9999,-9999,-9999,-9999,-9999,-9999,-9999,-9999,-9999,-9999,-9999,-9999,-9999,-9999,-9999,-9999,-9999,-9999,-9999,-9999,-9999,-9999,-9999,-9999,-9999,-9999,-9999,-9999,-9999,-9999,-9999,-9999,-9999,-9999,-9999,-9999,-9999,-9999,-9999,-9999,-9999,-9999,-9999,-9999,-9999,-9999,-9999,-9999,-9999,-9999,-9999,-9999,-9999,-9999,-9999,-9999,-9999,-9999,-9999,-9999,-9999,-9999,-9999,-9999,-9999,-9999,-9999,-9999,-9999,-9999,-9999,-9999,-9999,-9999,-9999,-9999,-9999,-9999,-9999,-9999,-9999,-9999,-9999,-9999,-9999,-9999,-9999,-9999,-9999,-9999,-9999,-9999,-9999,-9999,-9999,-9999,-9999,-9999,-9999,-9999,-9999,-9999,-9999,-9999,-9999,-9999,-9999,-9999,-9999,-9999,-9999,-9999,-9999,-9999,92,95,92,88,-9999,-9999,-9999,-9999,-9999,-9999,-9999,-9999,-9999,-9999,
-9999,-9999,-9999,-9999,-9999,-9999.000000000000000,-9999,-9999,-9999,-9999,-9999,-9999,-9999,-9999,-9999,-9999,-9999,-9999,-9999,-9999,-9999,-9999,-9999,-9999,-9999,-9999,-9999,-9999,-9999,-9999,-9999,-9999,-9999,-9999,-9999,-9999,-9999,-9999,-9999,-9999,-9999,-9999,-9999,-9999,-9999,-9999,-9999,-9999,-9999,-9999,-9999,-9999,-9999,-9999,-9999,-9999,-9999,-9999,-9999,-9999,-9999,-9999,-9999,-9999,-9999,-9999,-9999,-9999,-9999,-9999,-9999,-9999,-9999,-9999,-9999,-9999,-9999,-9999,-9999,-9999,-9999,-9999,-9999,-9999,-9999,-9999,-9999,-9999,-9999,-9999,-9999,-9999,-9999,-9999,-9999,-9999,-9999,-9999,-9999,-9999,-9999,-9999,-9999,-9999,-9999,86,0,0,1,8,11,42,57,-9999,-9999,-9999,-9999,-9999,-9999,-9999,-9999,-9999,-9999,-9999,-9999,-9999,-9999,-9999,-9999,-9999,-9999,-9999,-9999,-9999,-9999,-9999,-9999,-9999,-9999,-9999,-9999,-9999,-9999,-9999,-9999,-9999,-9999,-9999,-9999,-9999,-9999,-9999,-9999,-9999,-9999,-9999,-9999,-9999,-9999,-9999,-9999,-9999,-9999,-9999,-9999,-9999,-9999,-9999,-9999,-9999,-9999,-9999,-9999,-9999,-9999,-9999,-9999,-9999,-9999,-9999,-9999,-9999,-9999,-9999,-9999,-9999,-9999,-9999,-9999,-9999,-9999,-9999,-9999,-9999,-9999,-9999,-9999,-9999,-9999,-9999,-9999,-9999,-9999,-9999,-9999,-9999,-9999,-9999,-9999,-9999,-9999,-9999,-9999,-9999,-9999,-9999,-9999,-9999,-9999,-9999,-9999,-9999,-9999,-9999,-9999,-9999,-9999,-9999,-9999,-9999,-9999,-9999,-9999,-9999,-9999,-9999,-9999,-9999,-9999,-9999,-9999,-9999,-9999,-9999,-9999,-9999,-9999,-9999,-9999,-9999,-9999,-9999,-9999,-9999,-9999,-9999,-9999,-9999,-9999,-9999,-9999,-9999,-9999,-9999,-9999,-9999,-9999,-9999,-9999,-9999,-9999,-9999,-9999,-9999,-9999,-9999,-9999,-9999,-9999,-9999,-9999,-9999,-9999,-9999,-9999,-9999,-9999,-9999,-9999,-9999,-9999,-9999,-9999,-9999,-9999,-9999,-9999,-9999,-9999,-9999,-9999,-9999,-9999,-9999,-9999,-9999,-9999,-9999,-9999,-9999,-9999,-9999,-9999,-9999,-9999,-9999,-9999,-9999,-9999,-9999,-9999,-9999,-9999,-9999,-9999,-9999,-9999,-9999,-9999,-9999,-9999,-9999,-9999,-9999,-9999,-9999,-9999,-9999,-9999,-9999,-9999,-9999,-9999,-9999,-9999,-9999,-9999,95,-9999,-9999,-9999,-9999,-9999,-9999,-9999,-9999,-9999,-9999,-9999,-9999,
-9999,-9999,-9999,-9999,-9999,-9999.000000000000000,-9999,-9999,-9999,-9999,-9999,-9999,-9999,-9999,-9999,-9999,-9999,-9999,-9999,-9999,-9999,-9999,-9999,-9999,-9999,-9999,-9999,-9999,-9999,-9999,-9999,-9999,-9999,-9999,-9999,-9999,-9999,-9999,-9999,-9999,-9999,-9999,-9999,-9999,-9999,-9999,-9999,-9999,-9999,-9999,-9999,-9999,-9999,-9999,-9999,-9999,-9999,-9999,-9999,-9999,-9999,-9999,-9999,-9999,-9999,-9999,-9999,-9999,-9999,-9999,-9999,-9999,-9999,-9999,-9999,-9999,-9999,-9999,-9999,-9999,-9999,-9999,-9999,-9999,-9999,-9999,-9999,-9999,-9999,-9999,-9999,-9999,-9999,-9999,-9999,-9999,-9999,-9999,-9999,-9999,-9999,-9999,-9999,-9999,90,48,0,1,0,8,4,29,46,72,-9999,-9999,-9999,-9999,-9999,-9999,-9999,-9999,-9999,-9999,-9999,-9999,-9999,-9999,-9999,-9999,-9999,-9999,-9999,-9999,-9999,-9999,-9999,-9999,-9999,-9999,-9999,-9999,-9999,-9999,-9999,-9999,-9999,-9999,-9999,-9999,-9999,-9999,-9999,-9999,-9999,-9999,-9999,-9999,-9999,-9999,-9999,-9999,-9999,-9999,-9999,-9999,-9999,-9999,-9999,-9999,-9999,-9999,-9999,-9999,-9999,-9999,-9999,-9999,-9999,-9999,-9999,-9999,-9999,-9999,-9999,-9999,-9999,-9999,-9999,-9999,-9999,-9999,-9999,-9999,-9999,-9999,-9999,-9999,-9999,-9999,-9999,-9999,-9999,-9999,-9999,-9999,-9999,-9999,-9999,-9999,-9999,-9999,-9999,-9999,-9999,-9999,-9999,-9999,-9999,-9999,-9999,-9999,-9999,-9999,-9999,-9999,-9999,-9999,-9999,-9999,-9999,-9999,-9999,-9999,-9999,-9999,-9999,-9999,-9999,-9999,-9999,-9999,-9999,-9999,-9999,-9999,-9999,-9999,-9999,-9999,-9999,-9999,-9999,-9999,-9999,-9999,-9999,-9999,-9999,-9999,-9999,-9999,-9999,-9999,-9999,-9999,-9999,-9999,-9999,-9999,-9999,-9999,-9999,-9999,-9999,-9999,-9999,-9999,-9999,-9999,-9999,-9999,-9999,-9999,-9999,-9999,-9999,-9999,-9999,-9999,-9999,-9999,-9999,-9999,-9999,-9999,-9999,-9999,-9999,-9999,-9999,-9999,-9999,-9999,-9999,-9999,-9999,-9999,-9999,-9999,-9999,-9999,-9999,-9999,-9999,-9999,-9999,-9999,-9999,-9999,-9999,-9999,-9999,-9999,-9999,-9999,-9999,-9999,-9999,-9999,-9999,-9999,-9999,-9999,-9999,-9999,-9999,-9999,-9999,-9999,-9999,-9999,-9999,-9999,-9999,-9999,-9999,-9999,-9999,-9999,-9999,-9999,-9999,-9999,-9999,-9999,-9999,-9999,-9999,-9999,
-9999,-9999,-9999,-9999,-9999,-9999.000000000000000,-9999,-9999,-9999,-9999,-9999,-9999,-9999,-9999,-9999,-9999,-9999,-9999,-9999,-9999,-9999,-9999,-9999,-9999,-9999,-9999,-9999,-9999,-9999,-9999,-9999,-9999,-9999,-9999,-9999,-9999,-9999,-9999,-9999,-9999,-9999,-9999,-9999,-9999,-9999,-9999,-9999,-9999,-9999,-9999,-9999,-9999,-9999,-9999,-9999,-9999,-9999,-9999,-9999,-9999,-9999,-9999,-9999,-9999,-9999,-9999,-9999,-9999,-9999,-9999,-9999,-9999,-9999,-9999,-9999,-9999,-9999,-9999,-9999,-9999,-9999,-9999,-9999,-9999,-9999,-9999,-9999,-9999,-9999,-9999,-9999,-9999,-9999,-9999,-9999,-9999,-9999,-9999,-9999,-9999,-9999,-9999,-9999,-9999,87,27,0,1,2,16,27,27,-9999,-9999,-9999,-9999,-9999,-9999,-9999,-9999,-9999,-9999,-9999,-9999,-9999,-9999,-9999,-9999,-9999,-9999,-9999,-9999,-9999,-9999,-9999,-9999,-9999,-9999,-9999,-9999,-9999,-9999,-9999,-9999,-9999,-9999,-9999,-9999,-9999,-9999,-9999,-9999,-9999,-9999,-9999,-9999,-9999,-9999,-9999,-9999,-9999,-9999,-9999,-9999,-9999,-9999,-9999,-9999,-9999,-9999,-9999,-9999,-9999,-9999,-9999,-9999,-9999,-9999,-9999,-9999,-9999,-9999,-9999,-9999,-9999,-9999,-9999,-9999,-9999,-9999,-9999,-9999,-9999,-9999,-9999,-9999,-9999,-9999,-9999,-9999,-9999,-9999,-9999,-9999,-9999,-9999,-9999,-9999,-9999,-9999,-9999,-9999,-9999,-9999,-9999,-9999,-9999,-9999,-9999,-9999,-9999,-9999,-9999,-9999,-9999,-9999,-9999,-9999,-9999,-9999,-9999,-9999,-9999,-9999,-9999,-9999,-9999,-9999,-9999,-9999,-9999,-9999,-9999,-9999,-9999,-9999,-9999,-9999,7,2,-9999,-9999,-9999,-9999,-9999,-9999,-9999,-9999,-9999,-9999,-9999,-9999,-9999,-9999,-9999,-9999,-9999,-9999,-9999,-9999,-9999,-9999,-9999,-9999,-9999,-9999,-9999,-9999,-9999,-9999,-9999,-9999,-9999,-9999,-9999,-9999,-9999,-9999,-9999,-9999,-9999,-9999,-9999,-9999,-9999,-9999,-9999,-9999,-9999,-9999,-9999,-9999,-9999,-9999,-9999,-9999,-9999,-9999,-9999,-9999,-9999,-9999,-9999,-9999,-9999,-9999,-9999,-9999,-9999,-9999,-9999,-9999,-9999,-9999,-9999,-9999,-9999,-9999,-9999,-9999,-9999,-9999,-9999,-9999,-9999,-9999,-9999,-9999,-9999,-9999,-9999,-9999,-9999,-9999,-9999,-9999,-9999,-9999,-9999,-9999,-9999,-9999,-9999,-9999,-9999,-9999,-9999,-9999,-9999,-9999,
-9999,-9999,-9999,-9999,-9999,-9999.000000000000000,-9999,-9999,-9999,-9999,-9999,-9999,-9999,-9999,-9999,-9999,-9999,-9999,-9999,-9999,-9999,-9999,-9999,-9999,-9999,-9999,-9999,-9999,-9999,-9999,-9999,-9999,-9999,-9999,-9999,-9999,-9999,-9999,-9999,-9999,-9999,-9999,-9999,-9999,-9999,-9999,-9999,-9999,-9999,-9999,-9999,-9999,-9999,-9999,-9999,-9999,-9999,-9999,-9999,-9999,-9999,-9999,-9999,-9999,-9999,-9999,-9999,-9999,-9999,-9999,-9999,-9999,-9999,-9999,-9999,-9999,-9999,-9999,-9999,-9999,-9999,-9999,-9999,-9999,-9999,-9999,-9999,-9999,-9999,-9999,-9999,-9999,-9999,-9999,-9999,-9999,-9999,-9999,-9999,-9999,-9999,-9999,-9999,-9999,-9999,60,0,1,6,6,12,58,-9999,-9999,-9999,-9999,-9999,-9999,-9999,-9999,-9999,-9999,-9999,-9999,-9999,-9999,-9999,-9999,-9999,-9999,-9999,-9999,-9999,-9999,-9999,-9999,-9999,-9999,-9999,-9999,-9999,-9999,-9999,-9999,-9999,-9999,-9999,-9999,-9999,-9999,-9999,-9999,-9999,-9999,-9999,-9999,-9999,-9999,-9999,-9999,-9999,-9999,-9999,-9999,-9999,-9999,-9999,-9999,-9999,-9999,-9999,-9999,-9999,-9999,-9999,-9999,-9999,-9999,-9999,-9999,-9999,-9999,-9999,-9999,-9999,-9999,-9999,-9999,-9999,-9999,-9999,-9999,-9999,-9999,-9999,-9999,-9999,-9999,-9999,-9999,-9999,-9999,-9999,-9999,-9999,-9999,-9999,-9999,-9999,-9999,-9999,-9999,-9999,-9999,-9999,-9999,-9999,-9999,-9999,-9999,-9999,-9999,-9999,-9999,-9999,-9999,-9999,-9999,-9999,-9999,-9999,-9999,-9999,-9999,-9999,-9999,-9999,-9999,-9999,-9999,-9999,-9999,-9999,-9999,-9999,-9999,-9999,-9999,-9999,-9999,-9999,-9999,-9999,-9999,-9999,-9999,-9999,-9999,-9999,-9999,-9999,-9999,-9999,-9999,-9999,-9999,-9999,-9999,-9999,-9999,-9999,-9999,-9999,-9999,-9999,-9999,-9999,-9999,-9999,-9999,-9999,-9999,-9999,-9999,-9999,-9999,-9999,-9999,-9999,-9999,-9999,-9999,-9999,-9999,-9999,-9999,-9999,-9999,-9999,-9999,-9999,-9999,-9999,-9999,-9999,-9999,-9999,-9999,-9999,-9999,-9999,-9999,-9999,-9999,-9999,-9999,-9999,-9999,-9999,-9999,-9999,-9999,-9999,-9999,-9999,-9999,-9999,-9999,-9999,-9999,-9999,-9999,-9999,-9999,-9999,-9999,-9999,-9999,-9999,-9999,-9999,-9999,-9999,-9999,-9999,-9999,-9999,-9999,-9999,-9999,-9999,-9999,-9999,-9999,-9999,-9999,-9999,-9999,-9999,-9999,
-9999,-9999,-9999,-9999,-9999,-9999.000000000000000,-9999,-9999,-9999,-9999,-9999,-9999,-9999,-9999,-9999,-9999,-9999,-9999,-9999,-9999,-9999,-9999,-9999,-9999,-9999,-9999,-9999,-9999,-9999,-9999,-9999,-9999,-9999,-9999,-9999,-9999,-9999,-9999,-9999,-9999,-9999,-9999,-9999,-9999,-9999,-9999,-9999,-9999,-9999,-9999,-9999,-9999,-9999,-9999,-9999,-9999,-9999,-9999,-9999,-9999,-9999,-9999,-9999,-9999,-9999,-9999,-9999,-9999,-9999,-9999,-9999,-9999,-9999,-9999,-9999,-9999,-9999,-9999,-9999,-9999,-9999,-9999,-9999,-9999,-9999,-9999,-9999,-9999,-9999,-9999,-9999,-9999,-9999,-9999,-9999,-9999,-9999,-9999,-9999,-9999,-9999,-9999,-9999,-9999,-9999,67,5,10,8,8,-9999,-9999,-9999,-9999,-9999,-9999,-9999,-9999,-9999,-9999,-9999,-9999,-9999,-9999,-9999,-9999,-9999,-9999,-9999,-9999,-9999,-9999,-9999,-9999,-9999,-9999,-9999,-9999,-9999,-9999,-9999,-9999,-9999,-9999,-9999,-9999,-9999,-9999,-9999,-9999,-9999,-9999,-9999,-9999,-9999,-9999,-9999,-9999,-9999,-9999,-9999,-9999,-9999,-9999,-9999,-9999,-9999,-9999,-9999,-9999,-9999,-9999,-9999,-9999,-9999,-9999,-9999,-9999,-9999,-9999,-9999,-9999,-9999,-9999,-9999,-9999,-9999,-9999,-9999,-9999,-9999,-9999,-9999,-9999,-9999,-9999,-9999,-9999,-9999,-9999,-9999,-9999,-9999,-9999,-9999,-9999,-9999,-9999,-9999,-9999,-9999,-9999,-9999,-9999,-9999,-9999,-9999,-9999,-9999,-9999,-9999,-9999,-9999,-9999,-9999,-9999,-9999,-9999,-9999,-9999,-9999,-9999,-9999,-9999,-9999,-9999,-9999,-9999,-9999,-9999,-9999,-9999,-9999,-9999,-9999,-9999,-9999,-9999,-9999,-9999,-9999,-9999,-9999,-9999,-9999,-9999,-9999,-9999,-9999,-9999,-9999,-9999,-9999,-9999,-9999,-9999,-9999,-9999,-9999,-9999,-9999,-9999,-9999,-9999,-9999,-9999,-9999,-9999,-9999,-9999,-9999,-9999,-9999,-9999,-9999,-9999,-9999,-9999,-9999,-9999,-9999,-9999,-9999,-9999,-9999,-9999,-9999,-9999,-9999,-9999,-9999,-9999,-9999,-9999,-9999,-9999,-9999,-9999,-9999,-9999,-9999,-9999,-9999,-9999,-9999,-9999,-9999,-9999,-9999,-9999,-9999,-9999,-9999,-9999,-9999,-9999,-9999,-9999,-9999,-9999,-9999,-9999,-9999,-9999,-9999,-9999,-9999,-9999,-9999,-9999,-9999,-9999,-9999,-9999,-9999,-9999,-9999,-9999,-9999,-9999,-9999,-9999,-9999,-9999,-9999,-9999,-9999,-9999,-9999,-9999,
-9999,-9999,-9999,-9999,-9999,-9999.000000000000000,-9999,-9999,-9999,-9999,-9999,-9999,-9999,-9999,-9999,-9999,-9999,-9999,-9999,-9999,-9999,-9999,-9999,-9999,-9999,-9999,-9999,-9999,-9999,-9999,-9999,-9999,-9999,-9999,-9999,-9999,-9999,-9999,-9999,-9999,-9999,-9999,-9999,-9999,-9999,-9999,-9999,-9999,-9999,-9999,-9999,-9999,-9999,-9999,-9999,-9999,-9999,-9999,-9999,-9999,-9999,-9999,-9999,-9999,-9999,-9999,-9999,-9999,-9999,-9999,-9999,-9999,-9999,-9999,-9999,-9999,-9999,-9999,-9999,-9999,-9999,-9999,-9999,-9999,-9999,-9999,-9999,-9999,-9999,-9999,-9999,-9999,-9999,-9999,-9999,-9999,-9999,-9999,-9999,-9999,-9999,-9999,-9999,-9999,0,64,19,8,6,11,13,-9999,-9999,-9999,-9999,-9999,-9999,-9999,-9999,31,27,-9999,-9999,-9999,-9999,-9999,-9999,-9999,-9999,-9999,-9999,-9999,-9999,-9999,-9999,-9999,-9999,-9999,-9999,-9999,-9999,-9999,-9999,-9999,-9999,-9999,-9999,-9999,-9999,-9999,-9999,-9999,-9999,-9999,-9999,-9999,-9999,-9999,-9999,-9999,-9999,-9999,-9999,-9999,-9999,-9999,-9999,-9999,-9999,-9999,-9999,-9999,-9999,-9999,-9999,-9999,-9999,-9999,-9999,-9999,-9999,-9999,-9999,-9999,-9999,-9999,-9999,-9999,-9999,-9999,-9999,-9999,-9999,-9999,-9999,-9999,-9999,-9999,-9999,-9999,-9999,-9999,-9999,-9999,-9999,-9999,-9999,-9999,-9999,-9999,-9999,-9999,-9999,-9999,-9999,-9999,-9999,-9999,-9999,-9999,-9999,-9999,-9999,-9999,-9999,-9999,-9999,-9999,-9999,-9999,-9999,-9999,-9999,-9999,-9999,-9999,-9999,-9999,-9999,-9999,-9999,-9999,-9999,-9999,-9999,-9999,-9999,-9999,-9999,-9999,-9999,-9999,-9999,-9999,-9999,-9999,-9999,-9999,-9999,-9999,-9999,-9999,-9999,-9999,-9999,-9999,-9999,-9999,-9999,-9999,-9999,-9999,-9999,-9999,-9999,-9999,-9999,-9999,-9999,-9999,-9999,-9999,-9999,-9999,-9999,-9999,-9999,-9999,-9999,-9999,-9999,-9999,-9999,-9999,-9999,-9999,-9999,-9999,-9999,-9999,-9999,-9999,-9999,-9999,-9999,-9999,-9999,-9999,-9999,-9999,-9999,-9999,-9999,-9999,-9999,-9999,-9999,-9999,-9999,-9999,-9999,-9999,-9999,-9999,-9999,-9999,-9999,-9999,-9999,-9999,-9999,-9999,-9999,-9999,-9999,-9999,-9999,-9999,-9999,-9999,-9999,-9999,-9999,-9999,-9999,-9999,-9999,-9999,-9999,-9999,-9999,-9999,-9999,-9999,-9999,-9999,-9999,-9999,-9999,-9999,
-9999,-9999,-9999,-9999,-9999,-9999.000000000000000,-9999,-9999,-9999,-9999,-9999,-9999,-9999,-9999,-9999,-9999,-9999,-9999,-9999,-9999,-9999,-9999,-9999,-9999,-9999,-9999,-9999,-9999,-9999,-9999,-9999,-9999,-9999,-9999,-9999,-9999,-9999,-9999,-9999,-9999,-9999,-9999,-9999,-9999,-9999,-9999,-9999,-9999,-9999,-9999,-9999,-9999,-9999,-9999,-9999,-9999,-9999,-9999,-9999,-9999,-9999,-9999,-9999,-9999,-9999,-9999,-9999,-9999,-9999,-9999,-9999,-9999,-9999,-9999,-9999,-9999,-9999,-9999,-9999,-9999,-9999,-9999,-9999,-9999,-9999,-9999,-9999,-9999,-9999,-9999,-9999,-9999,-9999,-9999,-9999,-9999,-9999,-9999,-9999,-9999,-9999,-9999,-9999,-9999,-9999,0,37,6,4,17,4,5,-9999,-9999,-9999,-9999,-9999,-9999,-9999,-9999,-9999,-9999,-9999,-9999,-9999,-9999,-9999,-9999,-9999,-9999,-9999,-9999,-9999,-9999,-9999,-9999,-9999,-9999,-9999,-9999,-9999,-9999,-9999,-9999,-9999,-9999,-9999,-9999,-9999,-9999,-9999,-9999,-9999,-9999,-9999,-9999,-9999,-9999,-9999,-9999,-9999,-9999,-9999,-9999,-9999,-9999,-9999,-9999,-9999,-9999,-9999,-9999,-9999,-9999,-9999,-9999,-9999,-9999,-9999,-9999,-9999,-9999,-9999,-9999,-9999,-9999,-9999,-9999,-9999,-9999,-9999,-9999,-9999,-9999,-9999,-9999,-9999,-9999,-9999,-9999,-9999,-9999,-9999,-9999,-9999,-9999,-9999,-9999,-9999,-9999,-9999,-9999,-9999,-9999,-9999,-9999,-9999,-9999,-9999,-9999,-9999,-9999,-9999,-9999,-9999,-9999,-9999,-9999,-9999,-9999,-9999,-9999,-9999,-9999,-9999,-9999,-9999,-9999,-9999,-9999,-9999,-9999,-9999,-9999,-9999,-9999,-9999,-9999,-9999,-9999,-9999,-9999,-9999,0,-9999,-9999,-9999,-9999,-9999,-9999,-9999,-9999,-9999,-9999,-9999,-9999,-9999,-9999,-9999,-9999,-9999,-9999,-9999,-9999,-9999,-9999,-9999,-9999,-9999,-9999,-9999,-9999,-9999,-9999,-9999,-9999,-9999,-9999,-9999,-9999,-9999,-9999,-9999,-9999,-9999,-9999,-9999,-9999,-9999,-9999,-9999,-9999,-9999,-9999,-9999,-9999,-9999,-9999,-9999,-9999,-9999,-9999,-9999,-9999,-9999,-9999,-9999,-9999,-9999,-9999,-9999,-9999,-9999,-9999,-9999,-9999,-9999,-9999,-9999,-9999,-9999,-9999,-9999,-9999,-9999,-9999,-9999,-9999,-9999,-9999,-9999,-9999,-9999,-9999,-9999,-9999,-9999,-9999,-9999,-9999,-9999,-9999,-9999,-9999,-9999,-9999,-9999,-9999,-9999,-9999,
-9999,-9999,-9999,-9999,-9999,-9999.000000000000000,-9999,-9999,-9999,-9999,-9999,-9999,-9999,-9999,-9999,-9999,-9999,-9999,-9999,-9999,-9999,-9999,-9999,-9999,-9999,-9999,-9999,-9999,-9999,-9999,-9999,-9999,-9999,-9999,-9999,-9999,-9999,-9999,-9999,-9999,-9999,-9999,-9999,-9999,-9999,-9999,-9999,-9999,-9999,-9999,-9999,-9999,-9999,-9999,-9999,-9999,-9999,-9999,-9999,-9999,-9999,-9999,-9999,-9999,-9999,-9999,-9999,-9999,-9999,-9999,-9999,-9999,-9999,-9999,-9999,-9999,-9999,-9999,-9999,-9999,-9999,-9999,-9999,-9999,-9999,-9999,-9999,-9999,-9999,-9999,-9999,-9999,-9999,-9999,-9999,-9999,-9999,-9999,-9999,-9999,-9999,-9999,-9999,-9999,-9999,-9999,0,40,17,3,0,0,-9999,-9999,-9999,-9999,-9999,-9999,-9999,-9999,-9999,-9999,-9999,-9999,-9999,-9999,-9999,-9999,-9999,-9999,-9999,-9999,-9999,-9999,-9999,-9999,-9999,-9999,-9999,-9999,-9999,-9999,-9999,-9999,-9999,-9999,-9999,-9999,-9999,-9999,-9999,-9999,-9999,-9999,-9999,-9999,-9999,-9999,-9999,-9999,-9999,-9999,-9999,-9999,-9999,-9999,-9999,-9999,-9999,-9999,-9999,-9999,-9999,-9999,-9999,-9999,-9999,-9999,-9999,-9999,-9999,-9999,-9999,-9999,-9999,-9999,-9999,-9999,-9999,-9999,-9999,-9999,-9999,-9999,-9999,-9999,-9999,-9999,-9999,-9999,-9999,-9999,-9999,-9999,-9999,-9999,-9999,-9999,-9999,-9999,-9999,-9999,-9999,-9999,-9999,-9999,-9999,-9999,-9999,-9999,-9999,-9999,-9999,-9999,-9999,-9999,-9999,-9999,-9999,-9999,-9999,-9999,-9999,-9999,-9999,-9999,-9999,-9999,-9999,-9999,-9999,-9999,-9999,-9999,-9999,-9999,-9999,-9999,-9999,-9999,-9999,-9999,-9999,-9999,-9999,-9999,-9999,-9999,-9999,-9999,-9999,-9999,-9999,-9999,-9999,-9999,-9999,-9999,-9999,-9999,-9999,-9999,-9999,-9999,-9999,-9999,-9999,-9999,-9999,-9999,-9999,-9999,-9999,-9999,-9999,-9999,-9999,-9999,-9999,-9999,-9999,-9999,-9999,-9999,-9999,-9999,-9999,-9999,-9999,-9999,-9999,-9999,-9999,-9999,-9999,-9999,-9999,-9999,-9999,-9999,-9999,-9999,-9999,-9999,-9999,-9999,-9999,-9999,-9999,-9999,-9999,-9999,-9999,-9999,-9999,-9999,-9999,-9999,-9999,-9999,-9999,-9999,-9999,-9999,-9999,-9999,-9999,-9999,-9999,-9999,-9999,-9999,-9999,-9999,-9999,-9999,-9999,-9999,-9999,-9999,-9999,-9999,-9999,-9999,-9999,-9999,-9999,-9999,-9999,-9999,
-9999,-9999,-9999,-9999,-9999,-9999.000000000000000,-9999,-9999,-9999,-9999,-9999,-9999,-9999,-9999,-9999,-9999,-9999,-9999,-9999,-9999,-9999,-9999,-9999,-9999,-9999,-9999,-9999,-9999,-9999,-9999,-9999,-9999,-9999,-9999,-9999,-9999,-9999,-9999,-9999,-9999,-9999,-9999,-9999,-9999,-9999,-9999,-9999,-9999,-9999,-9999,-9999,-9999,-9999,-9999,-9999,-9999,-9999,-9999,-9999,-9999,-9999,-9999,-9999,-9999,-9999,-9999,-9999,-9999,-9999,-9999,-9999,-9999,-9999,-9999,-9999,-9999,-9999,-9999,-9999,-9999,-9999,-9999,-9999,-9999,-9999,-9999,-9999,-9999,-9999,-9999,-9999,-9999,-9999,-9999,-9999,-9999,-9999,-9999,-9999,-9999,-9999,-9999,-9999,-9999,-9999,-9999,-9999,-9999,-9999,30,14,13,-9999,0,-9999,-9999,-9999,-9999,-9999,-9999,-9999,-9999,-9999,-9999,-9999,-9999,-9999,-9999,-9999,-9999,-9999,-9999,-9999,-9999,-9999,-9999,-9999,-9999,-9999,-9999,-9999,-9999,-9999,-9999,-9999,-9999,-9999,-9999,-9999,-9999,-9999,-9999,-9999,-9999,-9999,-9999,-9999,-9999,-9999,-9999,-9999,-9999,-9999,-9999,-9999,-9999,-9999,-9999,-9999,-9999,-9999,-9999,-9999,-9999,-9999,-9999,-9999,-9999,-9999,-9999,-9999,-9999,-9999,-9999,-9999,-9999,-9999,-9999,-9999,-9999,-9999,-9999,-9999,-9999,-9999,-9999,-9999,-9999,-9999,-9999,-9999,-9999,-9999,-9999,-9999,-9999,-9999,-9999,-9999,-9999,-9999,-9999,-9999,-9999,-9999,-9999,-9999,-9999,-9999,-9999,-9999,-9999,-9999,-9999,-9999,-9999,-9999,-9999,-9999,-9999,-9999,-9999,-9999,-9999,-9999,-9999,-9999,-9999,-9999,-9999,-9999,-9999,-9999,-9999,-9999,-9999,-9999,-9999,-9999,-9999,-9999,-9999,-9999,-9999,-9999,-9999,-9999,-9999,-9999,-9999,-9999,-9999,-9999,-9999,-9999,-9999,-9999,-9999,-9999,-9999,-9999,-9999,-9999,-9999,-9999,-9999,-9999,-9999,-9999,-9999,-9999,-9999,-9999,-9999,-9999,-9999,-9999,-9999,-9999,-9999,-9999,-9999,-9999,-9999,-9999,-9999,-9999,-9999,-9999,-9999,-9999,-9999,-9999,-9999,-9999,-9999,-9999,-9999,-9999,-9999,-9999,-9999,-9999,-9999,-9999,-9999,-9999,-9999,-9999,-9999,-9999,-9999,-9999,-9999,-9999,-9999,-9999,-9999,-9999,-9999,-9999,-9999,-9999,-9999,-9999,-9999,-9999,-9999,-9999,-9999,-9999,-9999,-9999,-9999,-9999,-9999,-9999,-9999,-9999,-9999,-9999,-9999,-9999,-9999,-9999,-9999,-9999,-9999,-9999,-9999,
-9999,-9999,-9999,-9999,-9999,-9999.000000000000000,-9999,-9999,-9999,-9999,-9999,-9999,-9999,-9999,-9999,-9999,-9999,-9999,-9999,-9999,-9999,-9999,-9999,-9999,-9999,-9999,-9999,-9999,-9999,-9999,-9999,-9999,-9999,-9999,-9999,-9999,-9999,-9999,-9999,-9999,-9999,-9999,-9999,-9999,-9999,-9999,-9999,-9999,-9999,-9999,-9999,-9999,-9999,-9999,-9999,-9999,-9999,-9999,-9999,-9999,-9999,-9999,-9999,-9999,-9999,-9999,-9999,-9999,-9999,-9999,-9999,-9999,-9999,-9999,-9999,-9999,-9999,-9999,-9999,-9999,-9999,-9999,-9999,-9999,-9999,-9999,-9999,-9999,-9999,-9999,-9999,-9999,-9999,-9999,-9999,-9999,-9999,-9999,-9999,-9999,-9999,-9999,-9999,-9999,-9999,-9999,-9999,-9999,-9999,-9999,-9999,-9999,-9999,-9999,-9999,-9999,-9999,-9999,-9999,-9999,-9999,-9999,-9999,-9999,-9999,-9999,-9999,-9999,-9999,-9999,-9999,-9999,-9999,-9999,-9999,-9999,-9999,-9999,-9999,-9999,-9999,-9999,-9999,-9999,-9999,-9999,-9999,-9999,-9999,-9999,-9999,-9999,-9999,-9999,-9999,-9999,-9999,-9999,-9999,-9999,-9999,-9999,-9999,-9999,-9999,-9999,-9999,-9999,-9999,-9999,-9999,-9999,-9999,-9999,-9999,-9999,-9999,-9999,-9999,-9999,-9999,-9999,-9999,-9999,-9999,-9999,-9999,-9999,-9999,-9999,-9999,-9999,-9999,-9999,-9999,-9999,-9999,-9999,-9999,-9999,-9999,-9999,-9999,-9999,-9999,-9999,-9999,-9999,-9999,-9999,-9999,-9999,-9999,-9999,-9999,-9999,-9999,-9999,-9999,-9999,-9999,-9999,-9999,-9999,-9999,-9999,-9999,-9999,-9999,-9999,-9999,-9999,-9999,-9999,-9999,-9999,-9999,-9999,-9999,-9999,-9999,-9999,-9999,-9999,-9999,-9999,-9999,-9999,-9999,-9999,-9999,-9999,-9999,-9999,-9999,-9999,-9999,-9999,-9999,-9999,-9999,-9999,-9999,-9999,-9999,-9999,-9999,-9999,-9999,-9999,-9999,-9999,-9999,-9999,-9999,-9999,-9999,-9999,-9999,-9999,-9999,-9999,-9999,-9999,-9999,-9999,-9999,-9999,-9999,-9999,-9999,-9999,-9999,-9999,-9999,-9999,-9999,-9999,-9999,-9999,-9999,-9999,-9999,-9999,-9999,-9999,-9999,-9999,-9999,-9999,-9999,-9999,-9999,-9999,-9999,-9999,-9999,-9999,-9999,-9999,-9999,-9999,-9999,-9999,-9999,-9999,-9999,-9999,-9999,-9999,-9999,-9999,-9999,-9999,-9999,-9999,-9999,-9999,-9999,-9999,-9999,-9999,-9999,-9999,-9999,-9999,-9999,-9999,-9999,-9999,-9999,-9999,-9999,-9999,-9999,-9999,-9999,-9999,-9999,-9999,
