# Supplementary material for: Climate warming promotes pesticide resistance through expanding overwintering range of a global pest
Source: Nat Commun. 2021 Sep 9;12:5351. doi: 10.1038/s41467-021-25505-7 (PMC8429752; doi:10.1038/s41467-021-25505-7)
Supplement: Supplementary file 5 — Source data [file 41467_2021_25505_MOESM5_ESM.zip › Source data/Source data for Fig. 4c,d.txt]

ncols 360
nrows 140
xllcorner -179.5
yllcorner -56.5
cellsize 1
NODATA_value -9999
-9999,-9999,-9999,-9999,-9999,-9999.000000000000000,-9999,-9999,-9999,-9999,-9999,-9999,-9999,-9999,-9999,-9999,-9999,-9999,-9999,-9999,-9999,-9999,-9999,-9999,-9999,-9999,-9999,-9999,-9999,-9999,-9999,-9999,-9999,-9999,-9999,-9999,-9999,-9999,-9999,-9999,-9999,-9999,-9999,-9999,-9999,-9999,-9999,-9999,-9999,-9999,-9999,-9999,-9999,-9999,-9999,-9999,-9999,-9999,-9999,-9999,-9999,-9999,-9999,-9999,-9999,-9999,-9999,-9999,-9999,-9999,-9999,-9999,-9999,-9999,-9999,-9999,-9999,-9999,-9999,-9999,-9999,-9999,-9999,-9999,-9999,-9999,-9999,-9999,-9999,-9999,-9999,-9999,-9999,-9999,-9999,-9999,-9999,-9999,-9999,-9999,-9999,-9999,0,0,0,-9999,0,0,0,0,0,0,-9999,-9999,-9999,-9999,-9999,-9999,-9999,-9999,-9999,-9999,-9999,-9999,-9999,-9999,-9999,-9999,-9999,-9999,-9999,-9999,-9999,-9999,-9999,-9999,-9999,-9999,-9999,-9999,-9999,-9999,-9999,-9999,-9999,-9999,-9999,-9999,-9999,-9999,-9999,-9999,-9999,-9999,-9999,-9999,-9999,-9999,-9999,-9999,-9999,-9999,-9999,-9999,-9999,-9999,-9999,-9999,-9999,-9999,-9999,-9999,-9999,-9999,-9999,-9999,-9999,-9999,-9999,-9999,-9999,-9999,-9999,-9999,-9999,-9999,-9999,-9999,-9999,-9999,-9999,-9999,-9999,-9999,-9999,-9999,-9999,-9999,-9999,-9999,-9999,-9999,-9999,-9999,-9999,-9999,-9999,-9999,-9999,-9999,-9999,-9999,-9999,-9999,-9999,-9999,-9999,-9999,-9999,-9999,-9999,-9999,-9999,-9999,-9999,-9999,-9999,-9999,-9999,-9999,-9999,-9999,-9999,-9999,-9999,-9999,-9999,-9999,-9999,-9999,-9999,-9999,-9999,-9999,-9999,-9999,-9999,-9999,-9999,-9999,-9999,-9999,-9999,-9999,-9999,-9999,-9999,-9999,-9999,-9999,-9999,-9999,-9999,-9999,-9999,-9999,-9999,-9999,-9999,-9999,-9999,-9999,-9999,-9999,-9999,-9999,-9999,-9999,-9999,-9999,-9999,-9999,-9999,-9999,-9999,-9999,-9999,-9999,-9999,-9999,-9999,-9999,-9999,-9999,-9999,-9999,-9999,-9999,-9999,-9999,-9999,-9999,-9999,-9999,-9999,-9999,-9999,-9999,-9999,-9999,-9999,-9999,-9999,-9999,-9999,-9999,-9999,-9999,-9999,-9999,-9999,-9999,-9999,-9999,-9999,-9999,-9999,-9999,-9999,-9999,-9999,-9999,-9999,-9999,-9999,-9999,-9999,-9999,-9999,-9999,-9999,-9999,-9999,-9999,-9999,-9999,-9999,-9999,-9999,-9999,-9999,-9999,-9999,-9999,-9999,-9999,-9999,-9999,-9999,-9999,
-9999,-9999,-9999,-9999,-9999,-9999.000000000000000,-9999,-9999,-9999,-9999,-9999,-9999,-9999,-9999,-9999,-9999,-9999,-9999,-9999,-9999,-9999,-9999,-9999,-9999,-9999,-9999,-9999,-9999,-9999,-9999,-9999,-9999,-9999,-9999,-9999,-9999,-9999,-9999,-9999,-9999,-9999,-9999,-9999,-9999,-9999,-9999,-9999,-9999,-9999,-9999,-9999,-9999,-9999,-9999,-9999,-9999,-9999,-9999,-9999,-9999,-9999,-9999,-9999,-9999,-9999,-9999,-9999,-9999,-9999,-9999,-9999,-9999,-9999,-9999,-9999,-9999,-9999,-9999,-9999,-9999,-9999,-9999,-9999,-9999,-9999,-9999,-9999,-9999,-9999,-9999,-9999,0,-9999,0,0,0,0,0,0,-9999,0,0,0,0,0,0,0,0,0,0,0,0,0,0,0,0,0,-9999,-9999,-9999,-9999,-9999,-9999,-9999,-9999,-9999,-9999,-9999,-9999,-9999,-9999,-9999,-9999,-9999,-9999,-9999,-9999,-9999,-9999,-9999,-9999,-9999,-9999,-9999,-9999,-9999,-9999,-9999,-9999,-9999,-9999,-9999,-9999,-9999,-9999,-9999,-9999,-9999,-9999,-9999,-9999,-9999,-9999,-9999,-9999,-9999,-9999,-9999,-9999,-9999,-9999,-9999,-9999,-9999,-9999,-9999,-9999,-9999,-9999,-9999,-9999,-9999,-9999,-9999,-9999,-9999,-9999,-9999,-9999,-9999,-9999,-9999,-9999,-9999,-9999,-9999,-9999,-9999,-9999,-9999,-9999,-9999,-9999,-9999,-9999,-9999,-9999,-9999,-9999,-9999,-9999,-9999,-9999,-9999,-9999,-9999,-9999,-9999,-9999,-9999,-9999,-9999,-9999,-9999,-9999,-9999,-9999,-9999,-9999,-9999,-9999,-9999,-9999,-9999,-9999,-9999,-9999,-9999,-9999,-9999,-9999,-9999,-9999,-9999,-9999,-9999,-9999,-9999,-9999,-9999,-9999,-9999,-9999,-9999,-9999,-9999,-9999,-9999,-9999,-9999,-9999,-9999,-9999,-9999,-9999,-9999,-9999,-9999,-9999,-9999,-9999,-9999,-9999,-9999,-9999,-9999,-9999,-9999,-9999,-9999,-9999,-9999,-9999,-9999,-9999,-9999,-9999,-9999,-9999,-9999,-9999,-9999,-9999,-9999,-9999,-9999,-9999,-9999,-9999,-9999,-9999,-9999,-9999,-9999,-9999,-9999,-9999,-9999,-9999,-9999,-9999,-9999,-9999,-9999,-9999,-9999,-9999,-9999,-9999,-9999,-9999,-9999,-9999,-9999,-9999,-9999,-9999,-9999,-9999,-9999,-9999,-9999,-9999,-9999,-9999,-9999,-9999,-9999,-9999,-9999,-9999,-9999,-9999,-9999,-9999,-9999,-9999,-9999,-9999,-9999,-9999,-9999,-9999,-9999,-9999,-9999,-9999,-9999,-9999,-9999,
-9999,-9999,-9999,-9999,-9999,-9999.000000000000000,-9999,-9999,-9999,-9999,-9999,-9999,-9999,-9999,-9999,-9999,-9999,-9999,-9999,-9999,-9999,-9999,-9999,-9999,-9999,-9999,-9999,-9999,-9999,-9999,-9999,-9999,-9999,-9999,-9999,-9999,-9999,-9999,-9999,-9999,-9999,-9999,-9999,-9999,-9999,-9999,-9999,-9999,-9999,-9999,-9999,-9999,-9999,-9999,-9999,-9999,-9999,-9999,-9999,-9999,-9999,-9999,-9999,-9999,-9999,-9999,-9999,-9999,-9999,-9999,-9999,-9999,-9999,-9999,-9999,-9999,-9999,-9999,-9999,-9999,-9999,-9999,-9999,-9999,0,0,0,0,-9999,-9999,-9999,0,0,0,0,0,0,0,0,0,-9999,0,0,0,0,0,0,0,0,0,0,0,0,-9999,-9999,-9999,-9999,-9999,-9999,-9999,-9999,-9999,-9999,-9999,-9999,-9999,-9999,-9999,-9999,-9999,-9999,-9999,-9999,-9999,-9999,-9999,-9999,-9999,-9999,-9999,-9999,-9999,-9999,-9999,-9999,-9999,-9999,-9999,-9999,-9999,-9999,-9999,-9999,-9999,-9999,-9999,-9999,-9999,-9999,-9999,-9999,-9999,-9999,-9999,-9999,-9999,-9999,-9999,-9999,-9999,-9999,-9999,-9999,-9999,-9999,-9999,-9999,-9999,-9999,-9999,-9999,-9999,-9999,-9999,-9999,-9999,-9999,-9999,-9999,-9999,-9999,-9999,-9999,-9999,-9999,-9999,-9999,-9999,-9999,-9999,-9999,-9999,-9999,-9999,-9999,-9999,-9999,-9999,-9999,-9999,-9999,-9999,-9999,-9999,-9999,-9999,-9999,-9999,-9999,-9999,-9999,-9999,-9999,-9999,-9999,-9999,-9999,-9999,-9999,-9999,-9999,-9999,-9999,-9999,0,0,0,-9999,-9999,-9999,0,-9999,-9999,-9999,0,-9999,-9999,-9999,-9999,-9999,-9999,-9999,-9999,-9999,-9999,-9999,-9999,-9999,-9999,-9999,-9999,-9999,-9999,-9999,-9999,-9999,-9999,-9999,-9999,-9999,-9999,-9999,-9999,0,0,0,-9999,-9999,-9999,-9999,-9999,-9999,-9999,-9999,-9999,-9999,-9999,-9999,-9999,-9999,-9999,-9999,-9999,-9999,-9999,-9999,-9999,-9999,-9999,-9999,-9999,-9999,-9999,-9999,-9999,-9999,-9999,-9999,-9999,-9999,-9999,-9999,-9999,-9999,-9999,-9999,-9999,-9999,-9999,-9999,-9999,-9999,-9999,-9999,-9999,-9999,-9999,-9999,-9999,-9999,-9999,-9999,-9999,-9999,-9999,-9999,-9999,-9999,-9999,-9999,-9999,-9999,-9999,-9999,-9999,-9999,-9999,-9999,-9999,-9999,-9999,-9999,-9999,-9999,-9999,-9999,-9999,-9999,-9999,-9999,
-9999,-9999,-9999,-9999,-9999,-9999.000000000000000,-9999,-9999,-9999,-9999,-9999,-9999,-9999,-9999,-9999,-9999,-9999,-9999,-9999,-9999,-9999,-9999,-9999,-9999,-9999,-9999,-9999,-9999,-9999,-9999,-9999,-9999,-9999,-9999,-9999,-9999,-9999,-9999,-9999,-9999,-9999,-9999,-9999,-9999,-9999,-9999,-9999,-9999,-9999,-9999,-9999,-9999,-9999,-9999,-9999,-9999,-9999,-9999,-9999,-9999,-9999,-9999,-9999,-9999,-9999,-9999,-9999,-9999,-9999,-9999,-9999,-9999,-9999,-9999,-9999,-9999,-9999,-9999,-9999,182,0,-9999,-9999,0,0,0,0,0,0,0,0,0,-9999,0,0,0,0,0,0,0,0,0,0,0,0,0,0,0,0,-9999,-9999,-9999,-9999,-9999,-9999,-9999,-9999,-9999,-9999,-9999,-9999,-9999,-9999,-9999,-9999,-9999,-9999,-9999,-9999,-9999,-9999,-9999,-9999,-9999,-9999,-9999,-9999,-9999,-9999,-9999,-9999,-9999,-9999,-9999,-9999,-9999,-9999,-9999,-9999,-9999,-9999,-9999,-9999,-9999,-9999,-9999,-9999,-9999,-9999,-9999,-9999,-9999,-9999,-9999,-9999,-9999,-9999,-9999,-9999,-9999,-9999,-9999,-9999,-9999,-9999,-9999,-9999,-9999,-9999,-9999,-9999,-9999,-9999,-9999,-9999,-9999,-9999,-9999,-9999,-9999,-9999,-9999,-9999,-9999,-9999,-9999,0,-9999,0,0,0,0,0,0,0,0,0,-9999,-9999,-9999,-9999,-9999,-9999,-9999,-9999,-9999,-9999,-9999,-9999,-9999,-9999,-9999,-9999,-9999,-9999,-9999,-9999,-9999,-9999,-9999,-9999,-9999,-9999,-9999,-9999,-9999,-9999,-9999,182,-9999,-9999,-9999,-9999,-9999,-9999,-9999,-9999,-9999,-9999,-9999,-9999,-9999,-9999,-9999,-9999,-9999,-9999,-9999,-9999,-9999,-9999,-9999,-9999,-9999,-9999,-9999,-9999,-9999,-9999,-9999,-9999,0,0,0,0,0,0,-9999,0,-9999,-9999,-9999,-9999,-9999,-9999,-9999,-9999,-9999,-9999,-9999,-9999,-9999,-9999,-9999,-9999,-9999,-9999,-9999,-9999,-9999,-9999,-9999,-9999,-9999,-9999,-9999,-9999,-9999,-9999,-9999,-9999,-9999,-9999,-9999,-9999,-9999,-9999,-9999,-9999,-9999,-9999,-9999,-9999,-9999,-9999,-9999,-9999,-9999,-9999,-9999,-9999,-9999,-9999,-9999,-9999,-9999,-9999,-9999,-9999,-9999,-9999,-9999,-9999,-9999,-9999,-9999,-9999,-9999,-9999,-9999,-9999,-9999,-9999,-9999,-9999,-9999,-9999,-9999,-9999,-9999,
-9999,-9999,-9999,-9999,-9999,-9999.000000000000000,-9999,-9999,-9999,-9999,-9999,-9999,-9999,-9999,-9999,-9999,-9999,-9999,-9999,-9999,-9999,-9999,-9999,-9999,-9999,-9999,-9999,-9999,-9999,-9999,-9999,-9999,-9999,-9999,-9999,-9999,-9999,-9999,-9999,-9999,-9999,-9999,-9999,-9999,-9999,-9999,-9999,-9999,-9999,-9999,-9999,-9999,-9999,-9999,-9999,-9999,-9999,-9999,-9999,-9999,-9999,-9999,-9999,-9999,-9999,-9999,-9999,-9999,-9999,-9999,-9999,-9999,-9999,-9999,-9999,0,0,0,-9999,-9999,-9999,-9999,-9999,-9999,-9999,182,0,0,0,0,0,-9999,0,0,-9999,0,0,0,0,0,0,0,0,-9999,-9999,-9999,-9999,-9999,-9999,-9999,-9999,-9999,-9999,-9999,-9999,-9999,-9999,-9999,-9999,-9999,-9999,-9999,-9999,-9999,-9999,-9999,-9999,-9999,-9999,-9999,-9999,-9999,-9999,-9999,-9999,-9999,-9999,-9999,-9999,-9999,-9999,-9999,-9999,-9999,-9999,-9999,-9999,-9999,-9999,-9999,-9999,-9999,-9999,-9999,-9999,-9999,-9999,-9999,-9999,-9999,-9999,-9999,-9999,-9999,-9999,-9999,-9999,-9999,-9999,-9999,-9999,-9999,-9999,-9999,-9999,-9999,-9999,-9999,-9999,-9999,-9999,-9999,-9999,-9999,-9999,-9999,-9999,-9999,-9999,-9999,-9999,-9999,0,0,0,0,0,0,0,0,-9999,-9999,-9999,-9999,-9999,-9999,-9999,-9999,-9999,-9999,-9999,-9999,-9999,-9999,-9999,-9999,-9999,-9999,-9999,-9999,-9999,-9999,-9999,-9999,-9999,-9999,-9999,-9999,-9999,-9999,-9999,-9999,-9999,-9999,-9999,-9999,-9999,-9999,-9999,-9999,-9999,-9999,-9999,-9999,-9999,-9999,-9999,-9999,-9999,-9999,-9999,-9999,-9999,-9999,-9999,-9999,-9999,-9999,-9999,-9999,-9999,-9999,-9999,-9999,-9999,-9999,-9999,-9999,-9999,-9999,-9999,-9999,-9999,-9999,-9999,182,182,0,0,-9999,0,0,0,0,-9999,-9999,-9999,-9999,-9999,-9999,-9999,-9999,-9999,-9999,-9999,-9999,-9999,-9999,-9999,-9999,-9999,-9999,-9999,-9999,-9999,-9999,-9999,-9999,-9999,-9999,-9999,-9999,-9999,-9999,-9999,-9999,-9999,-9999,-9999,-9999,-9999,-9999,-9999,-9999,-9999,-9999,-9999,-9999,-9999,-9999,-9999,-9999,-9999,-9999,-9999,-9999,-9999,-9999,-9999,-9999,-9999,-9999,-9999,-9999,-9999,-9999,-9999,-9999,-9999,-9999,-9999,-9999,-9999,-9999,-9999,-9999,-9999,-9999,-9999,-9999,
-9999,-9999,-9999,-9999,-9999,-9999.000000000000000,-9999,-9999,-9999,-9999,-9999,-9999,-9999,-9999,-9999,-9999,-9999,-9999,-9999,-9999,-9999,-9999,-9999,-9999,-9999,-9999,-9999,-9999,-9999,-9999,-9999,-9999,-9999,-9999,-9999,-9999,-9999,-9999,-9999,-9999,-9999,-9999,-9999,-9999,-9999,-9999,-9999,-9999,-9999,-9999,-9999,-9999,-9999,-9999,-9999,-9999,-9999,-9999,-9999,-9999,-9999,-9999,-9999,-9999,-9999,0,-9999,0,0,0,-9999,-9999,-9999,-9999,-9999,-9999,-9999,-9999,-9999,0,0,-9999,182,0,-9999,-9999,-9999,-9999,-9999,-9999,-9999,-9999,-9999,-9999,0,0,0,0,0,0,0,0,0,182,-9999,-9999,-9999,-9999,-9999,-9999,-9999,-9999,-9999,-9999,-9999,-9999,-9999,-9999,-9999,-9999,-9999,-9999,-9999,-9999,-9999,-9999,-9999,-9999,-9999,-9999,-9999,-9999,-9999,-9999,-9999,-9999,-9999,-9999,-9999,-9999,-9999,-9999,-9999,-9999,-9999,-9999,-9999,-9999,-9999,-9999,-9999,-9999,-9999,-9999,-9999,-9999,-9999,-9999,-9999,-9999,-9999,-9999,-9999,-9999,-9999,-9999,-9999,-9999,-9999,-9999,-9999,-9999,-9999,-9999,-9999,-9999,-9999,-9999,-9999,-9999,-9999,-9999,-9999,-9999,-9999,-9999,-9999,-9999,-9999,-9999,-9999,-9999,-9999,0,0,0,0,0,-9999,-9999,-9999,0,0,-9999,-9999,-9999,-9999,-9999,-9999,-9999,-9999,-9999,-9999,-9999,-9999,-9999,-9999,-9999,-9999,-9999,-9999,-9999,-9999,-9999,-9999,-9999,-9999,-9999,-9999,-9999,-9999,-9999,-9999,-9999,-9999,-9999,-9999,-9999,-9999,-9999,-9999,-9999,-9999,-9999,-9999,-9999,-9999,-9999,-9999,-9999,-9999,-9999,-9999,-9999,-9999,-9999,-9999,-9999,-9999,-9999,-9999,-9999,-9999,-9999,-9999,-9999,-9999,-9999,-9999,-9999,-9999,-9999,-9999,-9999,-9999,-9999,-9999,-9999,-9999,182,-9999,-9999,-9999,-9999,-9999,-9999,-9999,-9999,-9999,-9999,-9999,-9999,-9999,-9999,-9999,-9999,-9999,-9999,-9999,-9999,-9999,-9999,-9999,-9999,-9999,-9999,-9999,-9999,-9999,-9999,-9999,-9999,-9999,-9999,-9999,-9999,-9999,-9999,-9999,-9999,-9999,-9999,-9999,-9999,-9999,-9999,-9999,-9999,-9999,-9999,-9999,-9999,-9999,-9999,-9999,-9999,-9999,-9999,-9999,-9999,-9999,-9999,-9999,-9999,-9999,-9999,-9999,-9999,-9999,-9999,-9999,-9999,-9999,-9999,-9999,-9999,-9999,-9999,-9999,-9999,
-9999,-9999,-9999,-9999,-9999,-9999.000000000000000,-9999,-9999,-9999,-9999,-9999,-9999,-9999,-9999,-9999,-9999,-9999,-9999,-9999,-9999,-9999,-9999,-9999,-9999,-9999,-9999,-9999,-9999,-9999,-9999,-9999,-9999,-9999,-9999,-9999,-9999,-9999,-9999,-9999,-9999,-9999,-9999,-9999,-9999,-9999,-9999,-9999,-9999,-9999,-9999,-9999,-9999,-9999,-9999,-9999,-9999,-9999,-9999,-9999,-9999,0,0,0,0,-9999,-9999,-9999,-9999,-9999,-9999,-9999,-9999,-9999,-9999,-9999,-9999,-9999,-9999,-9999,-9999,-9999,-9999,-9999,0,0,-9999,-9999,-9999,-9999,-9999,-9999,0,0,0,0,0,0,0,0,0,-9999,0,-9999,-9999,-9999,-9999,-9999,-9999,-9999,-9999,-9999,-9999,-9999,-9999,-9999,-9999,-9999,-9999,-9999,-9999,-9999,-9999,-9999,-9999,-9999,-9999,-9999,-9999,-9999,-9999,-9999,-9999,-9999,-9999,-9999,-9999,-9999,-9999,-9999,-9999,-9999,-9999,-9999,-9999,-9999,-9999,-9999,-9999,-9999,-9999,-9999,-9999,-9999,-9999,-9999,-9999,-9999,-9999,-9999,-9999,-9999,-9999,-9999,-9999,-9999,-9999,-9999,-9999,-9999,-9999,-9999,-9999,-9999,-9999,-9999,-9999,-9999,-9999,-9999,-9999,-9999,-9999,-9999,-9999,-9999,-9999,-9999,-9999,-9999,-9999,-9999,-9999,-9999,-9999,-9999,182,0,-9999,-9999,-9999,-9999,-9999,-9999,-9999,-9999,-9999,-9999,-9999,-9999,-9999,-9999,-9999,-9999,-9999,-9999,-9999,-9999,-9999,-9999,-9999,-9999,-9999,-9999,-9999,-9999,-9999,-9999,-9999,-9999,-9999,-9999,-9999,-9999,-9999,-9999,-9999,-9999,-9999,-9999,-9999,-9999,-9999,-9999,-9999,-9999,-9999,-9999,0,-9999,-9999,-9999,-9999,-9999,-9999,-9999,-9999,-9999,-9999,-9999,-9999,-9999,-9999,-9999,-9999,-9999,-9999,-9999,-9999,-9999,-9999,-9999,-9999,-9999,-9999,-9999,0,-9999,-9999,-9999,-9999,-9999,0,0,0,0,0,0,-9999,-9999,-9999,-9999,-9999,-9999,-9999,-9999,-9999,-9999,-9999,-9999,-9999,-9999,-9999,-9999,-9999,-9999,-9999,-9999,-9999,-9999,-9999,-9999,-9999,-9999,-9999,-9999,-9999,-9999,-9999,-9999,-9999,-9999,-9999,-9999,-9999,-9999,-9999,-9999,-9999,-9999,-9999,-9999,-9999,-9999,-9999,-9999,-9999,-9999,-9999,-9999,-9999,-9999,-9999,-9999,-9999,-9999,-9999,-9999,-9999,-9999,-9999,-9999,-9999,-9999,-9999,-9999,-9999,-9999,-9999,-9999,-9999,
-9999,-9999,-9999,-9999,-9999,-9999.000000000000000,-9999,-9999,-9999,-9999,-9999,-9999,-9999,-9999,-9999,-9999,-9999,-9999,-9999,-9999,-9999,-9999,-9999,-9999,-9999,-9999,-9999,-9999,-9999,-9999,-9999,-9999,-9999,-9999,-9999,-9999,-9999,-9999,-9999,-9999,-9999,-9999,-9999,-9999,-9999,-9999,-9999,-9999,-9999,-9999,-9999,-9999,-9999,-9999,-9999,-9999,-9999,182,182,0,-9999,0,-9999,0,0,0,0,-9999,-9999,-9999,0,0,-9999,0,-9999,-9999,-9999,-9999,0,-9999,0,0,-9999,-9999,-9999,-9999,-9999,0,0,0,-9999,-9999,-9999,-9999,-9999,-9999,-9999,-9999,-9999,-9999,0,-9999,-9999,-9999,-9999,-9999,-9999,-9999,-9999,-9999,-9999,-9999,-9999,-9999,-9999,-9999,-9999,-9999,-9999,-9999,-9999,-9999,-9999,-9999,-9999,-9999,-9999,-9999,-9999,-9999,-9999,-9999,-9999,-9999,-9999,-9999,-9999,-9999,-9999,-9999,-9999,-9999,-9999,-9999,-9999,-9999,-9999,-9999,-9999,-9999,-9999,-9999,-9999,-9999,-9999,-9999,-9999,-9999,-9999,-9999,-9999,-9999,-9999,-9999,-9999,-9999,-9999,-9999,-9999,-9999,-9999,-9999,-9999,-9999,-9999,-9999,-9999,-9999,-9999,-9999,-9999,-9999,-9999,-9999,-9999,-9999,-9999,-9999,-9999,-9999,-9999,-9999,-9999,-9999,-9999,-9999,-9999,-9999,-9999,-9999,-9999,-9999,-9999,-9999,-9999,-9999,-9999,-9999,-9999,-9999,-9999,-9999,-9999,-9999,-9999,-9999,-9999,-9999,-9999,-9999,-9999,-9999,-9999,-9999,-9999,-9999,-9999,-9999,-9999,-9999,-9999,-9999,-9999,-9999,-9999,-9999,-9999,-9999,-9999,-9999,0,0,0,0,0,0,-9999,-9999,-9999,-9999,-9999,-9999,-9999,-9999,-9999,-9999,-9999,-9999,-9999,-9999,-9999,-9999,-9999,-9999,-9999,-9999,-9999,-9999,-9999,-9999,-9999,-9999,0,0,0,-9999,0,0,0,0,0,0,0,0,0,0,0,0,0,0,0,0,0,-9999,-9999,-9999,-9999,-9999,-9999,-9999,-9999,-9999,-9999,-9999,-9999,-9999,-9999,-9999,-9999,-9999,-9999,-9999,-9999,-9999,-9999,-9999,-9999,0,0,-9999,0,0,-9999,-9999,-9999,-9999,-9999,-9999,-9999,-9999,-9999,-9999,-9999,-9999,-9999,-9999,-9999,-9999,-9999,-9999,-9999,-9999,-9999,-9999,-9999,-9999,-9999,-9999,-9999,-9999,-9999,-9999,-9999,-9999,-9999,-9999,-9999,-9999,-9999,-9999,
-9999,-9999,-9999,-9999,-9999,-9999.000000000000000,-9999,-9999,-9999,-9999,-9999,-9999,-9999,-9999,-9999,-9999,-9999,-9999,-9999,-9999,-9999,-9999,-9999,-9999,-9999,-9999,-9999,-9999,-9999,-9999,-9999,-9999,-9999,-9999,-9999,-9999,-9999,-9999,-9999,-9999,-9999,-9999,-9999,-9999,-9999,-9999,-9999,-9999,-9999,-9999,-9999,-9999,-9999,-9999,-9999,-9999,-9999,-9999,-9999,-9999,-9999,-9999,-9999,-9999,182,-9999,-9999,-9999,0,0,0,0,0,-9999,-9999,-9999,-9999,-9999,-9999,182,182,182,-9999,182,0,0,-9999,0,0,0,0,0,0,0,0,0,0,0,0,-9999,0,-9999,-9999,-9999,-9999,-9999,-9999,-9999,-9999,-9999,-9999,-9999,-9999,-9999,-9999,-9999,-9999,-9999,-9999,-9999,-9999,-9999,-9999,-9999,-9999,-9999,-9999,-9999,-9999,-9999,-9999,-9999,-9999,-9999,-9999,-9999,-9999,-9999,-9999,-9999,-9999,-9999,-9999,-9999,-9999,-9999,-9999,-9999,-9999,-9999,-9999,-9999,-9999,-9999,-9999,-9999,-9999,-9999,-9999,-9999,-9999,-9999,-9999,-9999,-9999,-9999,-9999,-9999,-9999,-9999,-9999,-9999,-9999,-9999,-9999,-9999,-9999,-9999,-9999,-9999,-9999,-9999,-9999,-9999,-9999,-9999,-9999,-9999,-9999,-9999,-9999,-9999,-9999,-9999,-9999,-9999,-9999,-9999,-9999,-9999,-9999,-9999,-9999,-9999,-9999,-9999,-9999,-9999,-9999,-9999,-9999,-9999,-9999,-9999,-9999,-9999,-9999,-9999,-9999,-9999,-9999,-9999,-9999,-9999,-9999,-9999,-9999,-9999,-9999,-9999,-9999,-9999,-9999,-9999,-9999,0,0,0,0,0,-9999,-9999,-9999,-9999,-9999,-9999,-9999,-9999,-9999,-9999,-9999,-9999,-9999,-9999,-9999,-9999,-9999,-9999,-9999,-9999,-9999,-9999,-9999,-9999,-9999,-9999,-9999,0,0,0,0,0,0,0,0,0,0,0,0,0,0,0,0,0,0,0,0,0,0,0,0,0,-9999,-9999,-9999,-9999,-9999,-9999,-9999,-9999,-9999,-9999,-9999,-9999,-9999,-9999,-9999,-9999,-9999,-9999,-9999,-9999,-9999,-9999,-9999,-9999,-9999,182,0,0,0,182,0,-9999,-9999,-9999,-9999,0,0,0,-9999,-9999,-9999,-9999,-9999,-9999,-9999,-9999,-9999,-9999,-9999,-9999,-9999,-9999,-9999,-9999,-9999,-9999,-9999,-9999,-9999,-9999,-9999,-9999,-9999,-9999,-9999,-9999,-9999,-9999,
-9999,-9999,-9999,-9999,-9999,-9999.000000000000000,-9999,-9999,-9999,-9999,-9999,-9999,-9999,-9999,-9999,-9999,-9999,-9999,-9999,-9999,-9999,-9999,-9999,-9999,-9999,-9999,-9999,-9999,-9999,-9999,-9999,-9999,-9999,-9999,-9999,-9999,-9999,-9999,-9999,-9999,-9999,-9999,-9999,-9999,-9999,-9999,-9999,-9999,-9999,-9999,-9999,-9999,-9999,-9999,-9999,0,0,0,0,0,-9999,0,0,-9999,-9999,-9999,-9999,-9999,-9999,-9999,-9999,-9999,-9999,-9999,-9999,-9999,-9999,-9999,-9999,-9999,-9999,0,-9999,-9999,0,0,0,-9999,0,-9999,-9999,-9999,-9999,-9999,-9999,-9999,-9999,-9999,-9999,-9999,-9999,-9999,-9999,-9999,-9999,-9999,-9999,-9999,-9999,-9999,-9999,-9999,-9999,-9999,-9999,-9999,-9999,-9999,-9999,-9999,-9999,-9999,-9999,-9999,-9999,-9999,-9999,-9999,-9999,-9999,-9999,-9999,-9999,-9999,-9999,-9999,-9999,-9999,-9999,-9999,-9999,-9999,-9999,-9999,-9999,-9999,-9999,-9999,-9999,-9999,-9999,-9999,-9999,-9999,-9999,-9999,-9999,-9999,-9999,-9999,-9999,-9999,-9999,-9999,-9999,-9999,-9999,-9999,-9999,-9999,-9999,-9999,-9999,-9999,-9999,-9999,-9999,-9999,-9999,-9999,-9999,-9999,-9999,-9999,-9999,-9999,-9999,-9999,-9999,-9999,-9999,-9999,-9999,-9999,-9999,-9999,-9999,-9999,-9999,-9999,-9999,-9999,-9999,-9999,-9999,-9999,-9999,-9999,-9999,-9999,-9999,-9999,-9999,-9999,-9999,-9999,-9999,-9999,-9999,-9999,-9999,-9999,-9999,-9999,-9999,-9999,-9999,-9999,-9999,-9999,-9999,-9999,-9999,-9999,0,0,0,0,-9999,-9999,-9999,-9999,-9999,-9999,-9999,-9999,-9999,-9999,-9999,-9999,-9999,-9999,-9999,-9999,-9999,-9999,-9999,-9999,-9999,-9999,-9999,-9999,-9999,-9999,-9999,-9999,0,0,0,0,0,0,0,0,0,0,0,0,0,0,0,0,0,0,0,0,0,0,-9999,0,-9999,0,-9999,-9999,-9999,-9999,-9999,-9999,-9999,-9999,-9999,-9999,-9999,-9999,-9999,-9999,-9999,-9999,-9999,-9999,-9999,-9999,-9999,-9999,-9999,182,-9999,-9999,-9999,-9999,0,-9999,-9999,-9999,-9999,-9999,-9999,-9999,-9999,-9999,-9999,-9999,-9999,-9999,-9999,-9999,-9999,-9999,-9999,-9999,-9999,-9999,-9999,-9999,-9999,-9999,-9999,-9999,-9999,-9999,-9999,-9999,-9999,-9999,-9999,-9999,-9999,-9999,-9999,-9999,
-9999,-9999,-9999,-9999,-9999,-9999.000000000000000,-9999,-9999,-9999,-9999,-9999,-9999,-9999,-9999,-9999,-9999,-9999,-9999,-9999,-9999,-9999,-9999,-9999,-9999,-9999,-9999,-9999,-9999,-9999,-9999,-9999,-9999,-9999,-9999,-9999,-9999,-9999,-9999,-9999,-9999,-9999,-9999,-9999,-9999,-9999,-9999,-9999,-9999,-9999,-9999,-9999,-9999,-9999,-9999,-9999,0,0,0,0,0,0,0,-9999,0,0,-9999,0,-9999,-9999,0,-9999,0,0,0,0,-9999,-9999,0,-9999,0,0,0,0,-9999,0,0,0,0,-9999,-9999,0,0,0,-9999,0,0,0,0,0,0,0,0,0,-9999,-9999,-9999,-9999,-9999,-9999,-9999,-9999,-9999,-9999,-9999,-9999,-9999,-9999,-9999,-9999,-9999,-9999,-9999,-9999,-9999,-9999,-9999,-9999,-9999,-9999,-9999,-9999,-9999,-9999,-9999,-9999,-9999,-9999,-9999,-9999,-9999,-9999,-9999,-9999,-9999,-9999,-9999,-9999,-9999,-9999,-9999,-9999,-9999,-9999,-9999,-9999,-9999,-9999,-9999,-9999,-9999,-9999,-9999,-9999,-9999,-9999,-9999,-9999,-9999,-9999,-9999,-9999,-9999,-9999,-9999,-9999,-9999,-9999,-9999,-9999,-9999,-9999,-9999,-9999,-9999,-9999,-9999,-9999,-9999,-9999,-9999,-9999,-9999,-9999,-9999,-9999,-9999,-9999,-9999,-9999,-9999,-9999,-9999,-9999,-9999,-9999,-9999,-9999,-9999,-9999,-9999,-9999,-9999,-9999,-9999,-9999,-9999,-9999,-9999,-9999,-9999,-9999,-9999,-9999,-9999,-9999,-9999,-9999,-9999,-9999,-9999,-9999,-9999,-9999,0,0,0,-9999,-9999,-9999,-9999,-9999,-9999,-9999,-9999,-9999,-9999,-9999,-9999,-9999,-9999,-9999,-9999,-9999,-9999,0,-9999,-9999,-9999,0,-9999,0,0,0,0,0,0,0,0,0,0,0,0,0,0,0,0,0,0,0,0,0,0,0,0,0,-9999,0,0,0,0,0,0,0,0,0,0,0,0,0,0,-9999,-9999,0,0,0,0,0,0,-9999,-9999,-9999,-9999,-9999,-9999,-9999,-9999,-9999,-9999,-9999,-9999,-9999,-9999,-9999,-9999,-9999,-9999,-9999,-9999,-9999,-9999,-9999,-9999,-9999,-9999,-9999,-9999,-9999,-9999,-9999,-9999,-9999,-9999,-9999,-9999,-9999,-9999,-9999,-9999,-9999,-9999,-9999,-9999,-9999,-9999,-9999,-9999,-9999,-9999,-9999,-9999,
-9999,-9999,-9999,-9999,-9999,-9999.000000000000000,-9999,-9999,-9999,-9999,-9999,-9999,-9999,-9999,-9999,-9999,-9999,-9999,-9999,-9999,-9999,-9999,-9999,-9999,-9999,-9999,-9999,-9999,-9999,-9999,-9999,-9999,-9999,-9999,-9999,-9999,-9999,-9999,-9999,-9999,-9999,-9999,-9999,-9999,-9999,-9999,-9999,-9999,-9999,-9999,-9999,-9999,-9999,-9999,182,0,0,0,0,-9999,-9999,0,0,0,0,0,0,0,0,0,0,-9999,0,0,0,-9999,-9999,-9999,-9999,182,0,0,0,-9999,0,0,-9999,-9999,-9999,182,0,0,0,0,0,0,0,0,0,0,-9999,0,0,0,0,-9999,-9999,-9999,-9999,-9999,-9999,-9999,-9999,-9999,-9999,-9999,-9999,-9999,-9999,-9999,-9999,-9999,-9999,-9999,-9999,-9999,-9999,-9999,-9999,-9999,-9999,-9999,-9999,-9999,-9999,-9999,-9999,-9999,-9999,-9999,-9999,-9999,-9999,-9999,-9999,-9999,-9999,-9999,-9999,-9999,-9999,-9999,-9999,-9999,-9999,-9999,-9999,-9999,-9999,-9999,-9999,-9999,-9999,-9999,-9999,-9999,-9999,-9999,-9999,-9999,-9999,-9999,-9999,-9999,-9999,-9999,-9999,-9999,-9999,-9999,-9999,-9999,-9999,-9999,-9999,-9999,-9999,-9999,-9999,-9999,-9999,-9999,-9999,-9999,-9999,-9999,-9999,-9999,-9999,-9999,-9999,-9999,-9999,-9999,-9999,-9999,-9999,-9999,-9999,-9999,-9999,-9999,-9999,-9999,-9999,-9999,-9999,-9999,-9999,-9999,-9999,-9999,-9999,-9999,-9999,-9999,-9999,-9999,-9999,-9999,-9999,0,0,0,0,-9999,-9999,-9999,-9999,-9999,-9999,-9999,-9999,-9999,-9999,-9999,-9999,-9999,0,0,0,0,-9999,-9999,0,-9999,0,-9999,0,0,-9999,-9999,0,0,0,0,0,0,0,0,0,0,0,0,0,0,0,0,0,0,0,0,0,0,0,0,0,0,0,0,0,0,0,0,0,0,0,0,0,0,0,0,0,0,0,0,-9999,0,-9999,0,-9999,-9999,-9999,-9999,-9999,-9999,-9999,-9999,-9999,0,0,0,0,0,0,-9999,0,0,0,-9999,-9999,-9999,-9999,-9999,-9999,-9999,-9999,-9999,-9999,-9999,-9999,-9999,-9999,-9999,-9999,-9999,-9999,-9999,-9999,-9999,-9999,-9999,-9999,-9999,-9999,-9999,-9999,-9999,-9999,-9999,
-9999,-9999,-9999,-9999,-9999,-9999.000000000000000,-9999,-9999,-9999,-9999,-9999,-9999,-9999,-9999,-9999,-9999,-9999,-9999,-9999,-9999,-9999,-9999,0,0,0,-9999,-9999,-9999,-9999,-9999,-9999,-9999,-9999,-9999,-9999,-9999,-9999,-9999,-9999,-9999,-9999,-9999,-9999,-9999,-9999,-9999,-9999,-9999,-9999,-9999,-9999,-9999,-9999,-9999,-9999,-9999,-9999,-9999,-9999,-9999,-9999,0,0,0,0,0,0,0,0,0,0,0,0,0,0,-9999,-9999,-9999,-9999,-9999,-9999,-9999,-9999,0,0,0,0,-9999,-9999,-9999,0,-9999,0,0,0,0,0,0,0,0,0,0,0,0,0,0,0,-9999,0,-9999,-9999,-9999,-9999,-9999,-9999,-9999,-9999,-9999,-9999,-9999,-9999,-9999,-9999,-9999,-9999,-9999,-9999,-9999,-9999,-9999,-9999,-9999,-9999,-9999,-9999,-9999,-9999,-9999,-9999,-9999,-9999,-9999,-9999,-9999,-9999,-9999,-9999,-9999,-9999,-9999,-9999,-9999,-9999,-9999,-9999,-9999,-9999,-9999,-9999,-9999,-9999,-9999,-9999,-9999,-9999,-9999,-9999,-9999,-9999,-9999,-9999,182,-9999,-9999,-9999,-9999,-9999,-9999,-9999,-9999,-9999,-9999,-9999,-9999,-9999,-9999,-9999,-9999,-9999,-9999,-9999,-9999,-9999,-9999,-9999,-9999,-9999,-9999,-9999,-9999,-9999,-9999,-9999,-9999,-9999,2,1,1,-9999,-9999,-9999,-9999,-9999,-9999,-9999,-9999,-9999,-9999,-9999,-9999,-9999,-9999,-9999,-9999,-9999,-9999,-9999,-9999,-9999,-9999,-9999,-9999,-9999,0,0,0,-9999,-9999,-9999,-9999,-9999,-9999,-9999,-9999,-9999,-9999,0,0,0,0,0,0,-9999,0,0,0,0,-9999,0,0,0,0,-9999,0,0,0,0,0,0,0,0,0,0,0,0,0,0,0,0,0,0,0,0,0,0,0,0,0,0,0,0,0,0,0,0,0,0,0,0,0,0,0,0,0,0,0,0,0,0,0,-9999,0,0,0,0,0,0,0,0,0,0,0,0,0,0,0,0,0,0,0,0,0,-9999,-9999,0,0,0,0,-9999,-9999,-9999,-9999,-9999,-9999,-9999,-9999,-9999,-9999,-9999,-9999,-9999,-9999,-9999,-9999,-9999,-9999,-9999,-9999,0,-9999,
-9999,-9999,-9999,-9999,-9999,-9999.000000000000000,-9999,-9999,-9999,-9999,-9999,-9999,-9999,-9999,-9999,-9999,-9999,0,0,0,0,0,0,0,0,0,0,0,0,0,0,0,0,0,-9999,0,0,-9999,-9999,-9999,-9999,-9999,-9999,-9999,-9999,-9999,-9999,-9999,0,0,-9999,0,0,-9999,0,0,-9999,-9999,-9999,-9999,-9999,-9999,0,0,0,0,0,0,0,0,0,0,0,0,0,0,0,0,0,-9999,-9999,-9999,-9999,0,0,0,0,0,-9999,-9999,-9999,-9999,-9999,-9999,0,0,0,0,0,0,0,-9999,0,0,0,0,0,0,0,0,0,0,-9999,-9999,-9999,-9999,-9999,-9999,-9999,-9999,-9999,-9999,-9999,-9999,-9999,-9999,-9999,-9999,-9999,-9999,-9999,-9999,-9999,-9999,-9999,-9999,-9999,-9999,-9999,-9999,-9999,-9999,-9999,-9999,-9999,-9999,-9999,-9999,-9999,-9999,-9999,-9999,-9999,-9999,-9999,-9999,-9999,-9999,-9999,-9999,-9999,-9999,-9999,-9999,-9999,-9999,-9999,-9999,-9999,-9999,-9999,-9999,-9999,-9999,-9999,-9999,-9999,-9999,-9999,-9999,-9999,-9999,-9999,-9999,-9999,-9999,-9999,-9999,-9999,-9999,-9999,-9999,-9999,-9999,-9999,-9999,-9999,-9999,4,2,-9999,1,1,1,1,1,1,1,1,-9999,-9999,-9999,-9999,-9999,-9999,-9999,-9999,-9999,-9999,-9999,-9999,-9999,-9999,-9999,-9999,-9999,-9999,-9999,-9999,-9999,-9999,-9999,-9999,-9999,-9999,-9999,-9999,-9999,182,0,-9999,-9999,-9999,-9999,-9999,-9999,0,0,0,0,0,0,-9999,0,0,0,0,0,0,0,0,0,0,0,0,0,0,0,0,0,0,0,0,0,0,0,0,0,0,0,0,0,0,0,0,0,0,0,0,0,0,0,0,0,0,0,0,0,0,0,0,0,0,0,0,0,0,0,0,0,0,0,0,0,0,0,0,0,0,0,0,0,0,0,0,0,0,0,0,0,0,0,0,0,0,0,0,0,0,-9999,-9999,-9999,-9999,-9999,-9999,-9999,-9999,-9999,0,-9999,0,0,-9999,-9999,-9999,-9999,-9999,-9999,-9999,-9999,
-9999,-9999,-9999,-9999,-9999,-9999.000000000000000,-9999,-9999,-9999,-9999,-9999,-9999,-9999,-9999,-9999,0,0,0,0,0,0,0,0,0,0,0,0,0,0,0,0,0,0,0,0,0,0,0,0,0,0,0,-9999,-9999,0,0,-9999,0,0,0,0,0,0,0,0,0,0,0,0,0,0,0,-9999,-9999,-9999,-9999,0,0,0,0,0,0,-9999,-9999,0,0,0,0,-9999,0,182,0,0,0,-9999,0,0,0,0,-9999,0,-9999,-9999,-9999,-9999,0,0,0,-9999,-9999,0,-9999,-9999,0,0,0,0,0,0,0,0,0,-9999,-9999,-9999,-9999,-9999,-9999,-9999,-9999,-9999,-9999,-9999,-9999,-9999,-9999,-9999,-9999,-9999,-9999,-9999,-9999,-9999,-9999,-9999,-9999,-9999,-9999,-9999,-9999,-9999,-9999,-9999,-9999,-9999,-9999,-9999,-9999,-9999,-9999,-9999,-9999,-9999,-9999,-9999,-9999,-9999,-9999,-9999,-9999,-9999,-9999,-9999,-9999,-9999,-9999,-9999,-9999,-9999,-9999,-9999,-9999,-9999,-9999,-9999,-9999,-9999,-9999,-9999,-9999,-9999,-9999,-9999,-9999,-9999,-9999,-9999,-9999,-9999,-9999,-9999,-9999,-9999,-9999,-9999,6,-9999,1,1,1,1,1,1,1,1,1,1,1,1,1,1,1,1,1,1,1,-9999,-9999,-9999,-9999,-9999,-9999,-9999,-9999,-9999,-9999,-9999,-9999,1,-9999,0,-9999,-9999,-9999,0,-9999,-9999,-9999,-9999,-9999,0,0,0,0,0,0,-9999,-9999,0,0,0,0,-9999,-9999,-9999,-9999,0,0,0,0,0,0,0,0,0,0,0,0,0,0,0,0,0,0,0,0,0,0,0,0,0,0,0,0,0,0,0,0,0,0,0,0,0,0,0,0,0,0,0,0,0,0,0,0,0,0,0,0,0,0,0,0,0,0,0,0,0,0,0,0,0,0,0,0,0,0,0,0,0,0,0,0,0,0,0,0,0,0,0,0,0,0,0,0,0,0,0,0,0,-9999,0,0,0,0,0,0,0,0,0,0,
0,0,0,-9999,-9999,-9999.000000000000000,-9999,-9999,-9999,-9999,-9999,-9999,-9999,-9999,182,0,0,0,0,0,0,0,0,0,0,0,0,0,0,0,0,0,0,0,0,0,0,0,0,0,0,0,0,0,0,0,0,0,0,0,0,0,0,0,0,0,0,0,0,0,0,0,0,0,-9999,-9999,-9999,-9999,-9999,0,-9999,-9999,0,0,0,0,-9999,-9999,-9999,-9999,-9999,0,0,-9999,0,0,0,0,0,0,0,-9999,-9999,0,0,0,0,-9999,-9999,-9999,-9999,-9999,0,0,-9999,0,-9999,0,0,0,0,0,0,0,0,-9999,-9999,-9999,-9999,-9999,-9999,-9999,-9999,-9999,-9999,-9999,-9999,-9999,-9999,-9999,-9999,-9999,-9999,-9999,-9999,-9999,-9999,-9999,-9999,-9999,-9999,-9999,-9999,-9999,-9999,-9999,-9999,-9999,-9999,-9999,-9999,-9999,-9999,-9999,-9999,-9999,-9999,-9999,-9999,-9999,-9999,-9999,-9999,-9999,-9999,-9999,-9999,-9999,-9999,-9999,-9999,-9999,-9999,-9999,-9999,-9999,-9999,-9999,-9999,-9999,-9999,-9999,-9999,-9999,-9999,-9999,-9999,-9999,-9999,-9999,-9999,-9999,-9999,-9999,-9999,3,1,0,0,1,1,1,1,1,1,1,1,1,1,1,1,1,1,1,1,1,1,1,1,1,-9999,-9999,-9999,-9999,1,1,-9999,-9999,-9999,0,0,0,0,0,0,0,0,0,0,0,0,0,0,0,0,0,0,0,0,0,0,0,0,-9999,0,0,0,0,0,0,0,0,0,0,0,0,0,0,0,0,0,0,0,0,0,0,0,0,0,0,0,0,0,0,0,0,0,0,0,0,0,0,0,0,0,0,0,0,0,0,0,0,0,0,0,0,0,0,0,0,0,0,0,0,0,0,0,0,0,0,0,0,0,0,0,0,0,0,0,0,0,0,0,0,0,0,0,0,0,0,0,0,0,0,0,0,0,0,0,0,0,0,0,0,0,0,0,0,0,0,
0,0,0,0,0,0.000000000000000,-9999,0,-9999,-9999,-9999,-9999,-9999,-9999,-9999,-9999,-9999,0,0,0,0,0,0,0,0,0,0,0,0,0,0,0,0,0,0,0,0,0,0,0,0,0,0,0,0,0,0,0,0,0,0,0,0,0,0,0,0,0,0,0,0,0,0,0,0,0,0,0,0,0,0,-9999,0,0,0,0,0,0,0,0,0,0,0,0,0,0,0,0,0,0,0,0,0,0,0,0,0,0,-9999,-9999,-9999,-9999,-9999,-9999,-9999,-9999,-9999,0,-9999,0,0,0,0,0,0,0,0,0,-9999,-9999,-9999,-9999,-9999,-9999,-9999,-9999,-9999,-9999,-9999,-9999,-9999,-9999,-9999,-9999,-9999,-9999,-9999,-9999,-9999,-9999,-9999,-9999,-9999,-9999,-9999,-9999,-9999,-9999,-9999,-9999,-9999,-9999,-9999,-9999,-9999,-9999,-9999,-9999,-9999,-9999,-9999,-9999,-9999,-9999,-9999,-9999,-9999,-9999,-9999,-9999,-9999,-9999,-9999,-9999,-9999,-9999,-9999,-9999,-9999,-9999,-9999,-9999,-9999,-9999,-9999,-9999,-9999,-9999,-9999,-9999,-9999,-9999,-9999,-9999,1,1,1,1,1,1,1,1,1,1,1,1,1,1,1,1,1,1,2,2,2,2,1,1,1,1,1,-9999,-9999,-9999,1,-9999,-9999,1,0,0,0,0,0,0,0,0,0,0,0,0,0,0,0,0,0,0,0,0,0,0,0,-9999,-9999,0,0,0,0,0,0,0,0,0,0,0,0,0,0,0,0,0,0,0,0,0,0,0,0,0,0,0,0,0,0,0,0,0,0,0,0,0,0,0,0,0,0,0,0,0,0,0,0,0,0,0,0,0,0,0,0,0,0,0,0,0,0,0,0,0,0,0,0,0,0,0,0,0,0,0,0,0,0,0,0,0,0,0,0,0,0,0,0,0,0,0,0,0,0,0,0,0,0,0,0,0,0,0,0,0,0,0,
0,0,0,0,0,0.000000000000000,0,0,0,-9999,182,-9999,-9999,0,0,0,0,0,0,0,0,0,0,0,0,0,0,0,0,0,0,0,0,0,0,0,0,0,0,0,0,0,0,0,0,0,0,0,0,0,0,0,0,0,0,0,0,0,0,0,0,0,0,0,0,0,0,0,0,0,0,0,0,0,0,0,0,0,0,0,0,0,0,0,0,0,0,0,0,0,0,0,0,-9999,0,0,-9999,-9999,-9999,-9999,-9999,-9999,-9999,-9999,-9999,0,0,0,0,0,0,0,-9999,-9999,0,0,0,0,-9999,-9999,-9999,-9999,-9999,-9999,-9999,-9999,-9999,-9999,-9999,-9999,-9999,-9999,-9999,-9999,-9999,-9999,-9999,-9999,-9999,-9999,-9999,-9999,-9999,-9999,-9999,-9999,-9999,-9999,-9999,-9999,-9999,-9999,-9999,-9999,-9999,-9999,5,5,-9999,4,2,1,2,2,2,-9999,-9999,-9999,-9999,-9999,-9999,-9999,-9999,-9999,-9999,-9999,-9999,-9999,-9999,-9999,-9999,-9999,-9999,-9999,-9999,-9999,-9999,-9999,-9999,-9999,-9999,-9999,6,2,1,1,1,1,1,2,2,3,4,4,4,3,2,2,1,1,2,2,2,2,-9999,-9999,-9999,-9999,-9999,-9999,-9999,1,1,1,1,1,1,1,1,0,1,1,1,0,0,0,0,0,0,0,0,0,0,0,0,0,0,0,0,0,0,0,0,0,0,0,0,0,0,0,0,0,0,0,0,0,0,0,0,0,0,0,0,0,0,0,0,0,0,0,0,0,0,0,0,0,0,0,0,0,0,0,0,0,0,0,0,0,0,0,0,0,0,0,0,0,0,0,0,0,0,0,0,0,0,0,0,0,0,0,0,0,0,0,0,0,0,0,0,0,0,0,0,0,0,0,0,0,0,0,0,0,0,0,0,0,0,0,0,0,0,0,0,0,0,0,0,0,0,0,
-9999,-9999,-9999,-9999,0,0.000000000000000,0,-9999,-9999,-9999,-9999,-9999,-9999,1,0,0,0,0,1,0,0,0,0,0,0,0,0,0,0,0,0,0,0,0,0,0,0,0,0,0,0,0,0,0,0,0,0,0,0,0,0,0,0,0,0,0,0,0,0,0,0,0,0,0,0,0,0,0,0,0,0,0,0,0,0,0,0,0,0,0,0,0,0,0,0,0,0,0,0,0,0,0,-9999,0,0,0,-9999,-9999,-9999,-9999,-9999,0,0,0,0,0,0,0,0,0,0,0,0,0,-9999,-9999,182,-9999,-9999,-9999,-9999,-9999,-9999,-9999,-9999,-9999,-9999,-9999,-9999,-9999,-9999,-9999,-9999,-9999,-9999,-9999,-9999,-9999,-9999,-9999,-9999,-9999,-9999,-9999,-9999,-9999,-9999,-9999,-9999,-9999,-9999,-9999,-9999,-9999,-9999,-9999,12,11,6,3,2,1,0,1,3,7,182,-9999,-9999,-9999,-9999,-9999,-9999,-9999,-9999,-9999,-9999,-9999,-9999,-9999,-9999,-9999,-9999,-9999,-9999,-9999,-9999,-9999,-9999,-9999,-9999,8,4,2,2,2,2,2,2,2,3,-9999,-9999,-9999,-9999,3,3,3,2,2,2,2,2,2,-9999,3,3,-9999,-9999,-9999,2,2,1,1,1,1,1,1,1,1,0,1,0,1,0,0,0,0,0,0,0,0,0,0,0,0,0,0,0,0,0,0,0,0,0,0,0,0,0,0,0,0,0,0,0,0,0,0,0,0,0,0,0,0,0,0,0,0,0,0,0,0,0,0,0,0,0,0,0,0,0,0,0,0,0,0,0,0,0,0,0,0,0,0,0,0,0,0,0,0,0,0,0,0,0,0,0,0,0,0,0,0,0,0,0,0,0,0,0,0,0,0,0,0,0,0,0,0,0,0,0,0,0,0,0,0,0,0,0,0,0,0,0,0,0,0,0,0,0,-9999,
-9999,-9999,-9999,-9999,-9999,-9999.000000000000000,-9999,-9999,-9999,-9999,-9999,-9999,-9999,-9999,-9999,-9999,-9999,-9999,-9999,0,0,1,1,0,0,0,0,0,0,0,0,0,0,0,0,0,0,0,0,0,0,0,0,0,0,0,0,0,0,0,0,0,0,0,0,0,0,0,0,0,0,0,0,0,0,0,0,0,0,0,0,0,0,0,0,0,0,0,0,0,0,0,0,0,0,0,0,0,0,0,182,182,-9999,0,0,0,0,0,0,0,-9999,-9999,-9999,-9999,-9999,-9999,-9999,0,0,0,0,0,0,0,0,0,-9999,-9999,-9999,-9999,-9999,-9999,-9999,-9999,-9999,-9999,-9999,-9999,-9999,-9999,-9999,-9999,-9999,-9999,-9999,-9999,-9999,-9999,-9999,-9999,-9999,-9999,-9999,-9999,-9999,-9999,-9999,-9999,-9999,-9999,-9999,-9999,-9999,-9999,-9999,-9999,-9999,21,20,20,9,13,18,-9999,-9999,-9999,-9999,-9999,-9999,-9999,-9999,-9999,-9999,-9999,-9999,-9999,-9999,-9999,-9999,-9999,-9999,-9999,-9999,-9999,-9999,-9999,-9999,-9999,-9999,14,8,5,2,2,3,3,3,3,4,5,-9999,-9999,-9999,5,4,4,4,4,3,3,3,2,2,3,3,2,-9999,-9999,2,2,2,2,2,1,1,1,1,1,1,1,1,1,1,1,1,1,0,0,0,0,0,0,0,0,0,0,0,0,0,0,0,0,0,0,0,0,0,0,0,0,0,0,0,0,0,0,0,0,0,0,0,0,0,0,0,0,0,0,0,0,0,0,0,0,0,0,0,0,0,0,0,0,0,0,0,0,0,0,0,0,0,0,0,0,0,0,0,0,0,0,0,0,0,0,0,0,0,0,0,0,0,0,0,0,0,0,0,0,0,0,0,0,0,0,0,0,0,0,0,0,0,0,0,0,0,0,0,0,0,0,0,0,0,0,0,0,0,0,-9999,-9999,
-9999,-9999,-9999,-9999,-9999,-9999.000000000000000,-9999,-9999,-9999,-9999,182,-9999,-9999,-9999,-9999,1,1,1,1,1,1,1,0,1,1,0,0,0,0,1,0,0,0,0,0,0,0,0,0,0,0,0,0,0,0,0,0,0,0,0,0,0,0,0,0,0,0,0,0,0,0,0,0,0,0,0,0,0,0,0,0,0,0,0,0,0,0,0,0,0,0,0,0,0,0,0,0,0,0,-9999,-9999,-9999,-9999,-9999,-9999,-9999,-9999,-9999,-9999,-9999,-9999,-9999,-9999,-9999,-9999,-9999,-9999,-9999,182,0,0,0,0,0,0,-9999,-9999,-9999,-9999,-9999,-9999,-9999,-9999,-9999,-9999,-9999,-9999,-9999,-9999,-9999,-9999,-9999,-9999,-9999,-9999,-9999,-9999,-9999,-9999,-9999,-9999,-9999,-9999,-9999,-9999,-9999,-9999,-9999,-9999,-9999,-9999,-9999,-9999,-9999,-9999,-9999,-9999,-9999,-9999,-9999,-9999,-9999,-9999,-9999,-9999,-9999,-9999,-9999,-9999,-9999,-9999,-9999,-9999,-9999,-9999,-9999,-9999,-9999,-9999,-9999,-9999,-9999,-9999,-9999,-9999,-9999,-9999,5,2,1,2,1,1,2,3,4,4,6,-9999,-9999,-9999,7,5,5,4,5,5,5,5,4,3,3,3,3,3,3,2,2,2,2,2,2,2,2,2,1,1,1,1,1,1,1,1,1,1,1,1,0,0,0,0,0,0,0,0,0,0,0,0,0,0,0,0,0,0,0,0,0,0,0,0,0,0,0,0,0,0,0,0,0,0,0,0,0,0,0,0,0,0,0,0,0,0,0,0,0,0,0,0,0,0,0,0,0,0,0,0,0,0,0,0,0,0,0,0,0,0,0,0,0,0,0,0,0,0,0,0,0,0,0,0,0,0,0,0,0,0,0,0,0,0,0,0,0,0,0,0,0,0,0,0,0,0,0,0,0,0,0,0,0,0,0,0,0,0,0,0,0,0,-9999,
-9999,-9999,-9999,-9999,-9999,-9999.000000000000000,-9999,-9999,-9999,-9999,-9999,-9999,-9999,-9999,1,1,1,1,1,1,1,1,1,1,1,0,0,0,1,3,1,0,0,0,0,0,0,0,0,0,0,0,0,0,0,0,0,0,0,0,0,0,0,0,0,0,0,0,0,0,0,0,0,0,0,0,0,0,0,0,0,0,0,0,0,0,0,0,0,0,0,0,0,0,0,0,0,-9999,-9999,-9999,-9999,-9999,-9999,-9999,-9999,-9999,-9999,-9999,-9999,182,-9999,182,0,0,0,0,0,-9999,-9999,-9999,-9999,-9999,-9999,0,-9999,-9999,-9999,-9999,-9999,-9999,-9999,-9999,-9999,-9999,-9999,-9999,-9999,-9999,-9999,-9999,-9999,-9999,-9999,-9999,-9999,-9999,-9999,-9999,-9999,-9999,-9999,-9999,-9999,-9999,-9999,-9999,-9999,-9999,-9999,-9999,-9999,-9999,-9999,-9999,-9999,-9999,-9999,-9999,-9999,-9999,-9999,-9999,-9999,-9999,-9999,-9999,-9999,-9999,-9999,-9999,-9999,-9999,-9999,182,-9999,-9999,-9999,-9999,-9999,-9999,-9999,-9999,-9999,-9999,-9999,12,4,1,1,1,2,2,2,3,3,5,6,-9999,-9999,-9999,-9999,10,7,6,6,6,5,6,6,5,6,6,4,3,4,4,3,2,2,2,2,2,2,2,2,2,2,1,1,1,1,1,1,1,1,1,1,1,0,0,0,0,0,0,0,0,0,0,0,0,0,0,0,0,0,0,0,0,0,0,0,0,0,0,0,0,0,0,0,0,0,0,0,0,0,0,0,0,0,0,0,0,0,0,0,0,0,0,0,0,0,0,0,0,0,0,0,0,0,0,0,0,0,0,0,0,0,0,0,0,0,0,0,0,0,0,0,0,0,0,0,0,0,0,0,0,0,0,0,0,0,0,0,0,0,0,0,0,0,0,0,0,0,-9999,0,0,0,0,0,0,0,0,0,1,1,-9999,-9999,-9999,-9999,-9999,
-9999,-9999,-9999,-9999,-9999,-9999.000000000000000,-9999,-9999,-9999,-9999,-9999,-9999,-9999,-9999,1,1,1,1,1,1,1,1,1,2,1,1,0,1,-9999,3,1,3,11,11,5,4,1,1,0,0,0,0,0,0,0,0,0,0,0,0,0,0,0,0,0,0,0,0,0,0,0,0,0,0,0,0,0,0,0,0,0,0,0,0,0,0,0,0,0,0,0,0,0,0,0,-9999,-9999,-9999,-9999,-9999,-9999,-9999,-9999,-9999,-9999,-9999,-9999,-9999,-9999,-9999,-9999,-9999,0,0,0,0,0,0,0,-9999,0,-9999,-9999,-9999,-9999,-9999,-9999,-9999,-9999,-9999,-9999,-9999,-9999,-9999,-9999,-9999,-9999,-9999,-9999,-9999,-9999,-9999,-9999,-9999,-9999,-9999,-9999,-9999,-9999,-9999,-9999,-9999,-9999,-9999,-9999,-9999,-9999,-9999,-9999,-9999,-9999,-9999,-9999,-9999,-9999,-9999,-9999,-9999,-9999,-9999,-9999,-9999,-9999,-9999,-9999,-9999,-9999,-9999,-9999,-9999,-9999,-9999,-9999,-9999,-9999,-9999,-9999,-9999,-9999,-9999,-9999,-9999,-9999,-9999,-9999,15,-9999,1,1,3,5,6,5,5,6,7,8,-9999,-9999,-9999,-9999,13,9,7,7,8,8,8,7,6,6,8,7,5,3,3,3,3,3,3,2,2,2,2,2,2,2,2,2,2,1,1,1,1,1,1,1,1,0,0,1,1,1,1,1,1,1,1,0,0,0,0,0,0,0,0,0,0,0,0,0,0,0,0,0,0,0,0,0,0,0,0,0,0,0,0,0,0,0,0,0,0,0,0,0,0,0,0,0,0,0,0,0,0,0,0,0,0,0,0,0,0,0,0,0,0,0,0,0,0,0,0,0,0,0,0,0,0,0,0,0,0,0,0,0,0,0,0,0,0,0,0,0,0,0,0,-9999,-9999,-9999,182,0,-9999,-9999,0,0,0,0,0,1,1,1,1,-9999,-9999,-9999,-9999,-9999,-9999,-9999,-9999,
-9999,-9999,-9999,-9999,-9999,-9999.000000000000000,-9999,-9999,-9999,-9999,-9999,-9999,182,2,-9999,182,2,182,2,1,1,2,3,3,3,3,5,-9999,7,5,13,182,21,-9999,-9999,-9999,182,-9999,18,13,9,2,0,0,1,0,1,0,0,0,0,0,1,0,0,0,0,0,0,0,0,0,0,0,0,0,0,0,0,0,0,0,0,0,0,0,0,0,0,0,0,0,0,0,0,-9999,-9999,-9999,-9999,-9999,-9999,-9999,-9999,-9999,-9999,-9999,-9999,-9999,-9999,-9999,-9999,-9999,0,0,0,0,0,0,0,0,-9999,-9999,-9999,-9999,0,0,-9999,-9999,-9999,-9999,-9999,-9999,-9999,-9999,-9999,-9999,-9999,-9999,-9999,-9999,-9999,-9999,-9999,-9999,-9999,-9999,-9999,-9999,-9999,-9999,-9999,-9999,-9999,-9999,-9999,-9999,-9999,-9999,-9999,-9999,-9999,-9999,-9999,-9999,-9999,-9999,-9999,-9999,-9999,-9999,-9999,-9999,-9999,-9999,-9999,-9999,-9999,-9999,-9999,-9999,-9999,-9999,-9999,-9999,-9999,-9999,-9999,-9999,182,-9999,-9999,-9999,-9999,-9999,-9999,27,5,2,4,9,13,11,11,12,10,11,12,12,-9999,-9999,-9999,-9999,182,15,12,-9999,-9999,-9999,-9999,6,6,6,6,5,4,4,4,4,3,3,3,3,3,2,2,2,2,2,2,2,2,1,1,1,1,1,1,1,1,1,1,1,1,1,1,1,1,1,1,1,1,0,0,0,0,0,0,0,0,0,0,0,0,0,0,0,0,0,0,0,0,0,0,0,0,0,0,0,0,0,0,0,0,0,0,0,0,0,0,0,0,0,0,0,0,0,0,0,0,0,0,0,0,0,0,0,0,0,0,0,0,0,0,0,0,0,0,0,0,0,0,0,0,0,0,0,0,0,0,0,0,0,0,0,-9999,-9999,-9999,-9999,-9999,-9999,-9999,0,0,-9999,1,-9999,1,-9999,-9999,-9999,182,-9999,-9999,-9999,-9999,-9999,-9999,-9999,-9999,-9999,
-9999,-9999,-9999,-9999,-9999,-9999.000000000000000,-9999,-9999,-9999,-9999,-9999,-9999,-9999,-9999,-9999,-9999,-9999,-9999,3,4,4,4,4,3,2,3,-9999,-9999,-9999,-9999,-9999,-9999,-9999,-9999,-9999,-9999,-9999,-9999,-9999,-9999,-9999,182,7,11,10,3,1,1,1,1,0,0,0,0,0,0,0,1,1,1,1,1,1,1,0,0,1,0,1,0,0,0,0,0,0,0,0,0,0,0,0,0,0,0,0,-9999,-9999,-9999,-9999,-9999,-9999,-9999,-9999,-9999,-9999,-9999,-9999,-9999,-9999,-9999,-9999,0,0,0,0,0,0,0,0,0,0,-9999,-9999,-9999,0,0,0,-9999,-9999,-9999,-9999,-9999,-9999,-9999,-9999,-9999,-9999,-9999,-9999,-9999,-9999,-9999,-9999,-9999,-9999,-9999,-9999,-9999,-9999,-9999,-9999,-9999,-9999,-9999,-9999,-9999,-9999,-9999,-9999,-9999,-9999,-9999,-9999,-9999,-9999,-9999,-9999,-9999,-9999,-9999,-9999,-9999,-9999,-9999,-9999,-9999,-9999,-9999,-9999,-9999,-9999,-9999,-9999,-9999,-9999,-9999,37,-9999,-9999,-9999,-9999,-9999,-9999,-9999,-9999,33,13,9,17,28,182,21,18,18,16,15,17,21,-9999,-9999,-9999,-9999,16,15,11,9,9,10,8,7,7,8,6,5,5,5,4,5,5,4,3,3,3,3,3,3,2,2,2,2,2,2,2,1,1,2,2,1,1,1,1,1,1,1,1,1,1,1,1,1,1,1,1,1,0,0,0,0,0,0,0,0,0,0,0,0,0,0,0,0,0,0,0,0,0,0,0,0,0,0,0,0,0,0,0,0,0,0,0,0,0,0,0,0,0,0,0,0,0,0,0,0,0,0,0,0,0,0,0,0,0,0,0,0,0,0,0,0,0,0,0,0,-9999,-9999,-9999,-9999,-9999,-9999,-9999,-9999,-9999,1,1,-9999,-9999,-9999,-9999,-9999,-9999,0,0,0,1,1,-9999,-9999,-9999,-9999,-9999,-9999,-9999,-9999,-9999,-9999,-9999,-9999,-9999,-9999,-9999,-9999,
-9999,-9999,-9999,-9999,-9999,-9999.000000000000000,-9999,-9999,-9999,-9999,-9999,-9999,-9999,-9999,-9999,-9999,-9999,-9999,-9999,-9999,-9999,-9999,5,6,-9999,-9999,8,15,-9999,-9999,-9999,-9999,-9999,-9999,-9999,-9999,-9999,-9999,-9999,-9999,-9999,-9999,-9999,30,16,15,10,1,1,1,0,0,0,0,0,0,0,1,1,1,1,1,1,1,1,1,1,1,1,1,0,0,0,0,0,0,0,0,0,0,0,0,0,0,0,0,0,-9999,-9999,-9999,-9999,-9999,-9999,-9999,-9999,-9999,-9999,-9999,-9999,-9999,-9999,-9999,182,0,0,0,0,0,0,0,0,0,0,0,0,0,0,0,-9999,-9999,-9999,-9999,-9999,-9999,-9999,-9999,-9999,-9999,-9999,-9999,-9999,-9999,-9999,-9999,-9999,-9999,-9999,-9999,-9999,-9999,-9999,-9999,-9999,-9999,-9999,-9999,-9999,-9999,-9999,-9999,-9999,-9999,-9999,-9999,-9999,-9999,-9999,-9999,-9999,-9999,-9999,-9999,-9999,-9999,-9999,-9999,-9999,-9999,-9999,-9999,-9999,-9999,63,51,29,22,-9999,-9999,-9999,-9999,-9999,-9999,-9999,-9999,-9999,-9999,-9999,182,-9999,-9999,-9999,33,20,15,14,13,21,-9999,-9999,-9999,-9999,-9999,17,-9999,15,10,9,9,9,8,8,8,6,5,5,5,5,5,4,4,4,4,4,4,3,3,3,3,3,2,2,2,2,2,2,2,1,1,1,1,1,1,1,1,1,1,1,1,1,1,1,1,1,1,1,1,1,1,1,1,1,1,1,1,1,1,1,1,1,1,1,1,0,0,0,0,0,0,0,0,0,0,0,0,0,0,0,0,0,0,0,0,0,0,0,0,0,0,0,0,0,0,0,0,0,0,0,0,0,0,0,0,0,0,0,0,0,0,0,0,-9999,-9999,-9999,-9999,-9999,-9999,-9999,-9999,-9999,-9999,-9999,-9999,-9999,-9999,-9999,-9999,-9999,1,0,0,0,-9999,-9999,-9999,-9999,-9999,-9999,-9999,-9999,-9999,-9999,-9999,-9999,-9999,-9999,-9999,-9999,-9999,-9999,-9999,
-9999,-9999,-9999,-9999,-9999,-9999.000000000000000,-9999,-9999,-9999,-9999,-9999,-9999,-9999,-9999,-9999,-9999,-9999,-9999,-9999,-9999,-9999,6,9,182,-9999,18,182,-9999,-9999,-9999,-9999,-9999,-9999,-9999,-9999,-9999,-9999,-9999,-9999,-9999,-9999,-9999,-9999,-9999,36,-9999,21,12,4,2,2,1,1,0,1,1,1,1,2,2,2,2,2,2,2,1,1,1,1,1,1,1,0,0,0,0,0,0,0,0,0,0,0,0,0,0,0,0,0,0,-9999,-9999,-9999,-9999,-9999,-9999,-9999,-9999,-9999,-9999,-9999,-9999,-9999,0,0,0,0,0,0,0,0,0,0,0,0,0,0,0,-9999,-9999,-9999,-9999,-9999,-9999,-9999,-9999,-9999,-9999,-9999,-9999,-9999,-9999,-9999,-9999,-9999,-9999,-9999,-9999,-9999,-9999,-9999,-9999,-9999,-9999,-9999,-9999,-9999,-9999,-9999,-9999,-9999,-9999,-9999,-9999,-9999,-9999,-9999,-9999,-9999,-9999,-9999,-9999,-9999,-9999,-9999,-9999,-9999,-9999,-9999,-9999,-9999,-9999,-9999,-9999,38,22,28,-9999,-9999,-9999,-9999,-9999,-9999,-9999,-9999,-9999,-9999,-9999,33,26,33,-9999,32,20,19,19,26,-9999,182,-9999,-9999,16,13,14,13,11,10,9,9,8,8,7,6,6,6,6,6,5,5,5,5,5,5,5,4,4,4,3,3,3,3,2,2,2,2,2,2,1,1,1,1,2,2,1,1,1,1,1,1,1,1,1,1,1,1,1,1,1,1,1,1,1,1,1,1,1,1,1,1,1,1,1,1,1,0,1,1,0,0,0,0,0,0,0,0,0,0,0,0,0,0,0,0,0,0,0,0,0,0,0,0,0,0,0,0,0,0,0,0,0,0,0,0,0,0,0,0,0,-9999,-9999,-9999,-9999,-9999,-9999,-9999,-9999,-9999,-9999,-9999,-9999,-9999,-9999,-9999,-9999,-9999,-9999,1,0,0,0,0,0,-9999,-9999,-9999,-9999,-9999,-9999,-9999,-9999,-9999,-9999,-9999,-9999,-9999,-9999,-9999,-9999,-9999,-9999,
-9999,-9999,-9999,-9999,-9999,-9999.000000000000000,-9999,-9999,-9999,-9999,-9999,-9999,-9999,-9999,-9999,-9999,-9999,-9999,-9999,10,12,182,-9999,-9999,-9999,-9999,-9999,-9999,-9999,-9999,-9999,-9999,-9999,-9999,-9999,-9999,-9999,-9999,-9999,-9999,-9999,-9999,-9999,-9999,-9999,182,35,25,24,11,5,3,2,1,1,1,1,1,2,2,2,3,3,2,2,2,1,1,1,1,1,1,1,1,1,0,0,0,0,0,0,0,0,0,0,0,0,0,0,0,0,0,-9999,-9999,-9999,-9999,-9999,-9999,-9999,-9999,0,-9999,-9999,0,0,0,0,0,0,0,0,0,0,0,0,0,0,0,-9999,-9999,-9999,-9999,-9999,-9999,-9999,-9999,-9999,-9999,-9999,-9999,-9999,-9999,-9999,-9999,-9999,-9999,-9999,-9999,-9999,-9999,-9999,-9999,-9999,-9999,-9999,-9999,-9999,-9999,-9999,-9999,-9999,-9999,-9999,-9999,-9999,-9999,-9999,-9999,-9999,-9999,-9999,-9999,-9999,-9999,-9999,-9999,-9999,-9999,-9999,-9999,-9999,-9999,-9999,-9999,58,40,-9999,34,-9999,-9999,-9999,-9999,-9999,-9999,-9999,-9999,-9999,-9999,36,30,-9999,33,32,29,-9999,-9999,-9999,-9999,-9999,-9999,-9999,19,14,14,14,12,11,10,10,9,8,7,7,6,6,6,6,6,6,6,6,5,5,5,4,4,4,4,4,4,3,3,2,2,2,2,2,2,2,1,2,2,2,1,1,1,1,1,1,1,1,1,1,1,1,1,1,1,1,1,1,1,1,1,1,1,1,1,1,1,1,1,1,1,1,1,1,1,1,1,0,0,0,0,0,0,0,0,0,0,0,0,0,0,0,0,0,0,0,0,0,0,0,0,0,0,0,0,0,0,0,0,0,0,0,0,0,-9999,-9999,-9999,-9999,-9999,-9999,-9999,-9999,-9999,-9999,-9999,-9999,-9999,-9999,-9999,-9999,-9999,-9999,1,1,0,0,1,0,1,-9999,-9999,-9999,-9999,-9999,-9999,-9999,-9999,-9999,-9999,-9999,-9999,-9999,-9999,-9999,-9999,-9999,-9999,
-9999,-9999,-9999,-9999,-9999,-9999.000000000000000,-9999,-9999,-9999,-9999,-9999,-9999,-9999,-9999,-9999,-9999,12,182,-9999,182,-9999,-9999,-9999,-9999,-9999,-9999,-9999,-9999,-9999,-9999,-9999,-9999,-9999,-9999,-9999,-9999,-9999,-9999,-9999,-9999,-9999,-9999,-9999,-9999,-9999,-9999,182,47,182,33,6,5,2,2,2,3,2,3,2,1,2,3,3,3,2,3,2,2,1,1,1,1,1,1,1,0,1,1,0,0,0,0,0,0,0,0,0,0,0,0,0,0,0,0,0,0,0,-9999,-9999,-9999,-9999,0,0,0,0,0,0,0,0,0,0,0,0,0,0,0,0,0,0,0,0,-9999,-9999,-9999,-9999,-9999,-9999,-9999,-9999,-9999,-9999,-9999,-9999,-9999,-9999,-9999,-9999,-9999,-9999,-9999,-9999,-9999,-9999,-9999,-9999,-9999,-9999,-9999,-9999,-9999,-9999,-9999,-9999,-9999,-9999,-9999,-9999,-9999,-9999,-9999,-9999,-9999,-9999,-9999,-9999,-9999,-9999,-9999,-9999,-9999,-9999,60,44,43,65,68,58,34,-9999,-9999,-9999,-9999,-9999,-9999,-9999,-9999,-9999,-9999,45,35,40,42,-9999,-9999,-9999,-9999,-9999,-9999,-9999,-9999,20,18,15,15,14,13,12,10,10,9,9,8,8,7,7,7,7,6,6,6,6,6,5,5,4,4,4,4,4,4,3,3,2,2,2,2,2,2,1,1,2,2,2,1,1,1,1,1,1,1,1,1,1,1,1,1,1,1,1,1,1,1,1,1,1,1,1,1,0,1,1,1,1,1,0,0,0,0,0,0,1,0,0,0,0,0,0,0,0,0,0,0,0,0,0,0,0,0,0,0,0,0,0,0,0,0,0,0,0,0,0,0,0,0,0,-9999,0,0,-9999,-9999,-9999,-9999,-9999,-9999,-9999,-9999,-9999,-9999,-9999,-9999,-9999,-9999,-9999,-9999,-9999,1,1,0,1,0,1,-9999,-9999,-9999,-9999,-9999,5,-9999,-9999,-9999,-9999,-9999,-9999,-9999,-9999,-9999,-9999,-9999,-9999,-9999,
-9999,-9999,-9999,-9999,-9999,-9999.000000000000000,-9999,-9999,-9999,-9999,-9999,-9999,-9999,13,-9999,-9999,-9999,-9999,-9999,-9999,-9999,-9999,-9999,-9999,-9999,-9999,-9999,-9999,-9999,-9999,-9999,-9999,-9999,-9999,-9999,-9999,-9999,-9999,-9999,-9999,-9999,-9999,-9999,-9999,-9999,-9999,182,39,-9999,47,24,10,3,3,3,2,3,3,2,1,1,1,3,3,4,3,3,2,2,1,1,1,1,1,1,1,1,1,1,1,1,1,0,0,0,0,0,0,0,0,0,0,0,0,0,0,0,-9999,-9999,-9999,-9999,0,0,0,0,0,0,0,0,0,0,0,0,0,0,0,0,0,0,0,0,0,-9999,-9999,-9999,-9999,-9999,-9999,-9999,-9999,-9999,-9999,-9999,-9999,-9999,-9999,-9999,-9999,-9999,-9999,-9999,-9999,-9999,-9999,-9999,-9999,-9999,-9999,-9999,-9999,-9999,-9999,-9999,-9999,-9999,-9999,-9999,-9999,-9999,-9999,-9999,-9999,-9999,-9999,-9999,-9999,-9999,-9999,-9999,-9999,67,55,51,57,-9999,-9999,-9999,53,48,-9999,-9999,-9999,-9999,-9999,-9999,-9999,-9999,-9999,42,36,-9999,33,30,-9999,30,25,23,22,22,20,18,18,17,15,15,14,13,12,12,11,11,10,9,9,8,8,7,7,6,6,6,6,5,5,5,4,4,4,4,4,3,3,3,3,2,2,2,1,1,2,2,2,1,1,1,1,1,1,1,1,1,1,1,1,1,1,1,1,1,1,1,1,1,1,1,1,1,1,1,0,1,1,1,1,0,0,0,0,0,0,0,0,0,0,0,0,0,0,0,0,0,0,0,0,0,0,0,0,0,0,0,0,0,0,0,0,0,0,0,0,0,0,0,0,0,0,-9999,0,0,0,-9999,-9999,1,-9999,-9999,-9999,-9999,-9999,-9999,-9999,-9999,-9999,-9999,-9999,-9999,182,1,0,1,-9999,-9999,-9999,-9999,-9999,-9999,-9999,-9999,-9999,-9999,-9999,-9999,-9999,-9999,-9999,-9999,-9999,-9999,-9999,-9999,-9999,
-9999,-9999,-9999,-9999,-9999,-9999.000000000000000,-9999,-9999,-9999,-9999,-9999,182,-9999,-9999,-9999,-9999,-9999,-9999,-9999,-9999,-9999,-9999,-9999,-9999,-9999,-9999,-9999,-9999,-9999,-9999,-9999,-9999,-9999,-9999,-9999,-9999,-9999,-9999,-9999,-9999,-9999,-9999,-9999,-9999,-9999,-9999,-9999,182,56,-9999,61,40,12,3,2,2,2,4,3,2,1,1,0,1,3,3,3,2,2,2,2,1,1,1,1,1,1,1,1,1,1,1,1,1,1,1,1,0,0,0,0,0,0,0,0,0,0,0,0,-9999,-9999,0,0,0,0,0,0,0,0,0,0,0,0,0,0,0,0,0,0,0,0,0,1,-9999,-9999,-9999,-9999,-9999,-9999,-9999,-9999,-9999,-9999,-9999,-9999,-9999,-9999,-9999,-9999,-9999,-9999,-9999,-9999,-9999,-9999,-9999,-9999,-9999,-9999,-9999,-9999,-9999,-9999,-9999,-9999,-9999,-9999,-9999,-9999,-9999,-9999,-9999,-9999,-9999,-9999,-9999,-9999,-9999,-9999,-9999,74,58,58,-9999,-9999,79,46,56,56,56,-9999,-9999,-9999,-9999,-9999,47,44,43,40,38,36,36,34,33,31,29,28,26,25,24,23,21,19,18,17,16,15,15,14,13,13,12,11,10,9,8,8,8,7,7,7,6,6,5,5,5,5,5,5,4,4,3,3,3,2,2,2,1,2,2,2,2,1,1,1,1,1,1,1,1,1,1,1,2,2,2,1,1,1,1,1,1,2,2,2,2,2,1,1,0,0,0,0,0,0,0,0,0,0,0,0,0,0,0,1,0,1,0,0,0,0,0,0,0,0,0,0,0,0,0,0,0,0,0,0,0,0,0,0,0,0,0,0,0,0,0,0,0,0,0,-9999,0,0,-9999,-9999,-9999,-9999,-9999,-9999,-9999,-9999,-9999,-9999,-9999,-9999,-9999,2,1,2,-9999,-9999,-9999,-9999,-9999,-9999,-9999,-9999,-9999,-9999,-9999,-9999,-9999,9,-9999,-9999,-9999,-9999,-9999,-9999,-9999,
-9999,-9999,-9999,-9999,-9999,-9999.000000000000000,-9999,-9999,-9999,-9999,-9999,-9999,-9999,-9999,-9999,-9999,-9999,-9999,-9999,-9999,-9999,-9999,-9999,-9999,-9999,-9999,-9999,-9999,-9999,-9999,-9999,-9999,-9999,-9999,-9999,-9999,-9999,-9999,-9999,-9999,-9999,-9999,-9999,-9999,-9999,-9999,-9999,-9999,-9999,-9999,-9999,182,30,6,2,2,2,3,4,4,3,2,1,1,1,3,4,3,3,2,2,2,2,2,2,1,1,1,1,1,1,1,1,1,1,1,1,1,1,1,0,0,0,0,0,0,0,0,0,-9999,1,1,0,0,0,0,0,0,0,0,0,0,0,0,0,0,0,0,1,1,1,1,1,2,2,-9999,-9999,-9999,-9999,-9999,-9999,-9999,-9999,-9999,-9999,-9999,-9999,-9999,-9999,-9999,-9999,-9999,-9999,-9999,-9999,-9999,-9999,-9999,-9999,-9999,-9999,-9999,-9999,-9999,-9999,-9999,-9999,-9999,-9999,-9999,-9999,-9999,-9999,-9999,-9999,-9999,-9999,-9999,-9999,111,89,94,-9999,-9999,99,87,66,63,56,56,60,77,-9999,-9999,53,50,49,40,32,32,28,34,35,34,32,30,30,28,26,24,22,22,21,20,19,18,17,16,15,15,15,14,13,12,11,10,9,9,9,9,8,8,7,6,6,6,6,6,5,5,4,4,4,3,3,3,3,2,2,2,2,2,2,2,2,2,1,1,1,1,1,1,2,2,2,2,2,2,2,2,2,2,2,1,1,1,1,0,0,0,0,0,0,0,0,0,0,0,0,0,0,0,0,0,0,0,0,0,0,0,0,0,0,0,0,0,0,0,0,0,0,0,0,0,0,0,0,0,0,0,0,0,0,0,0,0,0,0,0,0,1,1,1,-9999,-9999,-9999,-9999,-9999,-9999,-9999,-9999,-9999,-9999,-9999,-9999,-9999,2,2,-9999,-9999,-9999,-9999,-9999,-9999,-9999,-9999,-9999,-9999,-9999,-9999,-9999,-9999,-9999,-9999,-9999,-9999,-9999,182,-9999,-9999,
-9999,-9999,-9999,-9999,-9999,-9999.000000000000000,-9999,-9999,-9999,-9999,-9999,-9999,-9999,-9999,-9999,-9999,-9999,-9999,-9999,-9999,-9999,-9999,-9999,-9999,-9999,-9999,-9999,-9999,-9999,-9999,-9999,-9999,-9999,-9999,-9999,-9999,-9999,-9999,-9999,-9999,-9999,-9999,-9999,-9999,-9999,-9999,-9999,-9999,-9999,-9999,-9999,-9999,43,27,22,9,3,3,5,7,7,4,3,2,1,2,5,5,5,4,4,3,3,2,2,2,1,1,1,1,1,1,1,1,1,1,1,1,1,1,1,1,1,1,1,1,1,1,1,1,1,1,1,1,1,1,1,0,0,0,0,1,1,1,1,1,1,1,1,1,2,182,3,2,-9999,-9999,-9999,-9999,-9999,-9999,-9999,-9999,-9999,-9999,-9999,-9999,-9999,-9999,-9999,-9999,-9999,-9999,-9999,-9999,-9999,-9999,-9999,-9999,-9999,-9999,-9999,-9999,-9999,-9999,-9999,-9999,-9999,-9999,-9999,-9999,-9999,-9999,-9999,-9999,-9999,-9999,-9999,-9999,-9999,-9999,-9999,-9999,-9999,-9999,-9999,86,83,88,85,85,-9999,75,55,54,49,44,38,38,34,30,27,25,23,25,30,24,22,26,27,23,23,23,21,20,20,18,17,16,16,16,16,15,14,13,12,11,11,11,11,11,10,9,9,8,7,7,7,6,6,5,5,5,4,4,3,3,3,2,2,2,2,2,2,2,2,2,2,2,2,2,2,2,2,2,2,2,2,2,2,2,2,2,2,1,0,0,0,0,0,0,0,0,0,0,0,0,0,0,0,0,0,0,0,0,0,0,0,0,0,0,0,0,0,0,0,0,0,0,0,0,0,0,0,0,0,0,0,0,0,0,0,0,0,0,0,0,0,0,0,0,-9999,-9999,1,-9999,-9999,-9999,-9999,-9999,-9999,-9999,-9999,-9999,-9999,-9999,-9999,-9999,4,-9999,-9999,-9999,-9999,-9999,-9999,-9999,-9999,-9999,-9999,-9999,-9999,-9999,-9999,-9999,-9999,-9999,-9999,-9999,-9999,-9999,-9999,-9999,
-9999,-9999,-9999,-9999,-9999,-9999.000000000000000,-9999,-9999,-9999,-9999,-9999,-9999,-9999,-9999,-9999,-9999,-9999,-9999,-9999,-9999,-9999,-9999,-9999,-9999,-9999,-9999,-9999,-9999,-9999,-9999,-9999,-9999,-9999,-9999,-9999,-9999,-9999,-9999,-9999,-9999,-9999,-9999,-9999,-9999,-9999,-9999,-9999,-9999,-9999,-9999,-9999,-9999,182,52,-9999,42,32,18,11,5,7,6,5,3,5,3,6,7,7,4,4,3,3,3,3,2,2,2,2,2,2,2,2,1,1,2,1,1,1,1,1,1,1,1,1,1,1,1,1,1,1,1,1,1,1,1,1,1,1,1,1,1,2,-9999,-9999,-9999,-9999,-9999,-9999,-9999,-9999,-9999,3,3,4,-9999,-9999,-9999,-9999,-9999,-9999,-9999,-9999,-9999,-9999,-9999,-9999,-9999,-9999,-9999,-9999,-9999,-9999,-9999,-9999,-9999,-9999,-9999,-9999,-9999,-9999,-9999,-9999,-9999,-9999,-9999,-9999,-9999,-9999,-9999,-9999,-9999,-9999,-9999,-9999,-9999,-9999,-9999,-9999,-9999,-9999,-9999,-9999,-9999,182,-9999,-9999,-9999,-9999,-9999,-9999,60,60,57,51,43,42,37,43,36,32,27,24,22,25,22,23,24,21,16,16,21,18,19,19,17,16,16,16,15,16,16,17,16,15,14,14,14,13,12,11,10,10,10,9,9,8,8,7,7,6,6,5,5,4,4,3,3,3,3,3,2,3,3,3,3,3,2,2,2,2,2,2,2,2,2,1,2,2,2,2,2,1,1,1,0,0,0,0,0,0,0,0,0,0,0,0,0,0,0,0,0,0,0,0,0,0,0,0,0,0,0,0,0,0,0,0,0,0,0,0,0,0,0,0,0,0,0,0,0,0,0,0,0,0,1,1,0,0,0,-9999,-9999,1,-9999,-9999,-9999,-9999,-9999,-9999,-9999,-9999,-9999,-9999,-9999,-9999,182,-9999,-9999,-9999,-9999,-9999,-9999,-9999,-9999,-9999,-9999,-9999,-9999,-9999,-9999,-9999,-9999,-9999,-9999,-9999,-9999,-9999,-9999,-9999,-9999,
-9999,-9999,-9999,-9999,-9999,-9999.000000000000000,-9999,-9999,-9999,-9999,-9999,-9999,-9999,-9999,-9999,-9999,-9999,-9999,-9999,-9999,-9999,-9999,-9999,-9999,-9999,-9999,-9999,-9999,-9999,-9999,-9999,-9999,-9999,-9999,-9999,-9999,-9999,-9999,-9999,-9999,-9999,-9999,-9999,-9999,-9999,-9999,-9999,-9999,-9999,-9999,-9999,-9999,-9999,-9999,182,52,63,63,14,6,13,12,13,10,8,6,4,7,9,8,6,6,6,5,4,4,3,3,3,2,2,2,2,2,2,2,2,2,1,1,2,2,3,2,1,1,1,1,1,1,1,1,1,1,1,1,1,1,1,1,2,-9999,-9999,2,2,-9999,-9999,-9999,-9999,-9999,-9999,4,3,4,4,5,-9999,-9999,-9999,-9999,-9999,-9999,-9999,-9999,-9999,-9999,-9999,-9999,-9999,-9999,-9999,-9999,-9999,-9999,-9999,-9999,-9999,-9999,-9999,-9999,-9999,-9999,-9999,-9999,-9999,-9999,-9999,-9999,-9999,-9999,-9999,-9999,-9999,-9999,-9999,-9999,-9999,-9999,-9999,-9999,-9999,-9999,-9999,-9999,-9999,-9999,-9999,-9999,78,65,63,63,64,58,55,44,41,41,31,31,31,29,28,24,22,25,32,32,27,21,23,29,26,15,13,19,20,19,18,18,18,17,17,17,17,17,16,15,15,15,14,13,13,12,12,12,11,10,9,9,8,7,7,7,6,5,4,4,3,3,3,3,3,3,4,4,3,2,2,2,2,2,2,2,2,2,2,2,2,2,2,1,2,2,1,1,1,0,0,0,0,0,1,1,0,0,0,0,0,0,0,0,0,0,0,0,0,0,0,0,0,0,0,1,1,1,1,0,0,0,0,0,1,1,1,1,1,0,0,0,1,1,1,1,1,1,1,0,0,1,2,-9999,2,-9999,182,-9999,-9999,-9999,-9999,-9999,-9999,-9999,-9999,-9999,-9999,-9999,-9999,-9999,-9999,-9999,-9999,-9999,-9999,-9999,-9999,-9999,-9999,-9999,-9999,-9999,-9999,-9999,-9999,-9999,-9999,-9999,-9999,-9999,-9999,-9999,
-9999,-9999,-9999,-9999,-9999,-9999.000000000000000,-9999,-9999,-9999,-9999,-9999,-9999,-9999,-9999,-9999,-9999,-9999,-9999,-9999,-9999,-9999,-9999,-9999,-9999,-9999,-9999,-9999,-9999,-9999,-9999,-9999,-9999,-9999,-9999,-9999,-9999,-9999,-9999,-9999,-9999,-9999,-9999,-9999,-9999,-9999,-9999,-9999,-9999,-9999,-9999,-9999,-9999,-9999,-9999,-9999,77,34,66,22,16,23,24,23,16,9,11,5,7,12,11,11,11,10,8,6,6,5,5,4,3,3,3,3,3,2,3,3,2,2,3,182,5,182,182,5,2,1,1,1,2,2,2,1,1,1,1,1,2,1,2,3,2,2,2,-9999,-9999,-9999,-9999,-9999,-9999,7,7,7,7,8,8,8,-9999,-9999,-9999,-9999,-9999,-9999,-9999,-9999,-9999,-9999,-9999,-9999,-9999,-9999,-9999,-9999,-9999,-9999,-9999,-9999,-9999,-9999,-9999,-9999,-9999,-9999,-9999,-9999,-9999,-9999,-9999,-9999,-9999,-9999,-9999,-9999,-9999,-9999,-9999,-9999,-9999,-9999,-9999,-9999,-9999,-9999,-9999,-9999,130,115,97,81,78,73,69,62,54,45,48,36,34,29,25,13,13,11,10,13,18,35,39,37,35,36,36,34,26,15,11,21,24,23,24,23,22,21,21,22,20,17,17,19,19,18,18,17,14,14,14,14,13,12,11,10,9,9,9,8,7,6,5,5,4,4,4,5,5,5,4,4,3,4,4,3,3,2,3,4,3,3,2,2,3,2,1,1,1,2,1,2,3,2,0,0,0,1,1,1,1,0,0,0,0,0,1,1,1,1,1,0,0,0,0,0,0,0,1,1,1,1,1,0,0,0,1,1,1,1,1,1,1,1,1,1,1,1,1,1,1,0,0,1,-9999,-9999,-9999,2,-9999,-9999,-9999,-9999,-9999,-9999,-9999,-9999,-9999,-9999,-9999,-9999,-9999,-9999,-9999,-9999,-9999,-9999,-9999,-9999,-9999,-9999,-9999,-9999,-9999,-9999,-9999,-9999,-9999,-9999,-9999,-9999,-9999,-9999,-9999,-9999,-9999,
-9999,-9999,-9999,-9999,-9999,-9999.000000000000000,-9999,-9999,-9999,-9999,-9999,-9999,-9999,-9999,-9999,-9999,-9999,-9999,-9999,-9999,-9999,-9999,-9999,-9999,-9999,-9999,-9999,-9999,-9999,-9999,-9999,-9999,-9999,-9999,-9999,-9999,-9999,-9999,-9999,-9999,-9999,-9999,-9999,-9999,-9999,-9999,-9999,-9999,-9999,-9999,-9999,-9999,-9999,-9999,-9999,104,66,44,14,27,40,39,27,24,13,8,6,7,9,6,11,13,12,10,9,7,6,5,5,5,4,4,4,4,3,3,4,4,4,4,3,3,5,6,5,4,3,3,3,3,3,3,2,2,2,2,3,3,3,3,3,3,3,4,5,6,-9999,-9999,-9999,7,-9999,-9999,-9999,-9999,13,182,14,-9999,-9999,-9999,-9999,-9999,-9999,-9999,-9999,-9999,-9999,-9999,-9999,-9999,-9999,-9999,-9999,-9999,-9999,-9999,-9999,-9999,-9999,-9999,-9999,-9999,-9999,-9999,-9999,-9999,-9999,-9999,-9999,-9999,-9999,-9999,-9999,-9999,-9999,-9999,-9999,-9999,-9999,-9999,-9999,-9999,-9999,-9999,-9999,-9999,-9999,182,103,80,76,65,57,55,51,44,26,11,8,8,5,13,15,21,26,34,42,42,41,40,40,39,25,23,26,14,18,25,26,27,30,33,28,26,25,28,32,-9999,-9999,24,23,22,21,18,17,18,17,16,15,17,-9999,182,17,12,10,9,8,7,6,6,7,7,6,6,6,6,6,5,5,5,4,4,4,4,6,5,4,5,5,5,5,6,4,3,2,2,3,4,3,2,1,0,0,0,1,1,1,0,0,0,0,0,1,1,1,1,1,1,1,1,1,1,1,1,1,1,1,1,0,0,1,1,2,2,2,1,1,1,1,1,1,1,1,1,1,1,1,1,-9999,-9999,-9999,-9999,4,-9999,-9999,-9999,-9999,-9999,-9999,-9999,-9999,-9999,182,-9999,-9999,-9999,-9999,-9999,-9999,-9999,-9999,-9999,-9999,-9999,-9999,-9999,-9999,-9999,-9999,-9999,-9999,-9999,-9999,-9999,-9999,-9999,-9999,-9999,-9999,-9999,
-9999,-9999,-9999,-9999,-9999,-9999.000000000000000,-9999,-9999,-9999,-9999,-9999,-9999,-9999,-9999,-9999,-9999,-9999,-9999,-9999,-9999,-9999,-9999,-9999,-9999,-9999,-9999,-9999,-9999,-9999,-9999,-9999,-9999,-9999,-9999,-9999,-9999,-9999,-9999,-9999,-9999,-9999,-9999,-9999,-9999,-9999,-9999,-9999,-9999,-9999,-9999,-9999,-9999,-9999,-9999,-9999,-9999,65,52,28,33,34,23,15,15,7,5,4,6,7,6,10,14,12,11,10,9,8,8,7,6,5,5,5,5,5,5,5,5,4,4,4,4,6,7,7,6,7,182,7,6,4,4,4,5,5,5,6,5,4,3,4,5,6,7,8,8,-9999,8,10,12,-9999,-9999,-9999,-9999,-9999,-9999,-9999,-9999,-9999,-9999,-9999,-9999,-9999,-9999,-9999,-9999,-9999,-9999,-9999,-9999,-9999,-9999,-9999,-9999,-9999,-9999,-9999,-9999,-9999,-9999,-9999,-9999,-9999,-9999,-9999,-9999,-9999,-9999,-9999,-9999,-9999,-9999,-9999,-9999,-9999,-9999,-9999,-9999,-9999,-9999,-9999,-9999,-9999,-9999,-9999,-9999,-9999,-9999,124,92,78,62,38,40,49,47,11,14,62,63,57,63,92,81,45,49,52,47,47,45,44,40,24,18,19,17,20,32,31,35,-9999,-9999,-9999,35,-9999,-9999,-9999,41,35,34,31,27,24,22,22,22,22,25,-9999,-9999,-9999,-9999,-9999,14,13,11,10,9,10,182,182,9,8,9,9,9,9,9,8,8,7,6,5,6,7,6,6,6,7,5,2,2,3,2,4,6,6,5,3,2,2,2,2,1,1,1,1,1,1,1,2,2,2,2,2,1,1,1,1,1,1,1,1,1,1,1,1,1,1,1,1,2,3,3,2,2,2,1,1,1,2,2,2,1,1,1,1,-9999,-9999,-9999,-9999,8,-9999,-9999,-9999,-9999,-9999,-9999,-9999,7,-9999,-9999,-9999,-9999,-9999,-9999,-9999,-9999,-9999,-9999,-9999,-9999,-9999,-9999,-9999,-9999,-9999,-9999,-9999,-9999,-9999,-9999,-9999,-9999,-9999,-9999,-9999,-9999,-9999,-9999,
-9999,-9999,-9999,-9999,-9999,-9999.000000000000000,-9999,-9999,-9999,-9999,-9999,-9999,-9999,-9999,-9999,-9999,-9999,-9999,-9999,-9999,-9999,-9999,-9999,-9999,-9999,-9999,-9999,-9999,-9999,-9999,-9999,-9999,-9999,-9999,-9999,-9999,-9999,-9999,-9999,-9999,-9999,-9999,-9999,-9999,-9999,-9999,-9999,-9999,-9999,-9999,-9999,-9999,-9999,-9999,-9999,-9999,74,42,22,20,17,11,20,16,6,4,4,4,4,3,4,15,5,11,11,9,10,12,11,10,8,8,6,6,6,7,7,7,7,6,6,7,9,10,7,6,9,182,9,7,7,6,7,8,8,6,7,5,5,6,9,11,-9999,-9999,11,12,14,-9999,-9999,-9999,-9999,-9999,-9999,-9999,-9999,-9999,-9999,-9999,-9999,-9999,-9999,-9999,-9999,-9999,-9999,-9999,-9999,-9999,-9999,-9999,-9999,-9999,-9999,-9999,-9999,-9999,-9999,-9999,-9999,-9999,-9999,-9999,-9999,-9999,-9999,-9999,-9999,-9999,-9999,-9999,-9999,-9999,-9999,-9999,-9999,-9999,-9999,-9999,-9999,-9999,-9999,-9999,-9999,-9999,-9999,-9999,-9999,-9999,130,94,85,74,52,39,69,46,16,45,90,76,66,77,-9999,116,111,66,46,39,39,44,45,38,34,37,34,35,37,37,40,53,-9999,-9999,-9999,60,55,182,-9999,76,64,44,34,28,24,26,25,27,30,-9999,-9999,-9999,-9999,23,19,16,14,13,12,10,13,182,182,12,11,12,13,14,16,14,15,14,12,11,10,9,9,10,11,9,6,2,2,3,4,2,4,5,6,6,5,4,4,4,5,6,6,2,3,3,2,2,2,3,3,4,3,2,2,2,2,2,2,2,1,1,1,1,1,1,1,2,3,4,4,4,3,3,2,2,1,2,2,2,2,1,1,2,-9999,-9999,-9999,-9999,-9999,10,-9999,-9999,-9999,-9999,-9999,9,-9999,-9999,-9999,-9999,-9999,-9999,-9999,-9999,-9999,-9999,-9999,-9999,-9999,-9999,-9999,-9999,-9999,-9999,-9999,-9999,-9999,-9999,-9999,-9999,-9999,-9999,-9999,-9999,-9999,-9999,-9999,-9999,
-9999,-9999,-9999,-9999,-9999,-9999.000000000000000,-9999,-9999,-9999,-9999,-9999,-9999,-9999,-9999,-9999,-9999,-9999,-9999,-9999,-9999,-9999,-9999,-9999,-9999,-9999,-9999,-9999,-9999,-9999,-9999,-9999,-9999,-9999,-9999,-9999,-9999,-9999,-9999,-9999,-9999,-9999,-9999,-9999,-9999,-9999,-9999,-9999,-9999,-9999,-9999,-9999,-9999,-9999,-9999,-9999,123,71,30,15,17,17,19,22,26,13,7,8,12,7,3,2,10,9,11,11,13,12,15,13,12,12,11,10,9,8,8,8,8,8,8,9,10,15,15,11,11,11,12,10,9,12,14,15,14,9,7,9,8,9,14,20,-9999,-9999,23,21,-9999,-9999,-9999,-9999,-9999,-9999,-9999,-9999,-9999,-9999,-9999,-9999,-9999,-9999,-9999,-9999,-9999,-9999,-9999,-9999,-9999,-9999,-9999,-9999,-9999,-9999,-9999,-9999,-9999,-9999,-9999,-9999,-9999,-9999,-9999,-9999,-9999,-9999,-9999,-9999,-9999,-9999,-9999,-9999,-9999,-9999,-9999,-9999,-9999,-9999,-9999,-9999,-9999,-9999,-9999,-9999,-9999,-9999,-9999,-9999,-9999,-9999,-9999,113,90,83,83,75,102,123,108,103,140,-9999,-9999,112,78,-9999,-9999,-9999,135,100,58,35,32,34,39,32,38,41,41,38,41,-9999,-9999,-9999,-9999,-9999,-9999,-9999,-9999,-9999,-9999,-9999,94,30,12,5,18,32,35,36,-9999,-9999,-9999,182,32,22,20,18,16,15,15,15,16,16,16,17,19,20,21,22,22,18,19,19,18,16,16,13,11,14,9,10,10,6,6,4,1,0,0,1,3,2,3,4,6,4,2,4,9,5,6,5,6,3,4,3,3,3,3,3,4,4,3,3,2,2,2,2,1,1,1,3,4,5,5,5,4,4,3,2,2,2,2,2,3,3,2,2,-9999,-9999,-9999,-9999,-9999,-9999,11,6,6,7,11,-9999,-9999,-9999,-9999,-9999,-9999,-9999,-9999,-9999,-9999,-9999,-9999,-9999,-9999,-9999,-9999,-9999,-9999,-9999,-9999,-9999,-9999,-9999,-9999,-9999,-9999,-9999,-9999,-9999,-9999,-9999,-9999,-9999,-9999,
-9999,-9999,-9999,-9999,-9999,-9999.000000000000000,-9999,-9999,-9999,-9999,-9999,-9999,-9999,-9999,-9999,-9999,-9999,-9999,-9999,-9999,-9999,-9999,-9999,-9999,-9999,-9999,-9999,-9999,-9999,-9999,-9999,-9999,-9999,-9999,-9999,-9999,-9999,-9999,-9999,-9999,-9999,-9999,-9999,-9999,-9999,-9999,-9999,-9999,-9999,-9999,-9999,-9999,-9999,-9999,-9999,121,57,29,20,17,19,20,22,17,23,20,17,12,7,4,4,6,8,9,10,14,14,14,14,15,15,14,13,13,12,11,11,11,11,11,11,14,23,22,15,14,14,15,16,17,16,13,13,13,12,11,13,13,16,-9999,-9999,-9999,-9999,-9999,-9999,-9999,-9999,-9999,-9999,-9999,-9999,-9999,-9999,-9999,-9999,-9999,-9999,-9999,-9999,-9999,-9999,-9999,-9999,-9999,-9999,-9999,-9999,-9999,-9999,-9999,-9999,-9999,-9999,-9999,-9999,-9999,-9999,-9999,-9999,-9999,-9999,-9999,-9999,-9999,-9999,-9999,-9999,-9999,-9999,-9999,-9999,-9999,-9999,-9999,-9999,-9999,-9999,-9999,-9999,-9999,182,128,86,55,60,57,60,69,81,52,41,37,73,-9999,-9999,-9999,-9999,-9999,-9999,144,149,114,84,-9999,-9999,-9999,-9999,153,100,50,40,39,29,26,37,43,47,-9999,-9999,-9999,-9999,-9999,-9999,-9999,-9999,-9999,-9999,-9999,-9999,-9999,182,94,36,14,10,9,8,-9999,-9999,-9999,-9999,182,37,28,25,22,22,21,22,22,21,24,28,30,28,29,29,29,33,32,12,8,5,4,4,5,5,5,2,1,1,1,1,1,1,1,4,6,15,21,16,16,17,13,7,6,5,6,5,7,7,7,7,6,5,6,7,6,5,4,4,3,3,3,2,2,2,2,3,6,6,6,6,6,4,3,2,2,2,4,7,-9999,11,10,-9999,-9999,-9999,-9999,-9999,-9999,14,14,10,12,182,-9999,-9999,-9999,-9999,-9999,-9999,-9999,-9999,-9999,-9999,-9999,-9999,-9999,-9999,-9999,-9999,-9999,-9999,-9999,-9999,-9999,-9999,-9999,-9999,-9999,-9999,-9999,-9999,-9999,-9999,-9999,-9999,-9999,-9999,-9999,
-9999,-9999,-9999,-9999,-9999,-9999.000000000000000,-9999,-9999,-9999,-9999,-9999,-9999,-9999,-9999,-9999,-9999,-9999,-9999,-9999,-9999,-9999,-9999,-9999,-9999,-9999,-9999,-9999,-9999,-9999,-9999,-9999,-9999,-9999,-9999,-9999,-9999,-9999,-9999,-9999,-9999,-9999,-9999,-9999,-9999,-9999,-9999,-9999,-9999,-9999,-9999,-9999,-9999,-9999,-9999,-9999,141,51,32,28,22,18,26,23,17,11,13,20,24,10,7,8,8,8,6,8,15,18,17,17,17,18,18,18,18,17,15,16,16,16,16,16,17,20,19,18,18,20,22,21,18,15,14,15,16,17,19,21,24,27,33,-9999,-9999,-9999,-9999,-9999,-9999,-9999,-9999,-9999,-9999,-9999,-9999,-9999,-9999,-9999,-9999,-9999,-9999,-9999,-9999,-9999,-9999,-9999,-9999,-9999,-9999,-9999,-9999,-9999,-9999,-9999,-9999,-9999,-9999,-9999,-9999,-9999,-9999,-9999,-9999,-9999,-9999,-9999,-9999,-9999,-9999,-9999,-9999,-9999,-9999,-9999,-9999,-9999,-9999,-9999,-9999,-9999,-9999,-9999,-9999,-9999,136,90,75,70,65,54,54,76,101,111,117,146,-9999,-9999,-9999,-9999,-9999,166,-9999,-9999,182,144,110,-9999,-9999,-9999,-9999,-9999,117,43,45,53,48,42,59,68,66,-9999,-9999,-9999,-9999,-9999,37,45,-9999,-9999,-9999,-9999,-9999,-9999,58,12,9,23,41,37,10,-9999,-9999,-9999,-9999,55,182,36,30,30,31,31,32,32,33,37,39,38,39,38,37,39,32,8,13,14,6,3,3,1,0,1,5,7,13,16,17,18,17,16,12,12,14,14,15,13,12,9,5,4,6,8,9,10,10,9,9,10,9,6,5,5,4,3,3,3,3,4,3,4,6,6,8,9,10,9,7,5,4,3,2,2,7,-9999,-9999,-9999,-9999,-9999,-9999,-9999,-9999,-9999,-9999,22,-9999,-9999,182,-9999,-9999,-9999,-9999,-9999,-9999,-9999,-9999,-9999,-9999,-9999,-9999,-9999,-9999,-9999,-9999,-9999,-9999,-9999,-9999,-9999,-9999,-9999,-9999,-9999,-9999,-9999,-9999,-9999,-9999,-9999,-9999,-9999,-9999,-9999,-9999,
-9999,-9999,-9999,-9999,-9999,-9999.000000000000000,-9999,-9999,-9999,-9999,-9999,-9999,-9999,-9999,-9999,-9999,-9999,-9999,-9999,-9999,-9999,-9999,-9999,-9999,-9999,-9999,-9999,-9999,-9999,-9999,-9999,-9999,-9999,-9999,-9999,-9999,-9999,-9999,-9999,-9999,-9999,-9999,-9999,-9999,-9999,-9999,-9999,-9999,-9999,-9999,-9999,-9999,-9999,-9999,-9999,146,70,74,38,28,32,31,27,22,15,17,29,23,13,6,13,13,9,5,7,21,22,21,22,23,23,23,23,23,23,22,21,21,22,22,22,21,22,22,22,22,23,24,25,24,21,19,23,25,27,31,40,45,-9999,-9999,-9999,-9999,-9999,-9999,-9999,-9999,-9999,-9999,-9999,-9999,-9999,-9999,-9999,-9999,-9999,-9999,-9999,-9999,-9999,-9999,-9999,-9999,-9999,-9999,-9999,-9999,-9999,-9999,-9999,-9999,-9999,-9999,-9999,-9999,-9999,-9999,-9999,-9999,-9999,-9999,-9999,-9999,-9999,-9999,-9999,-9999,-9999,-9999,-9999,-9999,-9999,-9999,-9999,-9999,-9999,-9999,-9999,-9999,-9999,-9999,-9999,148,103,88,68,69,73,63,58,83,-9999,-9999,-9999,-9999,-9999,-9999,-9999,-9999,156,-9999,-9999,-9999,-9999,182,157,112,127,-9999,-9999,131,63,56,89,103,118,116,98,-9999,97,77,65,43,31,33,38,42,44,-9999,37,-9999,17,9,6,9,10,14,41,65,43,-9999,-9999,-9999,70,-9999,50,43,42,42,42,43,43,43,46,48,50,45,38,44,47,41,37,41,26,7,1,1,1,4,9,18,21,20,20,20,19,19,18,18,19,20,21,20,18,16,13,12,9,10,10,10,11,10,9,8,8,8,8,8,8,7,6,6,5,6,8,9,14,14,13,12,15,17,11,9,9,7,4,3,7,-9999,-9999,-9999,-9999,-9999,-9999,-9999,-9999,-9999,-9999,-9999,22,26,-9999,-9999,-9999,-9999,-9999,-9999,-9999,-9999,-9999,-9999,-9999,-9999,-9999,-9999,-9999,-9999,-9999,-9999,-9999,-9999,-9999,-9999,-9999,-9999,-9999,-9999,-9999,-9999,-9999,-9999,-9999,-9999,-9999,-9999,-9999,-9999,-9999,-9999,
-9999,-9999,-9999,-9999,-9999,-9999.000000000000000,-9999,-9999,-9999,-9999,-9999,-9999,-9999,-9999,-9999,-9999,-9999,-9999,-9999,-9999,-9999,-9999,-9999,-9999,-9999,-9999,-9999,-9999,-9999,-9999,-9999,-9999,-9999,-9999,-9999,-9999,-9999,-9999,-9999,-9999,-9999,-9999,-9999,-9999,-9999,-9999,-9999,-9999,-9999,-9999,-9999,-9999,-9999,-9999,-9999,182,120,100,99,38,35,38,23,18,17,15,26,25,13,19,18,16,7,3,5,18,21,25,27,28,29,30,30,30,31,30,29,29,29,29,29,29,30,29,29,30,30,32,33,31,24,29,35,39,39,-9999,-9999,-9999,-9999,-9999,-9999,-9999,-9999,-9999,-9999,-9999,-9999,-9999,-9999,-9999,-9999,-9999,-9999,-9999,-9999,-9999,-9999,-9999,-9999,-9999,-9999,-9999,-9999,-9999,-9999,-9999,-9999,-9999,-9999,-9999,-9999,-9999,-9999,-9999,-9999,-9999,-9999,-9999,-9999,-9999,-9999,-9999,-9999,-9999,-9999,-9999,-9999,-9999,-9999,-9999,-9999,-9999,-9999,-9999,-9999,-9999,-9999,-9999,-9999,-9999,-9999,155,139,130,117,98,92,83,93,149,-9999,-9999,-9999,173,-9999,-9999,-9999,-9999,166,-9999,-9999,-9999,-9999,-9999,-9999,166,-9999,-9999,166,160,117,82,-9999,137,-9999,142,117,94,69,46,44,45,37,35,32,28,25,21,22,16,12,6,8,6,15,15,22,60,71,-9999,-9999,-9999,182,83,66,62,58,57,56,55,55,54,55,57,58,58,53,26,10,6,5,2,1,0,1,10,20,22,24,24,22,20,17,15,16,17,18,19,22,20,15,11,9,4,4,1,1,1,3,9,9,9,9,10,11,11,10,8,8,8,9,8,7,8,9,19,28,26,23,-9999,-9999,19,17,19,18,15,12,-9999,-9999,-9999,-9999,-9999,-9999,-9999,-9999,-9999,-9999,-9999,-9999,39,25,-9999,-9999,-9999,-9999,-9999,-9999,-9999,-9999,-9999,-9999,-9999,-9999,-9999,-9999,-9999,-9999,-9999,-9999,-9999,-9999,-9999,-9999,-9999,-9999,-9999,-9999,-9999,-9999,-9999,-9999,-9999,-9999,-9999,-9999,-9999,-9999,-9999,-9999,-9999,
-9999,-9999,-9999,-9999,-9999,-9999.000000000000000,-9999,-9999,-9999,-9999,-9999,-9999,-9999,-9999,-9999,-9999,-9999,-9999,-9999,-9999,-9999,-9999,-9999,-9999,-9999,-9999,-9999,-9999,-9999,-9999,-9999,-9999,-9999,-9999,-9999,-9999,-9999,-9999,-9999,-9999,-9999,-9999,-9999,-9999,-9999,-9999,-9999,-9999,-9999,-9999,-9999,-9999,-9999,-9999,-9999,-9999,165,138,139,80,24,35,30,23,29,22,27,20,16,32,28,17,8,4,8,23,29,31,32,34,36,36,37,37,38,38,38,38,37,38,39,39,40,40,40,39,38,39,37,31,30,40,49,55,-9999,182,-9999,-9999,-9999,-9999,-9999,-9999,-9999,-9999,-9999,-9999,-9999,-9999,-9999,-9999,-9999,-9999,-9999,-9999,-9999,-9999,-9999,-9999,-9999,-9999,-9999,-9999,-9999,-9999,-9999,-9999,-9999,-9999,-9999,-9999,-9999,-9999,-9999,-9999,-9999,-9999,-9999,-9999,-9999,-9999,-9999,-9999,-9999,-9999,-9999,-9999,-9999,-9999,-9999,-9999,-9999,-9999,-9999,-9999,-9999,-9999,-9999,-9999,-9999,-9999,178,165,153,142,131,120,114,95,127,-9999,-9999,176,-9999,-9999,-9999,-9999,-9999,-9999,182,-9999,-9999,-9999,-9999,-9999,-9999,-9999,163,-9999,-9999,-9999,161,122,109,128,-9999,-9999,144,113,85,60,43,37,36,41,34,34,29,35,47,47,38,28,18,13,12,26,23,25,-9999,182,-9999,-9999,-9999,109,93,80,60,62,70,68,67,66,65,67,69,71,53,28,33,28,9,1,0,0,0,1,16,27,27,26,24,22,18,16,17,17,17,11,3,1,2,4,5,4,2,0,0,0,0,0,3,4,11,13,14,12,14,12,11,12,14,10,12,16,30,33,34,-9999,-9999,-9999,-9999,31,-9999,-9999,-9999,20,18,-9999,-9999,-9999,-9999,-9999,-9999,-9999,-9999,-9999,-9999,-9999,-9999,42,32,-9999,-9999,-9999,-9999,-9999,-9999,-9999,-9999,-9999,-9999,-9999,-9999,-9999,-9999,-9999,-9999,-9999,-9999,-9999,-9999,-9999,-9999,-9999,-9999,-9999,-9999,-9999,-9999,-9999,-9999,-9999,-9999,-9999,-9999,-9999,-9999,-9999,-9999,-9999,
-9999,-9999,-9999,-9999,-9999,-9999.000000000000000,-9999,-9999,-9999,-9999,-9999,-9999,-9999,-9999,-9999,-9999,-9999,-9999,-9999,-9999,-9999,-9999,-9999,-9999,-9999,-9999,-9999,-9999,-9999,-9999,-9999,-9999,-9999,-9999,-9999,-9999,-9999,-9999,-9999,-9999,-9999,-9999,-9999,-9999,-9999,-9999,-9999,-9999,-9999,-9999,-9999,-9999,-9999,-9999,-9999,-9999,-9999,169,145,134,54,26,54,48,51,48,40,22,33,41,32,17,6,6,10,24,33,37,40,41,43,45,47,48,48,48,47,45,45,46,48,50,51,51,50,47,45,42,36,38,49,57,62,69,77,-9999,-9999,-9999,-9999,-9999,-9999,-9999,-9999,-9999,-9999,-9999,-9999,-9999,-9999,-9999,-9999,-9999,-9999,-9999,-9999,-9999,-9999,-9999,-9999,-9999,-9999,-9999,-9999,-9999,-9999,-9999,-9999,-9999,-9999,-9999,-9999,-9999,-9999,-9999,-9999,-9999,-9999,-9999,-9999,-9999,-9999,-9999,-9999,-9999,-9999,-9999,-9999,-9999,-9999,-9999,-9999,-9999,-9999,-9999,-9999,-9999,-9999,-9999,-9999,-9999,-9999,171,164,160,158,146,122,121,168,-9999,-9999,-9999,-9999,-9999,-9999,-9999,-9999,-9999,-9999,-9999,-9999,-9999,175,156,132,169,-9999,-9999,-9999,-9999,-9999,148,107,155,165,-9999,-9999,143,104,75,70,51,44,53,47,84,87,82,97,86,85,81,66,28,20,37,23,29,-9999,-9999,-9999,-9999,-9999,127,117,95,62,44,46,69,76,74,72,72,77,83,76,79,74,63,16,2,0,0,0,1,6,18,26,30,30,26,22,18,13,5,1,0,0,1,1,2,6,6,5,2,1,1,0,0,1,1,3,9,15,16,15,14,14,16,19,15,21,22,40,41,39,38,-9999,-9999,-9999,-9999,-9999,-9999,-9999,32,29,25,-9999,-9999,-9999,-9999,-9999,-9999,-9999,-9999,-9999,-9999,56,37,-9999,-9999,-9999,-9999,-9999,-9999,-9999,-9999,-9999,-9999,-9999,-9999,-9999,-9999,-9999,-9999,-9999,-9999,-9999,-9999,-9999,-9999,-9999,-9999,-9999,-9999,-9999,-9999,-9999,-9999,-9999,-9999,-9999,-9999,-9999,-9999,-9999,-9999,-9999,-9999,
-9999,-9999,-9999,-9999,-9999,-9999.000000000000000,-9999,-9999,-9999,-9999,-9999,-9999,-9999,-9999,-9999,-9999,-9999,-9999,-9999,-9999,-9999,-9999,-9999,-9999,-9999,-9999,-9999,-9999,-9999,-9999,-9999,-9999,-9999,-9999,-9999,-9999,-9999,-9999,-9999,-9999,-9999,-9999,-9999,-9999,-9999,-9999,-9999,-9999,-9999,-9999,-9999,-9999,-9999,-9999,-9999,-9999,-9999,182,152,141,136,51,95,112,94,107,61,43,46,36,35,33,22,14,13,27,36,46,49,50,53,58,61,63,64,60,58,58,57,59,60,60,60,59,57,54,53,48,42,55,66,71,76,81,-9999,-9999,-9999,-9999,-9999,-9999,-9999,-9999,-9999,-9999,-9999,-9999,-9999,-9999,-9999,-9999,-9999,-9999,-9999,-9999,-9999,-9999,-9999,-9999,-9999,-9999,-9999,-9999,-9999,-9999,-9999,-9999,-9999,-9999,-9999,-9999,-9999,-9999,-9999,-9999,-9999,-9999,-9999,-9999,-9999,-9999,-9999,-9999,-9999,-9999,-9999,-9999,-9999,-9999,-9999,-9999,-9999,-9999,-9999,-9999,-9999,-9999,-9999,-9999,-9999,-9999,-9999,182,-9999,179,172,177,178,179,-9999,-9999,-9999,-9999,-9999,-9999,-9999,-9999,137,146,157,166,176,-9999,-9999,-9999,177,-9999,-9999,-9999,-9999,-9999,-9999,173,165,-9999,-9999,182,-9999,171,168,141,156,165,116,121,155,164,140,119,119,119,123,128,129,117,75,40,31,25,30,49,-9999,-9999,-9999,-9999,74,72,86,76,53,45,71,79,71,61,73,85,77,57,67,41,9,1,1,1,1,0,0,0,1,5,12,16,4,1,0,0,0,0,0,0,0,0,1,2,5,6,6,6,1,2,3,5,6,13,14,11,14,18,17,19,24,24,22,24,43,45,45,40,37,37,38,44,45,-9999,-9999,-9999,35,30,34,-9999,-9999,-9999,-9999,-9999,-9999,-9999,54,34,37,52,-9999,-9999,-9999,-9999,-9999,-9999,-9999,-9999,-9999,-9999,-9999,-9999,-9999,-9999,-9999,-9999,-9999,-9999,-9999,-9999,-9999,-9999,-9999,-9999,-9999,-9999,-9999,-9999,-9999,-9999,-9999,-9999,-9999,-9999,-9999,-9999,-9999,-9999,-9999,-9999,
-9999,-9999,-9999,-9999,-9999,-9999.000000000000000,-9999,-9999,-9999,-9999,-9999,-9999,-9999,-9999,-9999,-9999,-9999,-9999,-9999,-9999,-9999,-9999,-9999,-9999,-9999,-9999,-9999,-9999,-9999,-9999,-9999,-9999,-9999,-9999,-9999,-9999,-9999,-9999,-9999,-9999,-9999,-9999,-9999,-9999,-9999,-9999,-9999,-9999,-9999,-9999,-9999,-9999,-9999,-9999,-9999,-9999,-9999,-9999,175,156,152,120,129,138,125,128,83,55,48,50,36,27,27,33,29,49,56,57,58,61,65,69,73,76,77,75,72,71,72,73,72,72,70,69,65,68,58,60,73,79,84,88,91,-9999,118,-9999,-9999,-9999,-9999,-9999,-9999,-9999,-9999,-9999,-9999,-9999,-9999,-9999,-9999,-9999,-9999,-9999,-9999,-9999,-9999,-9999,-9999,-9999,-9999,-9999,-9999,-9999,-9999,-9999,-9999,-9999,-9999,-9999,-9999,-9999,-9999,-9999,-9999,-9999,-9999,-9999,-9999,-9999,-9999,-9999,-9999,-9999,-9999,-9999,-9999,-9999,-9999,-9999,-9999,-9999,-9999,-9999,-9999,-9999,-9999,-9999,-9999,-9999,-9999,-9999,-9999,-9999,-9999,-9999,178,-9999,-9999,-9999,-9999,-9999,151,124,127,134,140,124,107,119,139,166,-9999,-9999,-9999,-9999,-9999,-9999,-9999,-9999,-9999,-9999,-9999,-9999,-9999,-9999,-9999,-9999,-9999,182,-9999,-9999,-9999,-9999,-9999,-9999,-9999,174,147,131,127,131,140,147,151,149,131,88,41,32,33,39,67,74,59,81,96,105,108,90,72,55,60,75,75,65,43,25,17,13,18,12,5,18,9,9,6,1,0,0,0,0,0,0,0,0,0,0,0,0,0,0,0,0,0,0,0,0,0,0,0,0,3,2,5,11,11,13,16,27,24,28,35,37,34,38,49,51,51,47,44,47,182,-9999,-9999,-9999,-9999,-9999,45,37,47,65,-9999,-9999,-9999,-9999,-9999,69,60,51,51,87,-9999,-9999,-9999,-9999,-9999,-9999,-9999,-9999,-9999,-9999,-9999,-9999,-9999,-9999,-9999,-9999,-9999,-9999,-9999,-9999,-9999,-9999,-9999,-9999,-9999,-9999,-9999,-9999,-9999,-9999,-9999,-9999,-9999,-9999,-9999,-9999,-9999,-9999,-9999,-9999,
-9999,-9999,-9999,-9999,-9999,-9999.000000000000000,-9999,-9999,-9999,-9999,-9999,-9999,-9999,-9999,-9999,-9999,-9999,-9999,-9999,-9999,-9999,-9999,-9999,-9999,-9999,-9999,-9999,-9999,-9999,-9999,-9999,-9999,-9999,-9999,-9999,-9999,-9999,-9999,-9999,-9999,-9999,-9999,-9999,-9999,-9999,-9999,-9999,-9999,-9999,-9999,-9999,-9999,-9999,-9999,-9999,-9999,-9999,-9999,-9999,177,161,149,139,132,153,157,132,98,74,55,45,31,38,51,49,66,63,64,67,78,81,84,87,90,90,87,85,87,87,87,85,86,84,84,83,84,86,95,101,102,105,108,119,133,-9999,-9999,-9999,-9999,-9999,-9999,-9999,-9999,-9999,-9999,-9999,-9999,-9999,-9999,-9999,-9999,-9999,-9999,-9999,-9999,-9999,-9999,-9999,-9999,-9999,-9999,-9999,-9999,-9999,-9999,-9999,-9999,-9999,-9999,-9999,-9999,-9999,-9999,-9999,-9999,-9999,-9999,-9999,-9999,-9999,-9999,-9999,-9999,-9999,-9999,-9999,-9999,-9999,-9999,-9999,-9999,-9999,-9999,-9999,-9999,-9999,-9999,-9999,-9999,-9999,-9999,-9999,-9999,-9999,181,176,163,164,159,139,121,111,103,113,130,150,158,159,155,162,173,-9999,-9999,-9999,-9999,-9999,-9999,-9999,-9999,-9999,-9999,-9999,-9999,-9999,-9999,182,-9999,-9999,-9999,-9999,-9999,-9999,-9999,178,177,-9999,174,128,120,128,137,145,151,157,162,162,140,71,51,39,44,65,97,106,117,121,127,128,114,95,91,83,82,62,46,28,20,11,7,10,46,108,150,148,63,31,2,1,0,0,0,0,0,0,0,0,0,0,0,0,0,0,0,0,0,0,0,0,0,0,0,1,1,2,5,8,19,27,40,47,46,44,46,58,59,60,60,58,56,54,-9999,-9999,-9999,-9999,-9999,-9999,-9999,60,69,81,-9999,-9999,-9999,84,84,86,82,93,115,126,182,-9999,-9999,-9999,-9999,-9999,-9999,-9999,-9999,-9999,-9999,-9999,-9999,-9999,-9999,-9999,-9999,-9999,-9999,-9999,-9999,-9999,-9999,-9999,-9999,-9999,-9999,-9999,-9999,-9999,-9999,-9999,-9999,-9999,-9999,-9999,-9999,-9999,-9999,-9999,-9999,
-9999,-9999,-9999,-9999,-9999,-9999.000000000000000,-9999,-9999,-9999,-9999,-9999,-9999,-9999,-9999,-9999,-9999,-9999,-9999,-9999,-9999,-9999,-9999,-9999,-9999,-9999,-9999,-9999,-9999,-9999,-9999,-9999,-9999,-9999,-9999,-9999,-9999,-9999,-9999,-9999,-9999,-9999,-9999,-9999,-9999,-9999,-9999,-9999,-9999,-9999,-9999,-9999,-9999,-9999,-9999,-9999,-9999,-9999,-9999,-9999,-9999,-9999,180,174,156,165,167,162,157,141,106,62,48,56,77,57,82,75,79,82,89,95,98,101,105,106,106,104,103,103,102,100,102,103,103,103,107,112,117,121,125,132,149,-9999,-9999,-9999,-9999,-9999,-9999,-9999,-9999,-9999,-9999,-9999,-9999,-9999,-9999,-9999,-9999,-9999,-9999,-9999,-9999,-9999,-9999,-9999,-9999,-9999,-9999,-9999,-9999,-9999,-9999,-9999,-9999,-9999,-9999,-9999,-9999,-9999,-9999,-9999,-9999,-9999,-9999,-9999,-9999,-9999,-9999,-9999,-9999,-9999,-9999,-9999,-9999,-9999,-9999,-9999,-9999,-9999,-9999,-9999,-9999,-9999,-9999,-9999,-9999,-9999,-9999,-9999,-9999,-9999,-9999,-9999,170,144,115,136,131,128,115,103,106,132,152,166,171,172,174,177,178,-9999,-9999,-9999,-9999,-9999,-9999,-9999,-9999,-9999,-9999,-9999,-9999,-9999,-9999,-9999,-9999,-9999,-9999,-9999,-9999,-9999,-9999,-9999,-9999,-9999,166,133,129,129,135,144,152,161,167,167,163,130,110,71,44,42,56,88,112,119,135,132,118,99,81,108,104,83,59,40,42,28,12,30,53,132,172,177,169,107,43,1,0,0,0,0,0,0,0,0,0,0,0,0,0,0,0,0,0,0,0,1,1,0,0,0,1,3,3,19,42,53,47,42,51,59,58,63,68,68,68,67,66,67,62,-9999,-9999,-9999,-9999,-9999,-9999,-9999,-9999,-9999,-9999,92,99,106,103,-9999,128,-9999,-9999,-9999,-9999,-9999,-9999,-9999,-9999,-9999,-9999,-9999,-9999,-9999,-9999,-9999,-9999,-9999,-9999,-9999,-9999,-9999,-9999,-9999,-9999,-9999,-9999,-9999,-9999,-9999,-9999,-9999,-9999,-9999,-9999,-9999,-9999,-9999,-9999,-9999,-9999,-9999,-9999,-9999,-9999,
-9999,-9999,-9999,-9999,-9999,-9999.000000000000000,-9999,-9999,-9999,-9999,-9999,-9999,-9999,-9999,-9999,-9999,-9999,-9999,-9999,-9999,-9999,-9999,-9999,-9999,-9999,-9999,-9999,-9999,-9999,-9999,-9999,-9999,-9999,-9999,-9999,-9999,-9999,-9999,-9999,-9999,-9999,-9999,-9999,-9999,-9999,-9999,-9999,-9999,-9999,-9999,-9999,-9999,-9999,-9999,-9999,-9999,-9999,-9999,-9999,-9999,-9999,-9999,181,165,172,174,172,165,157,128,117,96,95,100,78,92,94,95,98,100,104,108,114,118,119,119,118,118,118,117,115,116,120,122,125,128,132,135,138,150,-9999,-9999,-9999,-9999,-9999,-9999,-9999,-9999,-9999,-9999,-9999,-9999,-9999,-9999,-9999,-9999,-9999,-9999,-9999,-9999,-9999,-9999,-9999,-9999,-9999,-9999,-9999,-9999,-9999,-9999,-9999,-9999,-9999,-9999,-9999,-9999,-9999,-9999,-9999,-9999,-9999,-9999,-9999,-9999,-9999,-9999,-9999,-9999,-9999,-9999,-9999,-9999,-9999,-9999,-9999,-9999,-9999,-9999,-9999,-9999,-9999,-9999,-9999,-9999,-9999,-9999,-9999,-9999,-9999,-9999,-9999,179,175,164,101,112,132,137,127,127,130,138,152,163,174,176,176,178,178,178,178,-9999,-9999,-9999,-9999,-9999,-9999,-9999,-9999,-9999,-9999,-9999,-9999,-9999,-9999,-9999,-9999,-9999,-9999,-9999,-9999,-9999,-9999,-9999,-9999,168,145,137,136,138,147,156,163,170,170,171,171,165,156,101,39,65,80,104,119,126,134,137,125,89,117,132,131,114,102,91,57,51,54,99,172,179,179,179,177,161,34,0,0,0,0,0,1,0,0,0,0,0,0,0,0,0,0,0,0,1,2,1,1,1,1,2,2,4,46,87,82,73,74,80,84,81,79,74,78,78,77,75,74,72,-9999,-9999,-9999,-9999,-9999,-9999,-9999,-9999,-9999,126,104,-9999,139,-9999,-9999,-9999,-9999,-9999,-9999,-9999,-9999,-9999,-9999,-9999,-9999,-9999,-9999,-9999,-9999,-9999,-9999,-9999,-9999,-9999,-9999,-9999,-9999,-9999,-9999,-9999,-9999,-9999,-9999,-9999,-9999,-9999,-9999,-9999,-9999,-9999,-9999,-9999,-9999,-9999,-9999,-9999,-9999,-9999,-9999,-9999,
-9999,-9999,-9999,-9999,-9999,-9999.000000000000000,-9999,-9999,-9999,-9999,-9999,-9999,-9999,-9999,-9999,-9999,-9999,-9999,-9999,-9999,-9999,-9999,-9999,-9999,-9999,-9999,-9999,-9999,-9999,-9999,-9999,-9999,-9999,-9999,-9999,-9999,-9999,-9999,-9999,-9999,-9999,-9999,-9999,-9999,-9999,-9999,-9999,-9999,-9999,-9999,-9999,-9999,-9999,-9999,-9999,-9999,-9999,-9999,-9999,-9999,-9999,-9999,-9999,179,172,180,177,168,151,132,123,114,116,112,101,104,116,113,109,112,115,119,125,130,131,129,129,131,133,132,132,132,134,136,140,144,147,150,154,-9999,-9999,-9999,-9999,-9999,-9999,-9999,-9999,-9999,-9999,-9999,-9999,-9999,-9999,-9999,-9999,-9999,-9999,-9999,-9999,-9999,-9999,-9999,-9999,-9999,-9999,-9999,-9999,-9999,-9999,-9999,-9999,-9999,-9999,-9999,-9999,-9999,-9999,-9999,-9999,-9999,-9999,-9999,-9999,-9999,-9999,-9999,-9999,-9999,-9999,-9999,-9999,-9999,-9999,-9999,-9999,-9999,-9999,-9999,-9999,-9999,-9999,-9999,-9999,-9999,-9999,-9999,-9999,-9999,-9999,-9999,181,175,152,112,121,161,161,164,159,155,153,156,161,170,176,177,178,178,177,176,172,167,169,175,179,-9999,-9999,-9999,-9999,182,179,178,178,178,178,-9999,-9999,-9999,-9999,-9999,-9999,-9999,-9999,-9999,178,173,159,149,145,148,153,160,166,170,172,173,174,174,175,167,87,52,73,88,98,119,117,149,144,124,132,146,145,139,135,125,107,69,83,126,176,179,179,177,178,178,173,66,2,1,0,0,0,0,0,0,0,1,1,1,1,1,0,0,1,1,2,2,1,2,3,3,3,25,113,121,122,114,95,81,66,75,88,87,89,82,82,84,84,-9999,86,-9999,-9999,-9999,-9999,-9999,-9999,-9999,-9999,-9999,129,-9999,-9999,-9999,-9999,-9999,-9999,-9999,-9999,-9999,-9999,-9999,-9999,-9999,-9999,-9999,-9999,-9999,-9999,-9999,-9999,-9999,-9999,-9999,-9999,-9999,-9999,-9999,-9999,-9999,-9999,-9999,-9999,-9999,-9999,-9999,-9999,-9999,-9999,-9999,-9999,-9999,-9999,-9999,-9999,-9999,-9999,-9999,-9999,-9999,
-9999,-9999,-9999,-9999,-9999,-9999.000000000000000,-9999,-9999,-9999,-9999,-9999,-9999,-9999,-9999,-9999,-9999,-9999,-9999,-9999,-9999,-9999,-9999,-9999,-9999,-9999,-9999,-9999,-9999,-9999,-9999,-9999,-9999,-9999,-9999,-9999,-9999,-9999,-9999,-9999,-9999,-9999,-9999,-9999,-9999,-9999,-9999,-9999,-9999,-9999,-9999,-9999,-9999,-9999,-9999,-9999,-9999,-9999,-9999,-9999,-9999,-9999,-9999,-9999,182,175,-9999,182,175,169,158,150,123,124,124,122,115,115,123,127,125,125,131,138,142,143,142,142,143,146,150,152,155,158,159,155,155,159,162,-9999,-9999,-9999,-9999,-9999,-9999,-9999,-9999,-9999,-9999,-9999,-9999,-9999,-9999,-9999,-9999,-9999,-9999,-9999,-9999,-9999,-9999,-9999,-9999,-9999,-9999,-9999,-9999,-9999,-9999,-9999,-9999,-9999,-9999,-9999,-9999,-9999,-9999,-9999,-9999,-9999,-9999,-9999,-9999,-9999,-9999,-9999,-9999,-9999,-9999,-9999,-9999,-9999,-9999,-9999,-9999,-9999,-9999,-9999,-9999,-9999,-9999,-9999,-9999,-9999,-9999,-9999,-9999,-9999,-9999,-9999,-9999,182,166,144,162,171,175,175,175,171,168,166,165,168,173,177,178,179,178,177,174,170,165,165,172,178,179,179,-9999,-9999,-9999,180,180,180,179,179,179,179,180,-9999,181,181,181,180,178,176,172,159,158,163,160,161,164,167,170,173,175,176,175,177,178,164,100,67,77,95,100,100,132,161,148,136,153,151,149,145,144,131,103,137,152,177,180,179,178,178,179,180,175,131,20,1,1,0,0,0,0,0,0,0,0,0,1,0,0,1,1,1,2,3,2,3,4,21,121,131,134,133,128,109,92,76,96,98,99,101,95,91,89,83,86,93,-9999,-9999,-9999,-9999,-9999,-9999,-9999,-9999,-9999,167,-9999,-9999,-9999,-9999,-9999,-9999,-9999,-9999,-9999,-9999,-9999,-9999,-9999,-9999,-9999,-9999,-9999,-9999,-9999,-9999,-9999,-9999,-9999,-9999,-9999,-9999,-9999,-9999,-9999,-9999,-9999,-9999,-9999,-9999,-9999,-9999,-9999,-9999,-9999,-9999,-9999,-9999,-9999,-9999,-9999,-9999,-9999,-9999,-9999,
-9999,-9999,-9999,-9999,-9999,-9999.000000000000000,-9999,-9999,-9999,-9999,-9999,-9999,-9999,-9999,-9999,-9999,-9999,-9999,-9999,-9999,-9999,-9999,-9999,-9999,-9999,-9999,-9999,-9999,-9999,-9999,-9999,-9999,-9999,-9999,-9999,-9999,-9999,-9999,-9999,-9999,-9999,-9999,-9999,-9999,-9999,-9999,-9999,-9999,-9999,-9999,-9999,-9999,-9999,-9999,-9999,-9999,-9999,-9999,-9999,-9999,-9999,-9999,-9999,-9999,181,-9999,-9999,180,178,178,174,135,108,121,140,142,140,139,145,144,142,145,149,153,156,164,167,166,167,165,171,-9999,-9999,-9999,175,-9999,174,171,-9999,-9999,-9999,-9999,-9999,-9999,-9999,-9999,-9999,-9999,-9999,-9999,-9999,-9999,-9999,-9999,-9999,-9999,-9999,-9999,-9999,-9999,-9999,-9999,-9999,-9999,-9999,-9999,-9999,-9999,-9999,-9999,-9999,-9999,-9999,-9999,-9999,-9999,-9999,-9999,-9999,-9999,-9999,-9999,-9999,-9999,-9999,-9999,-9999,-9999,-9999,-9999,-9999,-9999,-9999,-9999,-9999,-9999,-9999,-9999,-9999,-9999,-9999,-9999,-9999,-9999,-9999,-9999,-9999,-9999,-9999,-9999,181,176,179,178,178,179,180,179,177,176,175,173,173,176,178,179,179,179,176,171,166,163,163,168,175,178,178,179,179,180,180,180,180,180,180,180,180,180,181,181,181,181,181,178,178,171,164,160,170,168,166,166,167,171,174,175,176,-9999,181,-9999,181,169,121,106,102,104,78,87,165,164,128,152,154,144,150,160,139,175,179,176,181,181,180,179,179,180,181,181,181,175,160,77,5,0,0,0,0,1,2,2,1,4,1,1,8,34,1,5,4,4,2,2,66,116,133,136,132,115,103,99,94,105,105,105,102,103,106,96,92,98,96,-9999,182,-9999,-9999,-9999,-9999,-9999,-9999,-9999,-9999,-9999,-9999,-9999,-9999,-9999,-9999,-9999,-9999,-9999,-9999,-9999,-9999,-9999,-9999,-9999,-9999,-9999,-9999,-9999,-9999,-9999,-9999,-9999,-9999,-9999,-9999,-9999,-9999,-9999,-9999,-9999,-9999,-9999,-9999,-9999,-9999,-9999,-9999,-9999,-9999,-9999,-9999,-9999,-9999,-9999,-9999,-9999,-9999,-9999,
-9999,-9999,-9999,-9999,-9999,-9999.000000000000000,-9999,-9999,-9999,-9999,-9999,-9999,-9999,-9999,-9999,-9999,-9999,-9999,-9999,-9999,-9999,-9999,-9999,-9999,-9999,-9999,-9999,-9999,-9999,-9999,-9999,-9999,-9999,-9999,-9999,-9999,-9999,-9999,-9999,-9999,-9999,-9999,-9999,-9999,-9999,-9999,-9999,-9999,-9999,-9999,-9999,-9999,-9999,-9999,-9999,-9999,-9999,-9999,-9999,-9999,-9999,-9999,-9999,-9999,-9999,182,-9999,182,181,181,180,148,111,132,156,146,148,142,156,160,158,157,158,168,-9999,-9999,-9999,-9999,-9999,-9999,182,-9999,-9999,-9999,-9999,-9999,-9999,178,178,-9999,-9999,-9999,-9999,-9999,-9999,-9999,-9999,-9999,-9999,-9999,-9999,-9999,-9999,-9999,-9999,-9999,-9999,-9999,-9999,-9999,-9999,-9999,-9999,-9999,-9999,-9999,-9999,-9999,-9999,-9999,-9999,-9999,-9999,-9999,-9999,-9999,-9999,-9999,-9999,-9999,-9999,-9999,-9999,-9999,-9999,-9999,-9999,-9999,-9999,-9999,-9999,-9999,-9999,-9999,-9999,-9999,-9999,-9999,-9999,-9999,-9999,-9999,-9999,-9999,-9999,-9999,182,-9999,-9999,182,182,181,180,180,180,180,181,180,180,179,178,177,176,177,178,178,178,177,175,169,165,166,169,171,174,175,177,179,180,180,180,181,181,180,180,180,180,180,180,181,181,181,-9999,181,181,176,173,168,170,169,168,168,169,171,174,175,175,176,-9999,-9999,182,181,174,166,159,155,153,168,169,173,151,152,166,166,161,164,145,181,181,181,181,181,181,181,181,181,181,181,181,181,181,179,153,59,25,1,0,0,0,1,0,1,1,44,169,178,77,11,9,11,9,21,54,92,131,121,102,97,106,108,104,104,109,109,105,112,116,115,111,109,106,-9999,-9999,-9999,-9999,-9999,-9999,-9999,-9999,-9999,-9999,-9999,-9999,-9999,-9999,-9999,-9999,-9999,-9999,-9999,-9999,-9999,-9999,-9999,-9999,-9999,-9999,-9999,-9999,-9999,-9999,-9999,-9999,-9999,-9999,-9999,-9999,-9999,-9999,-9999,-9999,-9999,-9999,-9999,-9999,-9999,-9999,-9999,-9999,-9999,-9999,-9999,-9999,-9999,-9999,-9999,-9999,-9999,-9999,-9999,
-9999,-9999,-9999,-9999,-9999,-9999.000000000000000,-9999,-9999,-9999,-9999,-9999,-9999,-9999,-9999,-9999,-9999,-9999,-9999,-9999,-9999,-9999,-9999,-9999,-9999,-9999,-9999,-9999,-9999,-9999,-9999,-9999,-9999,-9999,-9999,-9999,-9999,-9999,-9999,-9999,-9999,-9999,-9999,-9999,-9999,-9999,-9999,-9999,-9999,-9999,-9999,-9999,-9999,-9999,-9999,-9999,-9999,-9999,-9999,-9999,-9999,-9999,-9999,-9999,-9999,-9999,182,182,-9999,182,182,182,177,139,153,164,155,158,153,167,168,167,164,-9999,-9999,-9999,-9999,-9999,-9999,-9999,-9999,-9999,-9999,-9999,-9999,-9999,-9999,-9999,181,181,181,-9999,-9999,-9999,-9999,-9999,-9999,-9999,-9999,-9999,-9999,-9999,-9999,-9999,-9999,-9999,-9999,-9999,-9999,-9999,-9999,-9999,-9999,-9999,-9999,-9999,-9999,-9999,-9999,-9999,-9999,-9999,-9999,-9999,-9999,-9999,-9999,-9999,-9999,-9999,-9999,-9999,-9999,-9999,-9999,-9999,-9999,-9999,-9999,-9999,-9999,-9999,-9999,-9999,-9999,-9999,-9999,-9999,-9999,-9999,-9999,-9999,-9999,-9999,182,182,-9999,-9999,182,182,182,182,182,181,181,181,181,181,181,181,181,181,181,181,181,181,180,179,178,177,174,173,173,175,177,177,177,176,177,180,180,181,181,181,180,180,180,180,179,180,180,181,181,181,182,-9999,182,180,176,178,176,174,172,172,173,175,175,176,178,-9999,-9999,-9999,182,182,181,181,181,182,182,182,181,178,167,169,173,169,167,174,181,182,182,182,182,182,182,182,181,181,181,181,181,181,181,181,181,181,179,107,83,38,37,60,96,93,181,182,182,181,176,97,43,62,83,96,95,93,87,95,99,102,108,100,104,111,113,115,121,124,121,129,113,139,-9999,-9999,-9999,-9999,-9999,-9999,-9999,-9999,-9999,-9999,-9999,-9999,-9999,-9999,-9999,-9999,-9999,-9999,-9999,-9999,-9999,-9999,-9999,-9999,-9999,-9999,-9999,-9999,-9999,-9999,-9999,-9999,-9999,-9999,-9999,-9999,-9999,-9999,-9999,-9999,-9999,-9999,-9999,-9999,-9999,-9999,-9999,-9999,-9999,-9999,-9999,-9999,-9999,-9999,-9999,-9999,-9999,-9999,-9999,
-9999,-9999,-9999,-9999,-9999,-9999.000000000000000,-9999,-9999,-9999,-9999,-9999,-9999,-9999,-9999,-9999,-9999,-9999,-9999,-9999,-9999,-9999,-9999,-9999,-9999,-9999,-9999,-9999,-9999,-9999,-9999,-9999,-9999,-9999,-9999,-9999,-9999,-9999,-9999,-9999,-9999,-9999,-9999,-9999,-9999,-9999,-9999,-9999,-9999,-9999,-9999,-9999,-9999,-9999,-9999,-9999,-9999,-9999,-9999,-9999,-9999,-9999,-9999,-9999,-9999,-9999,182,182,-9999,-9999,-9999,182,182,178,140,160,167,170,169,167,169,171,170,-9999,-9999,-9999,-9999,-9999,-9999,-9999,-9999,-9999,-9999,-9999,-9999,-9999,-9999,-9999,182,182,-9999,-9999,-9999,-9999,-9999,-9999,-9999,-9999,-9999,-9999,-9999,-9999,-9999,-9999,-9999,-9999,-9999,-9999,-9999,-9999,-9999,-9999,-9999,-9999,-9999,-9999,-9999,-9999,-9999,-9999,-9999,-9999,-9999,-9999,-9999,-9999,-9999,-9999,-9999,-9999,-9999,-9999,-9999,-9999,-9999,-9999,-9999,-9999,-9999,-9999,-9999,-9999,-9999,-9999,-9999,-9999,-9999,-9999,-9999,-9999,-9999,-9999,-9999,-9999,-9999,-9999,-9999,182,182,182,182,182,182,182,182,181,181,182,182,182,182,182,182,182,182,181,181,180,178,178,177,177,177,177,178,179,179,179,179,180,181,181,181,181,180,180,180,179,180,180,180,180,181,181,-9999,-9999,182,182,182,181,180,179,177,176,177,177,177,178,179,180,-9999,-9999,-9999,-9999,182,182,-9999,182,182,182,182,181,180,180,179,177,181,181,182,182,182,182,182,182,182,182,182,182,182,181,181,181,181,181,181,182,182,182,182,182,182,182,182,182,182,182,182,182,182,155,90,130,156,126,93,83,95,98,99,104,108,100,114,115,114,122,130,131,142,145,149,-9999,-9999,-9999,-9999,-9999,-9999,-9999,-9999,-9999,-9999,-9999,-9999,-9999,-9999,-9999,-9999,-9999,-9999,-9999,-9999,-9999,-9999,-9999,-9999,-9999,-9999,-9999,-9999,-9999,-9999,-9999,-9999,-9999,-9999,-9999,-9999,-9999,-9999,-9999,-9999,-9999,-9999,-9999,-9999,-9999,-9999,-9999,-9999,-9999,-9999,-9999,-9999,-9999,-9999,-9999,-9999,-9999,-9999,-9999,-9999,
-9999,-9999,-9999,-9999,-9999,-9999.000000000000000,-9999,-9999,-9999,-9999,-9999,-9999,-9999,-9999,-9999,-9999,-9999,-9999,-9999,-9999,-9999,-9999,-9999,-9999,-9999,-9999,-9999,-9999,-9999,-9999,-9999,-9999,-9999,-9999,-9999,-9999,-9999,-9999,-9999,-9999,-9999,-9999,-9999,-9999,-9999,-9999,-9999,-9999,-9999,-9999,-9999,-9999,-9999,-9999,-9999,-9999,-9999,-9999,-9999,-9999,-9999,-9999,-9999,-9999,-9999,-9999,-9999,182,-9999,-9999,182,182,182,165,163,173,179,178,169,162,174,174,178,-9999,-9999,-9999,-9999,-9999,-9999,-9999,-9999,-9999,-9999,-9999,-9999,-9999,-9999,-9999,182,-9999,-9999,-9999,182,-9999,-9999,-9999,-9999,-9999,-9999,-9999,-9999,-9999,-9999,-9999,-9999,-9999,-9999,-9999,-9999,-9999,-9999,-9999,-9999,-9999,-9999,-9999,-9999,-9999,-9999,-9999,-9999,-9999,-9999,-9999,-9999,-9999,-9999,-9999,-9999,-9999,-9999,-9999,-9999,-9999,-9999,-9999,-9999,-9999,-9999,-9999,-9999,-9999,-9999,-9999,-9999,-9999,-9999,-9999,-9999,-9999,-9999,-9999,-9999,-9999,-9999,182,182,182,182,182,182,182,182,182,182,182,182,182,182,182,182,182,182,182,181,180,178,173,171,177,179,177,178,179,180,180,180,181,181,181,181,181,181,180,180,180,180,180,180,180,181,181,181,182,-9999,-9999,182,182,182,182,181,181,180,180,180,179,179,180,181,-9999,182,182,-9999,-9999,-9999,-9999,182,182,182,182,182,182,182,182,182,182,182,182,182,182,182,182,182,182,182,182,182,182,182,182,181,181,181,182,182,182,182,182,182,182,182,182,182,182,182,182,182,182,163,146,151,158,133,115,112,139,141,137,136,133,126,126,130,130,142,147,151,154,160,175,-9999,-9999,-9999,-9999,-9999,-9999,-9999,-9999,-9999,-9999,-9999,-9999,-9999,-9999,-9999,-9999,-9999,-9999,-9999,-9999,-9999,-9999,-9999,-9999,-9999,-9999,-9999,-9999,-9999,-9999,-9999,-9999,-9999,-9999,-9999,-9999,-9999,-9999,-9999,-9999,-9999,-9999,-9999,-9999,-9999,-9999,-9999,-9999,-9999,-9999,-9999,-9999,-9999,-9999,-9999,-9999,-9999,-9999,-9999,-9999,
-9999,-9999,-9999,-9999,-9999,-9999.000000000000000,-9999,-9999,-9999,-9999,-9999,-9999,-9999,-9999,-9999,-9999,-9999,-9999,-9999,-9999,-9999,-9999,-9999,-9999,-9999,-9999,-9999,-9999,-9999,-9999,-9999,-9999,-9999,-9999,-9999,-9999,-9999,-9999,-9999,-9999,-9999,-9999,-9999,-9999,-9999,-9999,-9999,-9999,-9999,-9999,-9999,-9999,-9999,-9999,-9999,-9999,-9999,-9999,-9999,-9999,-9999,-9999,-9999,-9999,-9999,-9999,-9999,182,182,-9999,-9999,182,182,182,157,174,177,178,168,157,174,177,-9999,-9999,-9999,-9999,-9999,-9999,-9999,-9999,-9999,-9999,-9999,-9999,-9999,-9999,-9999,-9999,-9999,-9999,-9999,182,-9999,182,-9999,-9999,-9999,-9999,-9999,-9999,-9999,-9999,-9999,-9999,-9999,-9999,-9999,-9999,-9999,-9999,-9999,-9999,-9999,-9999,-9999,-9999,-9999,-9999,-9999,-9999,-9999,-9999,-9999,-9999,-9999,-9999,-9999,-9999,-9999,-9999,-9999,-9999,-9999,-9999,-9999,-9999,-9999,-9999,-9999,-9999,-9999,-9999,-9999,-9999,-9999,-9999,-9999,-9999,-9999,-9999,-9999,-9999,-9999,-9999,-9999,182,182,182,182,182,182,182,182,182,182,182,182,182,182,182,182,182,182,182,181,179,178,177,178,176,179,179,179,180,181,181,181,182,182,181,181,181,181,181,181,180,179,180,181,181,181,181,182,182,-9999,-9999,-9999,182,182,182,182,182,181,181,181,180,180,181,181,182,182,-9999,-9999,-9999,-9999,182,-9999,-9999,-9999,-9999,-9999,-9999,-9999,-9999,-9999,-9999,182,182,182,182,182,182,182,182,182,182,182,182,182,182,182,182,182,182,182,182,182,182,182,182,182,182,182,182,182,182,182,182,180,175,173,174,158,145,148,160,163,165,164,161,153,152,154,162,160,164,169,173,179,-9999,-9999,177,-9999,-9999,-9999,-9999,-9999,-9999,-9999,-9999,-9999,-9999,-9999,-9999,-9999,-9999,-9999,-9999,-9999,-9999,-9999,-9999,-9999,-9999,-9999,-9999,-9999,-9999,-9999,-9999,-9999,-9999,-9999,-9999,-9999,-9999,-9999,-9999,-9999,-9999,-9999,-9999,-9999,-9999,-9999,-9999,-9999,-9999,-9999,-9999,-9999,-9999,-9999,-9999,-9999,-9999,-9999,-9999,-9999,-9999,
-9999,-9999,-9999,-9999,-9999,-9999.000000000000000,-9999,-9999,-9999,-9999,-9999,-9999,-9999,-9999,-9999,-9999,-9999,-9999,-9999,-9999,-9999,-9999,-9999,-9999,-9999,-9999,-9999,-9999,-9999,-9999,-9999,-9999,-9999,-9999,-9999,-9999,-9999,-9999,-9999,-9999,-9999,-9999,-9999,-9999,-9999,-9999,-9999,-9999,-9999,-9999,-9999,-9999,-9999,-9999,-9999,-9999,-9999,-9999,-9999,-9999,-9999,-9999,-9999,-9999,-9999,-9999,-9999,-9999,-9999,182,-9999,-9999,182,182,181,175,172,175,169,172,174,181,-9999,-9999,-9999,-9999,-9999,-9999,-9999,-9999,-9999,-9999,-9999,-9999,-9999,-9999,-9999,-9999,-9999,-9999,-9999,-9999,182,-9999,-9999,-9999,-9999,-9999,-9999,-9999,-9999,-9999,-9999,-9999,-9999,-9999,-9999,-9999,-9999,-9999,-9999,-9999,-9999,-9999,-9999,-9999,-9999,-9999,-9999,-9999,-9999,-9999,-9999,-9999,-9999,-9999,-9999,-9999,-9999,-9999,-9999,-9999,-9999,-9999,-9999,-9999,-9999,-9999,-9999,-9999,-9999,-9999,-9999,-9999,-9999,-9999,-9999,-9999,-9999,-9999,-9999,-9999,-9999,-9999,182,182,182,182,182,182,182,182,182,182,182,182,182,182,182,182,182,182,182,182,182,177,175,180,181,181,181,180,180,181,181,181,182,182,182,181,182,181,181,181,181,180,180,181,181,181,182,182,182,182,182,-9999,-9999,-9999,182,182,182,182,182,182,181,181,181,181,182,182,182,-9999,182,182,182,182,182,-9999,-9999,-9999,-9999,-9999,-9999,-9999,-9999,-9999,-9999,182,182,182,182,182,182,182,182,182,182,182,182,182,182,182,182,182,182,182,182,182,182,182,182,182,182,182,182,182,182,182,182,180,181,180,175,160,151,159,170,174,172,171,173,174,175,175,175,175,178,180,-9999,-9999,181,-9999,-9999,-9999,-9999,-9999,-9999,-9999,-9999,-9999,-9999,-9999,-9999,-9999,-9999,-9999,-9999,-9999,-9999,-9999,-9999,-9999,-9999,-9999,-9999,-9999,-9999,-9999,-9999,-9999,-9999,-9999,-9999,-9999,-9999,-9999,-9999,-9999,-9999,-9999,-9999,-9999,-9999,-9999,-9999,-9999,-9999,-9999,-9999,-9999,-9999,-9999,-9999,-9999,-9999,-9999,-9999,-9999,-9999,-9999,
-9999,-9999,-9999,-9999,-9999,-9999.000000000000000,-9999,-9999,-9999,-9999,-9999,-9999,-9999,-9999,-9999,-9999,-9999,-9999,-9999,-9999,-9999,-9999,-9999,-9999,-9999,-9999,-9999,-9999,-9999,-9999,-9999,-9999,-9999,-9999,-9999,-9999,-9999,-9999,-9999,-9999,-9999,-9999,-9999,-9999,-9999,-9999,-9999,-9999,-9999,-9999,-9999,-9999,-9999,-9999,-9999,-9999,-9999,-9999,-9999,-9999,-9999,-9999,-9999,-9999,-9999,-9999,-9999,-9999,-9999,182,-9999,-9999,-9999,182,182,182,179,176,175,181,182,182,-9999,-9999,-9999,-9999,-9999,-9999,-9999,-9999,-9999,-9999,-9999,-9999,-9999,-9999,182,182,182,-9999,-9999,-9999,-9999,-9999,-9999,182,-9999,-9999,-9999,-9999,-9999,-9999,-9999,-9999,-9999,-9999,-9999,-9999,-9999,-9999,-9999,-9999,-9999,-9999,-9999,-9999,-9999,-9999,-9999,-9999,-9999,-9999,-9999,-9999,-9999,-9999,-9999,-9999,-9999,-9999,-9999,-9999,-9999,-9999,-9999,-9999,-9999,-9999,-9999,-9999,-9999,-9999,-9999,-9999,-9999,-9999,-9999,-9999,-9999,-9999,-9999,-9999,-9999,182,182,182,182,182,182,182,182,182,182,182,182,182,182,182,182,182,182,182,182,182,182,181,182,182,181,182,182,181,181,181,182,181,182,182,182,182,182,182,182,182,181,181,181,181,182,182,182,182,182,182,182,-9999,-9999,-9999,182,182,182,182,182,182,182,181,181,182,182,182,182,182,182,182,182,182,182,182,182,-9999,-9999,-9999,-9999,-9999,-9999,-9999,-9999,-9999,182,182,182,182,182,182,182,182,182,182,182,182,182,182,182,182,182,182,182,182,182,182,182,182,182,182,182,182,182,182,182,181,181,181,180,177,176,175,175,176,176,176,176,177,178,179,180,181,-9999,-9999,-9999,-9999,182,-9999,-9999,-9999,-9999,-9999,-9999,-9999,-9999,-9999,-9999,-9999,-9999,-9999,-9999,-9999,-9999,-9999,-9999,-9999,-9999,-9999,-9999,-9999,-9999,-9999,-9999,-9999,-9999,-9999,-9999,-9999,-9999,-9999,-9999,-9999,-9999,-9999,-9999,-9999,-9999,-9999,-9999,-9999,-9999,-9999,-9999,-9999,-9999,-9999,-9999,-9999,-9999,-9999,-9999,-9999,-9999,-9999,-9999,-9999,
-9999,-9999,-9999,-9999,-9999,-9999.000000000000000,-9999,-9999,-9999,-9999,-9999,-9999,-9999,-9999,-9999,-9999,-9999,-9999,-9999,-9999,182,-9999,-9999,-9999,-9999,-9999,-9999,-9999,-9999,-9999,-9999,-9999,-9999,-9999,-9999,-9999,-9999,-9999,-9999,-9999,-9999,-9999,-9999,-9999,-9999,-9999,-9999,-9999,-9999,-9999,-9999,-9999,-9999,-9999,-9999,-9999,-9999,-9999,-9999,-9999,-9999,-9999,-9999,-9999,-9999,-9999,-9999,-9999,-9999,-9999,-9999,-9999,-9999,-9999,182,182,182,181,179,180,182,182,182,-9999,-9999,-9999,-9999,-9999,-9999,-9999,-9999,-9999,-9999,-9999,-9999,182,-9999,-9999,-9999,182,182,182,-9999,-9999,-9999,-9999,-9999,-9999,-9999,-9999,-9999,-9999,-9999,-9999,-9999,-9999,-9999,-9999,-9999,-9999,-9999,-9999,-9999,-9999,-9999,-9999,-9999,-9999,-9999,-9999,-9999,-9999,-9999,-9999,-9999,-9999,-9999,-9999,-9999,-9999,-9999,-9999,-9999,-9999,-9999,-9999,-9999,-9999,-9999,-9999,-9999,-9999,-9999,-9999,-9999,-9999,-9999,-9999,-9999,-9999,-9999,-9999,-9999,182,182,182,182,182,182,182,182,182,182,182,182,182,182,182,182,182,182,182,182,182,182,182,182,182,182,182,182,182,182,182,182,182,182,181,181,182,182,182,182,182,182,182,182,182,182,182,182,182,182,182,182,182,-9999,-9999,-9999,182,182,182,182,182,182,182,182,182,182,182,182,182,182,182,182,182,182,182,182,-9999,-9999,-9999,-9999,-9999,-9999,-9999,-9999,-9999,-9999,182,182,182,182,182,182,182,182,182,182,182,182,182,182,182,182,182,182,182,182,182,182,182,182,182,182,182,182,182,182,182,182,181,181,180,179,180,178,178,180,179,179,180,180,-9999,-9999,-9999,-9999,-9999,-9999,-9999,182,-9999,-9999,-9999,-9999,-9999,-9999,-9999,-9999,-9999,-9999,-9999,-9999,-9999,-9999,-9999,-9999,-9999,-9999,-9999,-9999,-9999,-9999,-9999,-9999,-9999,-9999,-9999,-9999,-9999,-9999,-9999,-9999,-9999,-9999,-9999,-9999,-9999,-9999,-9999,-9999,-9999,-9999,-9999,-9999,-9999,-9999,-9999,-9999,-9999,-9999,-9999,-9999,-9999,-9999,-9999,-9999,-9999,-9999,-9999,
-9999,-9999,-9999,-9999,-9999,-9999.000000000000000,-9999,-9999,-9999,-9999,-9999,-9999,-9999,-9999,-9999,-9999,-9999,-9999,-9999,-9999,-9999,-9999,-9999,182,-9999,-9999,-9999,-9999,-9999,-9999,-9999,-9999,-9999,-9999,-9999,-9999,-9999,-9999,-9999,-9999,-9999,-9999,-9999,-9999,-9999,-9999,-9999,-9999,-9999,-9999,-9999,-9999,-9999,-9999,-9999,-9999,-9999,-9999,-9999,-9999,-9999,-9999,-9999,-9999,-9999,-9999,-9999,-9999,-9999,-9999,-9999,-9999,-9999,-9999,182,182,182,182,182,181,181,182,-9999,-9999,-9999,-9999,-9999,-9999,-9999,182,182,182,182,-9999,-9999,-9999,-9999,-9999,-9999,-9999,-9999,182,182,182,-9999,-9999,182,-9999,-9999,-9999,-9999,-9999,-9999,-9999,-9999,-9999,-9999,-9999,-9999,-9999,-9999,-9999,-9999,-9999,-9999,-9999,-9999,-9999,-9999,-9999,-9999,-9999,-9999,-9999,-9999,-9999,-9999,-9999,-9999,-9999,-9999,-9999,-9999,-9999,-9999,-9999,-9999,-9999,-9999,-9999,-9999,-9999,-9999,-9999,-9999,-9999,-9999,-9999,-9999,-9999,-9999,-9999,182,182,182,182,182,182,182,182,182,182,182,182,182,182,182,182,182,182,182,182,182,182,182,182,182,182,182,182,182,182,182,182,182,182,182,181,181,182,182,182,182,182,182,182,182,182,182,182,182,182,182,182,182,182,182,-9999,-9999,182,182,182,182,182,182,182,182,182,182,182,182,182,182,182,182,182,182,182,-9999,-9999,-9999,-9999,-9999,-9999,-9999,-9999,-9999,-9999,-9999,-9999,182,-9999,182,182,182,182,182,182,182,182,182,182,182,182,182,182,-9999,-9999,-9999,-9999,-9999,-9999,182,182,182,182,182,182,182,182,182,182,182,181,181,181,181,182,-9999,181,-9999,-9999,-9999,-9999,-9999,-9999,-9999,-9999,-9999,-9999,-9999,-9999,-9999,-9999,-9999,-9999,-9999,-9999,-9999,-9999,-9999,-9999,-9999,-9999,-9999,-9999,-9999,-9999,-9999,-9999,-9999,-9999,-9999,-9999,-9999,-9999,-9999,-9999,-9999,-9999,-9999,-9999,-9999,-9999,-9999,-9999,-9999,-9999,-9999,-9999,-9999,-9999,-9999,-9999,-9999,-9999,-9999,-9999,-9999,-9999,-9999,-9999,-9999,-9999,-9999,-9999,-9999,-9999,-9999,-9999,
-9999,-9999,-9999,-9999,-9999,-9999.000000000000000,-9999,-9999,-9999,-9999,-9999,-9999,-9999,-9999,-9999,-9999,-9999,-9999,-9999,-9999,-9999,-9999,-9999,-9999,182,-9999,-9999,-9999,-9999,-9999,-9999,-9999,-9999,-9999,-9999,-9999,-9999,-9999,-9999,-9999,-9999,-9999,-9999,-9999,-9999,-9999,-9999,-9999,-9999,-9999,-9999,-9999,-9999,-9999,-9999,-9999,-9999,-9999,-9999,-9999,-9999,-9999,-9999,-9999,-9999,-9999,-9999,-9999,-9999,-9999,-9999,-9999,-9999,-9999,182,182,182,182,182,182,177,173,176,-9999,-9999,-9999,-9999,-9999,-9999,182,182,182,-9999,-9999,-9999,-9999,-9999,-9999,-9999,-9999,-9999,-9999,182,182,182,-9999,-9999,-9999,-9999,-9999,-9999,-9999,-9999,-9999,-9999,-9999,-9999,-9999,-9999,-9999,-9999,-9999,-9999,-9999,-9999,-9999,-9999,-9999,-9999,-9999,-9999,-9999,-9999,-9999,-9999,-9999,-9999,-9999,-9999,-9999,-9999,-9999,-9999,-9999,-9999,-9999,-9999,-9999,-9999,-9999,-9999,-9999,-9999,-9999,-9999,-9999,-9999,-9999,-9999,-9999,-9999,-9999,-9999,182,182,182,182,182,182,182,182,182,182,182,182,182,182,182,182,182,182,182,182,182,182,182,182,182,182,182,182,182,182,182,182,182,182,182,182,182,182,182,182,182,182,182,182,182,182,182,182,182,182,182,182,182,182,-9999,-9999,-9999,182,182,182,182,182,182,182,182,182,182,182,182,182,182,182,182,182,-9999,-9999,-9999,-9999,-9999,-9999,-9999,-9999,-9999,-9999,-9999,-9999,-9999,-9999,-9999,182,182,182,182,182,182,182,182,182,182,182,182,182,182,182,-9999,-9999,-9999,-9999,-9999,-9999,182,182,182,182,182,182,182,182,182,182,181,181,181,-9999,-9999,-9999,182,182,-9999,-9999,-9999,-9999,-9999,-9999,-9999,-9999,-9999,-9999,-9999,-9999,-9999,-9999,-9999,-9999,-9999,-9999,-9999,-9999,-9999,-9999,-9999,-9999,-9999,-9999,-9999,-9999,-9999,-9999,-9999,-9999,-9999,-9999,-9999,-9999,-9999,-9999,-9999,-9999,-9999,-9999,-9999,-9999,-9999,-9999,-9999,-9999,-9999,-9999,-9999,-9999,-9999,-9999,-9999,-9999,-9999,-9999,-9999,-9999,-9999,-9999,-9999,-9999,-9999,-9999,-9999,-9999,-9999,
-9999,-9999,-9999,-9999,-9999,-9999.000000000000000,-9999,-9999,-9999,-9999,-9999,-9999,-9999,-9999,-9999,-9999,-9999,-9999,-9999,-9999,-9999,-9999,-9999,-9999,182,-9999,-9999,-9999,-9999,-9999,-9999,-9999,-9999,-9999,-9999,-9999,-9999,-9999,-9999,-9999,-9999,-9999,-9999,-9999,-9999,-9999,-9999,-9999,-9999,-9999,-9999,-9999,-9999,-9999,-9999,-9999,-9999,-9999,-9999,-9999,-9999,-9999,-9999,-9999,-9999,-9999,-9999,-9999,-9999,-9999,-9999,-9999,-9999,-9999,-9999,182,182,182,182,182,182,182,182,182,-9999,-9999,-9999,-9999,182,182,182,182,-9999,-9999,-9999,-9999,-9999,-9999,-9999,-9999,-9999,-9999,-9999,-9999,-9999,-9999,-9999,182,182,182,182,-9999,-9999,-9999,-9999,-9999,-9999,-9999,-9999,-9999,-9999,-9999,-9999,-9999,-9999,-9999,-9999,-9999,-9999,-9999,-9999,-9999,-9999,-9999,-9999,-9999,-9999,-9999,-9999,-9999,-9999,-9999,-9999,-9999,-9999,-9999,-9999,-9999,-9999,-9999,-9999,-9999,-9999,-9999,-9999,-9999,-9999,-9999,-9999,-9999,-9999,-9999,-9999,182,182,182,182,182,182,182,182,182,182,182,182,182,182,182,182,182,182,182,182,182,182,182,182,182,182,182,182,182,182,182,182,182,182,182,182,182,182,182,182,182,182,182,182,182,182,182,182,182,182,182,182,182,182,-9999,-9999,-9999,-9999,182,182,182,182,182,182,182,182,182,182,182,182,182,182,182,182,-9999,-9999,-9999,-9999,-9999,-9999,-9999,-9999,-9999,-9999,-9999,-9999,-9999,-9999,-9999,182,182,182,182,182,182,182,182,182,182,182,182,-9999,-9999,-9999,-9999,-9999,-9999,-9999,-9999,-9999,182,182,182,182,182,182,182,182,182,182,182,182,-9999,-9999,-9999,182,182,-9999,-9999,-9999,-9999,-9999,-9999,-9999,-9999,-9999,-9999,-9999,-9999,-9999,-9999,-9999,-9999,-9999,-9999,-9999,-9999,-9999,-9999,-9999,-9999,-9999,-9999,-9999,-9999,-9999,-9999,-9999,-9999,-9999,-9999,-9999,-9999,-9999,-9999,-9999,-9999,-9999,-9999,-9999,-9999,-9999,-9999,-9999,-9999,-9999,-9999,-9999,-9999,-9999,-9999,-9999,-9999,-9999,-9999,-9999,-9999,-9999,-9999,-9999,-9999,-9999,-9999,-9999,-9999,-9999,-9999,
-9999,-9999,-9999,-9999,-9999,-9999.000000000000000,-9999,-9999,-9999,-9999,-9999,-9999,-9999,-9999,-9999,-9999,-9999,-9999,-9999,-9999,-9999,-9999,-9999,-9999,-9999,-9999,-9999,-9999,-9999,-9999,-9999,-9999,-9999,-9999,-9999,-9999,-9999,-9999,-9999,-9999,-9999,-9999,-9999,-9999,-9999,-9999,-9999,-9999,-9999,-9999,-9999,-9999,-9999,-9999,-9999,-9999,-9999,-9999,-9999,-9999,-9999,-9999,-9999,-9999,-9999,-9999,-9999,-9999,-9999,-9999,-9999,-9999,-9999,-9999,-9999,-9999,-9999,182,182,182,182,182,182,182,182,182,182,182,182,182,182,-9999,-9999,-9999,-9999,-9999,-9999,-9999,-9999,-9999,-9999,-9999,182,-9999,-9999,-9999,-9999,-9999,182,-9999,-9999,-9999,182,182,-9999,-9999,-9999,-9999,-9999,-9999,-9999,-9999,-9999,-9999,-9999,-9999,-9999,-9999,-9999,-9999,-9999,-9999,-9999,-9999,-9999,-9999,-9999,-9999,-9999,-9999,-9999,-9999,-9999,-9999,-9999,-9999,-9999,-9999,-9999,-9999,-9999,-9999,-9999,-9999,-9999,-9999,-9999,-9999,-9999,-9999,-9999,-9999,-9999,182,182,182,182,182,182,182,182,182,182,182,182,182,182,182,182,182,182,182,182,182,182,182,182,182,182,182,182,182,182,182,182,182,182,182,182,182,182,182,182,182,182,182,182,182,182,182,182,182,182,182,182,182,182,182,-9999,-9999,-9999,182,182,182,182,182,182,182,182,182,182,182,182,182,182,182,-9999,-9999,-9999,-9999,-9999,-9999,-9999,-9999,-9999,-9999,-9999,-9999,-9999,-9999,-9999,-9999,-9999,182,182,182,182,182,182,182,182,182,182,-9999,-9999,-9999,-9999,-9999,-9999,-9999,-9999,-9999,-9999,-9999,182,182,182,182,182,182,182,182,182,182,182,182,-9999,-9999,-9999,-9999,-9999,-9999,-9999,-9999,-9999,-9999,-9999,-9999,-9999,-9999,182,182,-9999,-9999,-9999,-9999,-9999,-9999,-9999,-9999,-9999,-9999,-9999,-9999,-9999,-9999,-9999,-9999,-9999,-9999,-9999,-9999,-9999,-9999,-9999,-9999,-9999,-9999,-9999,-9999,-9999,-9999,-9999,-9999,-9999,-9999,-9999,-9999,-9999,-9999,-9999,-9999,-9999,-9999,-9999,-9999,-9999,-9999,-9999,-9999,-9999,-9999,-9999,-9999,-9999,-9999,-9999,-9999,-9999,-9999,
-9999,-9999,-9999,-9999,-9999,-9999.000000000000000,-9999,-9999,-9999,-9999,-9999,-9999,-9999,-9999,-9999,-9999,-9999,-9999,-9999,-9999,-9999,-9999,-9999,-9999,-9999,-9999,-9999,-9999,-9999,-9999,-9999,-9999,-9999,-9999,-9999,-9999,-9999,-9999,-9999,-9999,-9999,-9999,-9999,-9999,-9999,-9999,-9999,-9999,-9999,-9999,-9999,-9999,-9999,-9999,-9999,-9999,-9999,-9999,-9999,-9999,-9999,-9999,-9999,-9999,-9999,-9999,-9999,-9999,-9999,-9999,-9999,-9999,-9999,-9999,-9999,-9999,-9999,-9999,-9999,182,182,182,182,182,182,182,182,182,182,182,182,-9999,-9999,-9999,-9999,-9999,-9999,-9999,-9999,-9999,-9999,-9999,-9999,-9999,-9999,-9999,-9999,-9999,-9999,-9999,-9999,-9999,-9999,-9999,-9999,-9999,-9999,-9999,182,-9999,-9999,-9999,-9999,-9999,-9999,-9999,-9999,-9999,-9999,-9999,-9999,-9999,-9999,-9999,-9999,-9999,-9999,-9999,-9999,-9999,-9999,-9999,-9999,-9999,-9999,-9999,-9999,-9999,-9999,-9999,-9999,-9999,-9999,-9999,182,-9999,-9999,-9999,-9999,-9999,-9999,-9999,-9999,182,182,182,182,182,182,182,182,182,182,182,182,182,182,182,182,182,182,182,182,182,182,182,182,182,182,182,182,182,182,182,182,182,182,182,182,182,182,182,182,182,182,182,182,182,182,182,182,182,182,182,182,182,182,182,182,-9999,-9999,-9999,182,182,182,182,182,182,182,182,182,182,182,182,182,-9999,-9999,-9999,-9999,-9999,-9999,-9999,-9999,-9999,-9999,-9999,-9999,-9999,-9999,-9999,-9999,-9999,-9999,182,182,182,182,182,182,182,182,182,-9999,-9999,-9999,-9999,-9999,-9999,-9999,-9999,-9999,-9999,-9999,-9999,182,182,-9999,182,182,182,182,182,182,182,182,182,182,-9999,-9999,-9999,-9999,-9999,-9999,-9999,-9999,-9999,-9999,-9999,-9999,-9999,182,182,-9999,-9999,-9999,-9999,-9999,-9999,-9999,-9999,-9999,-9999,-9999,-9999,-9999,-9999,-9999,-9999,-9999,-9999,-9999,-9999,-9999,-9999,-9999,-9999,-9999,-9999,-9999,-9999,-9999,-9999,-9999,-9999,-9999,-9999,-9999,-9999,-9999,-9999,-9999,-9999,-9999,-9999,-9999,-9999,-9999,-9999,-9999,-9999,-9999,-9999,-9999,-9999,-9999,-9999,-9999,-9999,-9999,-9999,
-9999,-9999,-9999,-9999,-9999,-9999.000000000000000,-9999,-9999,-9999,-9999,-9999,-9999,-9999,-9999,-9999,-9999,-9999,-9999,-9999,-9999,-9999,-9999,-9999,-9999,-9999,-9999,-9999,-9999,-9999,-9999,-9999,-9999,-9999,-9999,-9999,-9999,-9999,-9999,-9999,-9999,-9999,-9999,-9999,-9999,-9999,-9999,-9999,-9999,-9999,-9999,-9999,-9999,-9999,-9999,-9999,-9999,-9999,-9999,-9999,-9999,-9999,-9999,-9999,-9999,-9999,-9999,-9999,-9999,-9999,-9999,-9999,-9999,-9999,-9999,-9999,-9999,-9999,-9999,-9999,-9999,-9999,-9999,182,182,-9999,-9999,182,182,182,182,182,-9999,-9999,-9999,182,-9999,-9999,-9999,-9999,-9999,-9999,-9999,-9999,-9999,-9999,-9999,-9999,-9999,-9999,-9999,-9999,-9999,-9999,-9999,-9999,-9999,-9999,-9999,182,-9999,-9999,-9999,-9999,-9999,-9999,-9999,-9999,-9999,-9999,-9999,-9999,-9999,-9999,-9999,-9999,-9999,-9999,-9999,-9999,-9999,-9999,-9999,-9999,-9999,-9999,-9999,-9999,-9999,-9999,-9999,-9999,-9999,-9999,-9999,-9999,-9999,-9999,182,-9999,-9999,-9999,-9999,-9999,182,182,182,182,182,182,182,182,182,182,182,182,182,182,182,182,182,182,182,182,182,182,182,182,182,182,182,182,182,182,182,182,182,182,182,182,182,182,182,182,182,182,182,182,182,182,182,182,182,182,182,182,182,182,182,182,-9999,-9999,-9999,182,182,182,182,182,182,182,182,182,182,-9999,-9999,-9999,-9999,-9999,-9999,-9999,-9999,-9999,-9999,-9999,-9999,-9999,-9999,-9999,-9999,-9999,-9999,-9999,-9999,-9999,182,182,182,182,182,182,182,182,-9999,-9999,-9999,-9999,-9999,-9999,-9999,-9999,-9999,-9999,-9999,-9999,-9999,182,182,-9999,182,182,182,182,182,182,182,182,182,182,182,-9999,-9999,-9999,-9999,-9999,-9999,-9999,-9999,-9999,-9999,-9999,182,182,-9999,-9999,-9999,-9999,-9999,-9999,-9999,-9999,-9999,-9999,-9999,-9999,-9999,-9999,-9999,-9999,-9999,-9999,-9999,-9999,-9999,-9999,-9999,-9999,-9999,-9999,-9999,-9999,-9999,-9999,-9999,-9999,-9999,-9999,-9999,-9999,-9999,-9999,-9999,-9999,-9999,-9999,-9999,-9999,-9999,-9999,-9999,-9999,-9999,-9999,-9999,-9999,-9999,-9999,-9999,-9999,-9999,-9999,-9999,
-9999,-9999,-9999,-9999,-9999,-9999.000000000000000,-9999,-9999,-9999,-9999,-9999,-9999,-9999,-9999,-9999,-9999,-9999,-9999,-9999,-9999,-9999,-9999,-9999,-9999,-9999,-9999,-9999,-9999,-9999,-9999,-9999,-9999,-9999,-9999,-9999,-9999,-9999,-9999,-9999,-9999,-9999,-9999,-9999,-9999,-9999,-9999,-9999,-9999,-9999,-9999,-9999,-9999,-9999,-9999,-9999,-9999,-9999,-9999,-9999,-9999,-9999,-9999,-9999,-9999,-9999,-9999,-9999,-9999,-9999,-9999,-9999,-9999,-9999,-9999,-9999,-9999,-9999,-9999,-9999,-9999,-9999,-9999,-9999,-9999,-9999,-9999,-9999,182,182,182,182,182,182,182,182,182,-9999,-9999,-9999,-9999,-9999,-9999,-9999,-9999,-9999,-9999,-9999,-9999,-9999,-9999,-9999,-9999,-9999,-9999,-9999,-9999,-9999,-9999,-9999,-9999,-9999,-9999,-9999,-9999,-9999,-9999,-9999,-9999,-9999,-9999,-9999,-9999,-9999,-9999,-9999,-9999,-9999,-9999,-9999,-9999,-9999,-9999,-9999,-9999,-9999,-9999,-9999,-9999,-9999,-9999,-9999,-9999,-9999,-9999,-9999,182,182,-9999,-9999,-9999,-9999,-9999,182,182,182,182,182,182,182,182,182,182,182,182,182,182,182,182,182,182,182,182,182,182,182,182,182,182,182,182,182,182,182,182,182,182,182,182,182,182,182,182,182,182,182,182,182,182,182,182,182,182,182,182,182,182,182,182,182,182,182,-9999,182,182,182,182,182,182,182,182,-9999,-9999,-9999,-9999,-9999,-9999,-9999,-9999,-9999,-9999,-9999,-9999,-9999,-9999,-9999,-9999,-9999,-9999,-9999,-9999,-9999,-9999,-9999,-9999,182,182,182,182,182,182,-9999,-9999,-9999,-9999,-9999,-9999,-9999,-9999,-9999,-9999,-9999,-9999,-9999,-9999,-9999,-9999,-9999,182,182,182,182,182,182,182,182,182,182,182,-9999,-9999,-9999,-9999,-9999,-9999,-9999,-9999,-9999,-9999,-9999,-9999,182,182,-9999,-9999,-9999,-9999,-9999,-9999,-9999,-9999,-9999,-9999,-9999,-9999,-9999,-9999,-9999,-9999,-9999,-9999,-9999,-9999,-9999,-9999,-9999,-9999,-9999,-9999,-9999,-9999,-9999,-9999,-9999,-9999,-9999,-9999,-9999,-9999,-9999,-9999,-9999,-9999,-9999,-9999,-9999,-9999,-9999,-9999,-9999,-9999,-9999,-9999,-9999,-9999,-9999,-9999,-9999,-9999,-9999,-9999,
-9999,-9999,-9999,-9999,-9999,-9999.000000000000000,-9999,-9999,-9999,-9999,-9999,-9999,-9999,-9999,-9999,-9999,-9999,-9999,-9999,-9999,-9999,-9999,-9999,-9999,-9999,-9999,-9999,-9999,-9999,-9999,-9999,-9999,-9999,-9999,-9999,-9999,-9999,-9999,-9999,-9999,-9999,-9999,-9999,-9999,-9999,-9999,-9999,-9999,-9999,-9999,-9999,-9999,-9999,-9999,-9999,-9999,-9999,-9999,-9999,-9999,-9999,-9999,-9999,-9999,-9999,-9999,-9999,-9999,-9999,-9999,-9999,-9999,-9999,-9999,-9999,-9999,-9999,-9999,-9999,-9999,-9999,-9999,-9999,-9999,-9999,-9999,-9999,-9999,182,182,182,182,182,182,182,182,-9999,-9999,-9999,-9999,-9999,-9999,-9999,-9999,-9999,-9999,-9999,-9999,-9999,-9999,-9999,-9999,-9999,-9999,-9999,-9999,-9999,-9999,182,-9999,-9999,-9999,-9999,-9999,-9999,-9999,-9999,-9999,-9999,-9999,-9999,-9999,-9999,-9999,-9999,-9999,-9999,-9999,-9999,-9999,-9999,-9999,-9999,-9999,-9999,-9999,-9999,-9999,-9999,-9999,-9999,-9999,-9999,-9999,-9999,-9999,-9999,-9999,-9999,-9999,-9999,-9999,-9999,182,182,182,182,182,182,182,182,182,182,182,182,182,182,182,182,182,182,182,182,182,182,182,182,182,182,182,182,182,182,182,182,182,182,182,182,182,182,182,182,182,182,182,182,182,182,182,182,182,182,182,182,182,182,182,182,182,182,-9999,-9999,182,182,182,182,-9999,182,-9999,-9999,-9999,-9999,-9999,-9999,-9999,-9999,-9999,-9999,-9999,-9999,-9999,-9999,-9999,-9999,-9999,-9999,-9999,-9999,-9999,-9999,-9999,-9999,-9999,182,182,182,182,182,182,-9999,-9999,-9999,-9999,-9999,-9999,-9999,-9999,-9999,-9999,-9999,-9999,-9999,-9999,-9999,-9999,-9999,-9999,182,182,182,182,182,182,182,182,182,182,182,-9999,-9999,-9999,-9999,-9999,-9999,-9999,-9999,-9999,-9999,-9999,182,-9999,182,182,182,-9999,-9999,-9999,-9999,-9999,-9999,-9999,-9999,-9999,-9999,-9999,-9999,-9999,-9999,-9999,-9999,-9999,-9999,-9999,-9999,-9999,-9999,-9999,-9999,-9999,-9999,-9999,-9999,-9999,-9999,-9999,-9999,-9999,-9999,-9999,-9999,-9999,-9999,-9999,-9999,-9999,-9999,-9999,-9999,-9999,-9999,-9999,-9999,-9999,-9999,-9999,-9999,-9999,-9999,-9999,
-9999,-9999,-9999,-9999,-9999,-9999.000000000000000,-9999,-9999,-9999,-9999,-9999,-9999,-9999,-9999,-9999,-9999,-9999,-9999,-9999,-9999,-9999,-9999,-9999,-9999,-9999,-9999,-9999,-9999,-9999,-9999,-9999,-9999,-9999,-9999,-9999,-9999,-9999,-9999,-9999,-9999,-9999,-9999,-9999,-9999,-9999,-9999,-9999,-9999,-9999,-9999,-9999,-9999,-9999,-9999,-9999,-9999,-9999,-9999,-9999,-9999,-9999,-9999,-9999,-9999,-9999,-9999,-9999,-9999,-9999,-9999,-9999,-9999,-9999,-9999,-9999,-9999,-9999,-9999,-9999,-9999,-9999,-9999,-9999,-9999,-9999,-9999,-9999,-9999,-9999,-9999,-9999,-9999,182,182,182,182,-9999,-9999,-9999,-9999,-9999,-9999,-9999,-9999,-9999,-9999,-9999,-9999,-9999,-9999,-9999,-9999,-9999,-9999,-9999,-9999,-9999,-9999,182,-9999,-9999,-9999,-9999,-9999,-9999,-9999,-9999,-9999,-9999,-9999,-9999,-9999,-9999,-9999,-9999,-9999,-9999,-9999,-9999,-9999,-9999,-9999,-9999,-9999,-9999,-9999,-9999,-9999,-9999,-9999,-9999,-9999,-9999,-9999,-9999,-9999,-9999,-9999,-9999,-9999,-9999,-9999,-9999,182,182,182,182,182,182,182,182,182,182,182,182,182,182,182,182,182,182,182,182,182,182,182,182,182,182,182,182,182,182,182,182,182,182,182,182,182,182,182,182,182,182,182,182,182,182,182,182,182,182,182,182,182,182,182,182,182,182,182,-9999,182,182,-9999,-9999,-9999,-9999,-9999,-9999,-9999,-9999,-9999,-9999,-9999,-9999,-9999,-9999,-9999,-9999,-9999,-9999,-9999,-9999,-9999,-9999,-9999,-9999,-9999,-9999,-9999,-9999,-9999,182,182,182,182,182,182,-9999,-9999,-9999,-9999,-9999,-9999,-9999,-9999,-9999,-9999,-9999,-9999,182,-9999,-9999,-9999,-9999,-9999,182,182,182,182,182,182,182,182,182,182,182,-9999,-9999,-9999,-9999,-9999,-9999,-9999,-9999,-9999,-9999,-9999,182,-9999,-9999,182,-9999,-9999,-9999,-9999,-9999,-9999,-9999,-9999,-9999,-9999,-9999,-9999,-9999,-9999,-9999,-9999,-9999,-9999,-9999,-9999,-9999,-9999,-9999,-9999,-9999,-9999,-9999,-9999,-9999,-9999,-9999,-9999,-9999,-9999,-9999,-9999,-9999,-9999,-9999,-9999,-9999,-9999,-9999,-9999,-9999,-9999,-9999,-9999,-9999,-9999,-9999,-9999,-9999,-9999,-9999,-9999,
-9999,-9999,-9999,-9999,-9999,-9999.000000000000000,-9999,-9999,-9999,-9999,-9999,-9999,-9999,-9999,-9999,-9999,-9999,-9999,-9999,-9999,-9999,-9999,-9999,-9999,-9999,-9999,-9999,-9999,-9999,-9999,-9999,-9999,-9999,-9999,-9999,-9999,-9999,-9999,-9999,-9999,-9999,-9999,-9999,-9999,-9999,-9999,-9999,-9999,-9999,-9999,-9999,-9999,-9999,-9999,-9999,-9999,-9999,-9999,-9999,-9999,-9999,-9999,-9999,-9999,-9999,-9999,-9999,-9999,-9999,-9999,-9999,-9999,-9999,-9999,-9999,-9999,-9999,-9999,-9999,-9999,-9999,-9999,-9999,-9999,-9999,-9999,-9999,-9999,-9999,-9999,-9999,-9999,-9999,182,182,182,182,-9999,-9999,-9999,-9999,-9999,-9999,-9999,-9999,-9999,-9999,182,-9999,182,-9999,-9999,-9999,-9999,-9999,-9999,-9999,-9999,182,-9999,-9999,-9999,-9999,-9999,-9999,-9999,-9999,-9999,-9999,-9999,-9999,-9999,-9999,-9999,-9999,-9999,-9999,-9999,-9999,-9999,-9999,-9999,-9999,-9999,-9999,-9999,-9999,-9999,-9999,-9999,-9999,-9999,-9999,-9999,-9999,-9999,-9999,-9999,-9999,-9999,-9999,-9999,-9999,182,182,182,182,182,182,182,182,182,182,182,182,182,182,182,182,182,182,182,182,182,182,182,182,182,182,182,182,182,182,182,182,182,182,182,182,182,182,182,182,182,182,182,182,182,182,182,182,182,182,182,182,182,182,182,182,182,182,182,182,-9999,-9999,-9999,-9999,-9999,-9999,-9999,-9999,-9999,-9999,-9999,-9999,-9999,-9999,-9999,-9999,-9999,-9999,-9999,-9999,-9999,-9999,-9999,-9999,-9999,-9999,-9999,-9999,-9999,-9999,-9999,-9999,182,182,182,182,-9999,-9999,-9999,-9999,-9999,-9999,-9999,-9999,-9999,-9999,-9999,-9999,-9999,182,-9999,-9999,-9999,-9999,-9999,182,-9999,-9999,-9999,182,182,182,182,182,182,182,182,-9999,-9999,-9999,-9999,-9999,-9999,-9999,-9999,-9999,-9999,182,-9999,-9999,182,182,-9999,-9999,-9999,-9999,-9999,-9999,-9999,-9999,-9999,-9999,-9999,-9999,-9999,-9999,-9999,-9999,-9999,-9999,-9999,-9999,-9999,-9999,-9999,-9999,-9999,-9999,-9999,-9999,-9999,-9999,-9999,-9999,-9999,-9999,-9999,-9999,-9999,-9999,-9999,-9999,-9999,-9999,-9999,-9999,-9999,-9999,-9999,-9999,-9999,-9999,-9999,-9999,-9999,-9999,-9999,
-9999,-9999,-9999,-9999,-9999,-9999.000000000000000,-9999,-9999,-9999,-9999,-9999,-9999,-9999,-9999,-9999,-9999,-9999,-9999,-9999,-9999,-9999,-9999,-9999,-9999,-9999,-9999,-9999,-9999,-9999,-9999,-9999,-9999,-9999,-9999,-9999,-9999,-9999,-9999,-9999,-9999,-9999,-9999,-9999,-9999,-9999,-9999,-9999,-9999,-9999,-9999,-9999,-9999,-9999,-9999,-9999,-9999,-9999,-9999,-9999,-9999,-9999,-9999,-9999,-9999,-9999,-9999,-9999,-9999,-9999,-9999,-9999,-9999,-9999,-9999,-9999,-9999,-9999,-9999,-9999,-9999,-9999,-9999,-9999,-9999,-9999,-9999,-9999,-9999,-9999,-9999,-9999,-9999,-9999,-9999,182,182,-9999,-9999,-9999,-9999,-9999,-9999,-9999,-9999,-9999,182,182,182,182,182,182,-9999,-9999,-9999,-9999,182,-9999,-9999,-9999,-9999,-9999,-9999,-9999,-9999,-9999,-9999,-9999,-9999,-9999,-9999,-9999,-9999,-9999,-9999,-9999,-9999,-9999,-9999,-9999,-9999,-9999,-9999,-9999,-9999,-9999,-9999,-9999,-9999,-9999,-9999,-9999,-9999,-9999,-9999,-9999,-9999,-9999,-9999,-9999,-9999,-9999,-9999,-9999,-9999,182,182,182,182,182,182,182,182,182,182,182,182,182,182,182,182,182,182,182,182,182,182,182,182,182,182,182,182,182,182,182,182,182,182,182,182,182,182,182,182,182,182,182,182,182,182,182,182,182,182,182,182,182,182,182,182,182,182,182,-9999,-9999,-9999,-9999,182,182,182,182,-9999,-9999,-9999,-9999,-9999,-9999,-9999,-9999,-9999,-9999,-9999,-9999,-9999,-9999,-9999,-9999,-9999,-9999,-9999,-9999,-9999,-9999,-9999,-9999,182,182,182,182,-9999,-9999,-9999,-9999,-9999,-9999,-9999,-9999,-9999,-9999,-9999,-9999,-9999,-9999,-9999,-9999,-9999,-9999,-9999,182,-9999,-9999,-9999,-9999,182,182,182,182,182,-9999,-9999,-9999,-9999,-9999,-9999,-9999,-9999,-9999,-9999,-9999,182,-9999,-9999,182,182,182,-9999,-9999,-9999,-9999,-9999,-9999,-9999,-9999,-9999,-9999,-9999,-9999,-9999,-9999,-9999,-9999,-9999,-9999,-9999,-9999,-9999,-9999,-9999,-9999,-9999,-9999,-9999,-9999,-9999,-9999,-9999,-9999,-9999,-9999,-9999,-9999,-9999,-9999,-9999,-9999,-9999,-9999,-9999,-9999,-9999,-9999,-9999,-9999,-9999,-9999,-9999,-9999,-9999,-9999,-9999,
-9999,-9999,-9999,-9999,-9999,-9999.000000000000000,-9999,-9999,-9999,-9999,-9999,-9999,-9999,-9999,-9999,-9999,-9999,-9999,-9999,-9999,-9999,-9999,-9999,-9999,-9999,-9999,-9999,-9999,-9999,-9999,-9999,-9999,-9999,-9999,-9999,-9999,-9999,-9999,-9999,-9999,-9999,-9999,-9999,-9999,-9999,-9999,-9999,-9999,-9999,-9999,-9999,-9999,-9999,-9999,-9999,-9999,-9999,-9999,-9999,-9999,-9999,-9999,-9999,-9999,-9999,-9999,-9999,-9999,-9999,-9999,-9999,-9999,-9999,-9999,-9999,-9999,-9999,-9999,-9999,-9999,-9999,-9999,-9999,-9999,-9999,-9999,-9999,-9999,-9999,-9999,-9999,-9999,-9999,-9999,182,182,-9999,-9999,-9999,-9999,-9999,-9999,-9999,-9999,182,182,182,-9999,182,182,182,182,182,182,182,182,182,182,-9999,-9999,-9999,-9999,-9999,-9999,-9999,-9999,-9999,-9999,-9999,-9999,-9999,-9999,-9999,-9999,-9999,-9999,-9999,-9999,-9999,-9999,-9999,-9999,-9999,-9999,-9999,-9999,-9999,-9999,-9999,-9999,-9999,-9999,-9999,-9999,-9999,-9999,-9999,-9999,-9999,-9999,-9999,-9999,-9999,-9999,-9999,182,182,182,182,182,182,182,182,182,182,182,182,182,182,182,182,182,182,182,182,182,182,182,182,182,182,182,182,182,182,182,182,182,182,182,182,182,182,182,182,182,182,182,182,182,182,182,182,182,182,182,182,182,182,182,182,182,182,182,182,182,182,182,182,182,-9999,-9999,-9999,-9999,-9999,-9999,-9999,-9999,-9999,-9999,-9999,-9999,-9999,-9999,-9999,-9999,-9999,-9999,-9999,-9999,-9999,-9999,-9999,-9999,-9999,-9999,182,182,182,-9999,-9999,-9999,-9999,-9999,-9999,-9999,-9999,-9999,-9999,-9999,-9999,-9999,-9999,-9999,-9999,-9999,-9999,-9999,182,-9999,-9999,-9999,-9999,-9999,-9999,182,182,-9999,-9999,-9999,-9999,-9999,-9999,-9999,-9999,-9999,-9999,-9999,182,-9999,-9999,-9999,182,182,182,182,-9999,-9999,-9999,-9999,-9999,-9999,-9999,-9999,-9999,-9999,-9999,-9999,-9999,-9999,-9999,-9999,-9999,-9999,-9999,-9999,-9999,-9999,-9999,-9999,-9999,-9999,-9999,-9999,-9999,-9999,-9999,-9999,-9999,-9999,-9999,-9999,-9999,-9999,-9999,-9999,-9999,-9999,-9999,-9999,-9999,-9999,-9999,-9999,-9999,-9999,-9999,-9999,-9999,-9999,
-9999,-9999,-9999,-9999,-9999,-9999.000000000000000,-9999,-9999,-9999,-9999,-9999,-9999,-9999,-9999,-9999,-9999,-9999,-9999,-9999,-9999,-9999,-9999,-9999,-9999,-9999,-9999,-9999,-9999,-9999,-9999,-9999,-9999,-9999,-9999,-9999,-9999,-9999,-9999,-9999,-9999,-9999,-9999,-9999,-9999,-9999,-9999,-9999,-9999,-9999,-9999,-9999,-9999,-9999,-9999,-9999,-9999,-9999,-9999,-9999,-9999,-9999,-9999,-9999,-9999,-9999,-9999,-9999,-9999,-9999,-9999,-9999,-9999,-9999,-9999,-9999,-9999,-9999,-9999,-9999,-9999,-9999,-9999,-9999,-9999,-9999,-9999,-9999,-9999,-9999,-9999,-9999,-9999,-9999,-9999,-9999,-9999,182,-9999,182,182,182,182,-9999,182,182,182,182,182,182,182,182,182,182,182,182,182,182,182,-9999,-9999,-9999,-9999,-9999,-9999,-9999,-9999,-9999,-9999,-9999,-9999,-9999,-9999,-9999,-9999,-9999,-9999,-9999,-9999,-9999,-9999,-9999,-9999,-9999,-9999,-9999,-9999,-9999,-9999,-9999,-9999,-9999,-9999,-9999,-9999,-9999,-9999,-9999,-9999,-9999,-9999,-9999,-9999,-9999,-9999,-9999,-9999,182,182,182,182,182,182,182,182,182,182,182,182,182,182,182,182,182,182,182,182,182,182,182,182,182,182,182,182,182,182,182,182,182,182,182,182,182,182,182,182,182,182,182,182,182,182,182,182,182,182,182,182,182,182,182,182,182,182,182,182,182,182,182,182,-9999,-9999,-9999,-9999,-9999,-9999,-9999,-9999,-9999,-9999,-9999,-9999,-9999,-9999,-9999,-9999,-9999,-9999,-9999,-9999,-9999,-9999,-9999,-9999,-9999,-9999,182,182,-9999,-9999,182,-9999,-9999,-9999,-9999,-9999,-9999,-9999,-9999,-9999,-9999,-9999,-9999,-9999,-9999,-9999,-9999,-9999,182,-9999,-9999,-9999,-9999,-9999,182,-9999,-9999,-9999,-9999,-9999,-9999,-9999,-9999,-9999,-9999,-9999,-9999,182,-9999,-9999,-9999,-9999,-9999,-9999,182,182,-9999,-9999,-9999,-9999,-9999,-9999,-9999,-9999,-9999,-9999,-9999,-9999,-9999,-9999,-9999,-9999,-9999,-9999,-9999,-9999,-9999,-9999,-9999,-9999,-9999,-9999,-9999,-9999,-9999,-9999,-9999,-9999,-9999,-9999,-9999,-9999,-9999,-9999,-9999,-9999,-9999,-9999,-9999,-9999,-9999,-9999,-9999,-9999,-9999,-9999,-9999,-9999,-9999,-9999,
-9999,-9999,-9999,-9999,-9999,-9999.000000000000000,-9999,-9999,-9999,-9999,-9999,-9999,-9999,-9999,-9999,-9999,-9999,-9999,-9999,-9999,-9999,-9999,-9999,-9999,-9999,-9999,-9999,-9999,-9999,-9999,-9999,-9999,-9999,-9999,-9999,-9999,-9999,-9999,-9999,-9999,-9999,-9999,-9999,-9999,-9999,-9999,-9999,-9999,-9999,-9999,-9999,-9999,-9999,-9999,-9999,-9999,-9999,-9999,-9999,-9999,-9999,-9999,-9999,-9999,-9999,-9999,-9999,-9999,-9999,-9999,-9999,-9999,-9999,-9999,-9999,-9999,-9999,-9999,-9999,-9999,-9999,-9999,-9999,-9999,-9999,-9999,-9999,-9999,-9999,-9999,-9999,-9999,-9999,-9999,-9999,-9999,-9999,-9999,182,-9999,-9999,182,182,182,182,182,182,182,182,182,182,182,182,182,182,182,182,182,182,182,-9999,-9999,-9999,-9999,-9999,-9999,-9999,-9999,-9999,-9999,-9999,-9999,-9999,-9999,-9999,-9999,-9999,-9999,-9999,-9999,-9999,-9999,-9999,-9999,-9999,-9999,-9999,-9999,-9999,-9999,-9999,-9999,-9999,-9999,-9999,-9999,-9999,-9999,-9999,-9999,-9999,-9999,-9999,-9999,-9999,-9999,-9999,182,182,182,182,182,182,182,182,182,182,182,182,182,182,182,182,182,182,182,182,182,182,182,182,182,182,182,182,182,182,182,182,182,182,182,182,182,182,182,182,182,182,182,182,182,182,182,182,182,182,182,182,182,182,182,182,182,182,182,182,182,182,-9999,-9999,-9999,-9999,-9999,-9999,-9999,-9999,-9999,-9999,-9999,-9999,-9999,-9999,-9999,-9999,-9999,-9999,-9999,-9999,-9999,-9999,-9999,-9999,-9999,-9999,-9999,-9999,-9999,-9999,182,182,-9999,-9999,-9999,-9999,-9999,-9999,-9999,-9999,-9999,-9999,-9999,-9999,-9999,-9999,-9999,-9999,-9999,182,182,-9999,-9999,-9999,-9999,-9999,-9999,-9999,-9999,-9999,-9999,-9999,-9999,-9999,-9999,-9999,-9999,-9999,-9999,-9999,-9999,-9999,-9999,182,182,182,182,-9999,-9999,-9999,-9999,-9999,-9999,-9999,-9999,-9999,-9999,-9999,-9999,-9999,-9999,-9999,-9999,-9999,-9999,-9999,-9999,-9999,-9999,-9999,-9999,-9999,-9999,-9999,-9999,-9999,-9999,-9999,-9999,-9999,-9999,-9999,-9999,-9999,-9999,-9999,-9999,-9999,-9999,-9999,-9999,-9999,-9999,-9999,-9999,-9999,-9999,-9999,-9999,-9999,-9999,
-9999,-9999,-9999,-9999,-9999,-9999.000000000000000,-9999,-9999,-9999,-9999,-9999,-9999,-9999,-9999,-9999,-9999,-9999,-9999,-9999,-9999,-9999,-9999,-9999,-9999,-9999,-9999,-9999,-9999,-9999,-9999,-9999,-9999,-9999,-9999,-9999,-9999,-9999,-9999,-9999,-9999,-9999,-9999,-9999,-9999,-9999,-9999,-9999,-9999,-9999,-9999,-9999,-9999,-9999,-9999,-9999,-9999,-9999,-9999,-9999,-9999,-9999,-9999,-9999,-9999,-9999,-9999,-9999,-9999,-9999,-9999,-9999,-9999,-9999,-9999,-9999,-9999,-9999,-9999,-9999,-9999,-9999,-9999,-9999,-9999,-9999,-9999,-9999,-9999,-9999,-9999,-9999,-9999,-9999,-9999,-9999,-9999,-9999,-9999,-9999,-9999,-9999,-9999,182,182,182,182,182,182,182,182,182,182,182,182,182,182,182,182,182,182,182,-9999,-9999,-9999,-9999,-9999,-9999,-9999,-9999,-9999,-9999,-9999,-9999,-9999,-9999,-9999,-9999,-9999,-9999,-9999,-9999,-9999,-9999,-9999,-9999,-9999,-9999,-9999,-9999,-9999,-9999,-9999,-9999,-9999,-9999,-9999,-9999,-9999,-9999,-9999,-9999,-9999,-9999,-9999,-9999,-9999,-9999,-9999,182,182,182,182,182,182,182,182,182,182,182,182,182,182,182,182,182,182,182,182,182,182,182,182,182,182,182,182,182,182,182,182,182,182,182,182,182,182,182,182,182,182,182,182,182,182,182,182,182,182,182,182,182,182,182,182,182,182,182,182,182,-9999,-9999,-9999,-9999,-9999,-9999,-9999,-9999,-9999,-9999,-9999,-9999,-9999,-9999,-9999,-9999,-9999,-9999,-9999,-9999,-9999,-9999,-9999,-9999,-9999,-9999,-9999,-9999,-9999,-9999,182,182,-9999,-9999,-9999,-9999,-9999,-9999,-9999,-9999,-9999,-9999,-9999,-9999,182,-9999,-9999,-9999,-9999,-9999,182,-9999,-9999,-9999,-9999,-9999,-9999,-9999,-9999,-9999,-9999,-9999,-9999,-9999,-9999,-9999,-9999,182,-9999,-9999,-9999,-9999,182,-9999,-9999,182,182,-9999,-9999,-9999,-9999,-9999,-9999,-9999,-9999,-9999,-9999,-9999,-9999,-9999,-9999,-9999,-9999,-9999,-9999,-9999,-9999,-9999,-9999,-9999,-9999,-9999,-9999,-9999,-9999,-9999,-9999,-9999,-9999,-9999,-9999,-9999,-9999,-9999,-9999,-9999,-9999,-9999,-9999,-9999,-9999,-9999,-9999,-9999,-9999,-9999,-9999,-9999,-9999,-9999,-9999,
-9999,-9999,-9999,-9999,-9999,-9999.000000000000000,-9999,-9999,-9999,-9999,-9999,-9999,-9999,-9999,-9999,-9999,-9999,-9999,-9999,-9999,-9999,-9999,-9999,-9999,-9999,-9999,-9999,-9999,-9999,-9999,-9999,-9999,-9999,-9999,-9999,-9999,-9999,-9999,-9999,-9999,-9999,-9999,-9999,-9999,-9999,-9999,-9999,-9999,-9999,-9999,-9999,-9999,-9999,-9999,-9999,-9999,-9999,-9999,-9999,-9999,-9999,-9999,-9999,-9999,-9999,-9999,-9999,-9999,-9999,-9999,-9999,-9999,-9999,-9999,-9999,-9999,-9999,-9999,-9999,-9999,-9999,-9999,-9999,-9999,-9999,-9999,-9999,-9999,-9999,-9999,-9999,-9999,-9999,-9999,-9999,-9999,-9999,-9999,-9999,-9999,-9999,-9999,182,182,182,182,182,182,182,182,182,182,182,182,182,182,182,182,182,182,182,182,-9999,-9999,-9999,-9999,-9999,-9999,-9999,-9999,-9999,-9999,-9999,-9999,-9999,-9999,-9999,-9999,-9999,-9999,-9999,-9999,-9999,-9999,-9999,-9999,-9999,-9999,-9999,-9999,-9999,-9999,-9999,-9999,-9999,-9999,-9999,-9999,-9999,-9999,-9999,-9999,-9999,-9999,-9999,-9999,-9999,-9999,-9999,182,182,182,182,182,182,182,182,182,182,182,182,-9999,-9999,-9999,182,182,182,182,182,182,182,182,182,182,182,182,182,182,182,182,182,182,182,182,182,182,182,182,182,182,182,182,182,182,182,182,182,182,182,182,182,182,182,182,182,182,182,182,-9999,-9999,-9999,-9999,-9999,-9999,-9999,-9999,-9999,-9999,-9999,-9999,-9999,-9999,-9999,-9999,-9999,-9999,-9999,-9999,-9999,-9999,-9999,-9999,-9999,-9999,-9999,-9999,-9999,-9999,-9999,-9999,182,-9999,-9999,-9999,-9999,-9999,-9999,-9999,-9999,-9999,-9999,-9999,-9999,-9999,-9999,-9999,-9999,-9999,-9999,-9999,182,182,-9999,-9999,-9999,-9999,-9999,-9999,-9999,-9999,-9999,-9999,-9999,-9999,-9999,-9999,182,182,-9999,-9999,182,182,-9999,-9999,182,182,-9999,-9999,-9999,-9999,-9999,-9999,-9999,-9999,-9999,-9999,-9999,-9999,-9999,-9999,-9999,-9999,-9999,-9999,-9999,-9999,-9999,-9999,-9999,-9999,-9999,-9999,-9999,-9999,-9999,-9999,-9999,-9999,-9999,-9999,-9999,-9999,-9999,-9999,-9999,-9999,-9999,-9999,-9999,-9999,-9999,-9999,-9999,-9999,-9999,-9999,-9999,-9999,-9999,-9999,
-9999,-9999,-9999,-9999,-9999,-9999.000000000000000,-9999,-9999,-9999,-9999,-9999,-9999,-9999,-9999,-9999,-9999,-9999,-9999,-9999,-9999,-9999,-9999,-9999,-9999,-9999,-9999,-9999,-9999,-9999,-9999,-9999,-9999,-9999,-9999,-9999,-9999,-9999,-9999,-9999,-9999,-9999,-9999,-9999,-9999,-9999,-9999,-9999,-9999,-9999,-9999,-9999,-9999,-9999,-9999,-9999,-9999,-9999,-9999,-9999,-9999,-9999,-9999,-9999,-9999,-9999,-9999,-9999,-9999,-9999,-9999,-9999,-9999,-9999,-9999,-9999,-9999,-9999,-9999,-9999,-9999,-9999,-9999,-9999,-9999,-9999,-9999,-9999,-9999,-9999,-9999,-9999,-9999,-9999,-9999,-9999,-9999,-9999,-9999,-9999,-9999,-9999,-9999,182,182,182,182,182,182,182,182,182,182,182,182,182,182,182,182,182,182,182,182,182,182,182,182,182,-9999,-9999,-9999,-9999,-9999,-9999,-9999,-9999,-9999,-9999,-9999,-9999,-9999,-9999,-9999,-9999,-9999,-9999,-9999,-9999,-9999,-9999,-9999,-9999,-9999,-9999,-9999,-9999,-9999,-9999,-9999,-9999,-9999,-9999,-9999,-9999,-9999,-9999,-9999,-9999,-9999,-9999,-9999,182,182,182,182,-9999,-9999,-9999,182,-9999,-9999,-9999,-9999,-9999,-9999,-9999,182,182,182,182,182,182,182,182,182,182,182,182,182,182,182,182,182,182,182,182,182,182,182,182,182,182,182,182,182,182,182,182,182,182,182,182,182,182,182,182,182,182,182,-9999,-9999,-9999,-9999,-9999,-9999,-9999,-9999,-9999,-9999,-9999,-9999,-9999,-9999,-9999,-9999,-9999,-9999,-9999,-9999,-9999,-9999,-9999,-9999,-9999,-9999,-9999,-9999,-9999,-9999,-9999,-9999,-9999,-9999,-9999,-9999,-9999,-9999,-9999,-9999,-9999,-9999,-9999,-9999,-9999,-9999,-9999,182,182,-9999,-9999,-9999,182,182,182,-9999,-9999,-9999,-9999,-9999,-9999,-9999,-9999,-9999,-9999,-9999,182,182,182,182,182,-9999,-9999,-9999,-9999,-9999,-9999,-9999,-9999,-9999,-9999,-9999,-9999,-9999,-9999,-9999,-9999,-9999,-9999,-9999,-9999,-9999,-9999,-9999,-9999,-9999,-9999,-9999,-9999,-9999,-9999,-9999,-9999,-9999,-9999,-9999,-9999,-9999,-9999,-9999,-9999,-9999,-9999,-9999,-9999,-9999,-9999,-9999,-9999,-9999,-9999,-9999,-9999,-9999,-9999,-9999,-9999,-9999,-9999,-9999,-9999,-9999,
-9999,-9999,-9999,-9999,-9999,-9999.000000000000000,-9999,-9999,-9999,-9999,-9999,-9999,-9999,-9999,-9999,-9999,-9999,-9999,-9999,-9999,-9999,-9999,-9999,-9999,-9999,-9999,-9999,-9999,-9999,-9999,-9999,-9999,-9999,-9999,-9999,-9999,-9999,-9999,-9999,-9999,-9999,-9999,-9999,-9999,-9999,-9999,-9999,-9999,-9999,-9999,-9999,-9999,-9999,-9999,-9999,-9999,-9999,-9999,-9999,-9999,-9999,-9999,-9999,-9999,-9999,-9999,-9999,-9999,-9999,-9999,-9999,-9999,-9999,-9999,-9999,-9999,-9999,-9999,-9999,-9999,-9999,-9999,-9999,-9999,-9999,-9999,-9999,-9999,-9999,-9999,-9999,-9999,-9999,-9999,-9999,-9999,-9999,-9999,-9999,-9999,-9999,-9999,182,182,182,182,182,182,182,182,182,182,182,182,182,182,182,182,182,182,182,182,182,182,182,182,182,182,-9999,-9999,-9999,-9999,-9999,-9999,-9999,-9999,-9999,-9999,-9999,-9999,-9999,-9999,-9999,-9999,-9999,-9999,-9999,-9999,-9999,-9999,-9999,-9999,-9999,-9999,-9999,-9999,-9999,-9999,-9999,-9999,-9999,-9999,-9999,-9999,-9999,-9999,-9999,-9999,-9999,-9999,-9999,-9999,-9999,-9999,-9999,-9999,-9999,-9999,-9999,-9999,-9999,-9999,-9999,-9999,-9999,-9999,-9999,-9999,-9999,182,182,182,182,182,182,182,182,182,182,182,182,182,182,182,182,182,182,182,182,182,182,182,182,182,182,182,182,182,182,182,182,182,182,182,182,182,182,-9999,-9999,-9999,-9999,-9999,-9999,-9999,-9999,-9999,-9999,-9999,-9999,-9999,-9999,-9999,-9999,-9999,-9999,-9999,-9999,-9999,-9999,-9999,-9999,-9999,182,-9999,-9999,-9999,-9999,-9999,-9999,-9999,-9999,-9999,-9999,-9999,-9999,-9999,-9999,-9999,-9999,-9999,-9999,-9999,-9999,-9999,-9999,-9999,182,182,-9999,-9999,182,182,182,-9999,-9999,-9999,-9999,182,-9999,-9999,-9999,-9999,-9999,182,182,182,182,-9999,-9999,-9999,-9999,-9999,-9999,-9999,-9999,-9999,182,-9999,-9999,-9999,-9999,-9999,-9999,-9999,-9999,-9999,-9999,-9999,-9999,-9999,-9999,-9999,-9999,-9999,-9999,-9999,-9999,-9999,-9999,-9999,-9999,-9999,-9999,-9999,-9999,-9999,-9999,-9999,-9999,-9999,-9999,-9999,-9999,-9999,-9999,-9999,-9999,-9999,-9999,-9999,-9999,-9999,-9999,-9999,-9999,-9999,-9999,-9999,-9999,-9999,
-9999,-9999,-9999,-9999,-9999,-9999.000000000000000,-9999,-9999,-9999,-9999,-9999,-9999,-9999,-9999,-9999,-9999,-9999,-9999,-9999,-9999,-9999,-9999,-9999,-9999,-9999,-9999,-9999,-9999,-9999,-9999,-9999,-9999,-9999,-9999,-9999,-9999,-9999,-9999,-9999,-9999,-9999,-9999,-9999,-9999,-9999,-9999,-9999,-9999,-9999,-9999,-9999,-9999,-9999,-9999,-9999,-9999,-9999,-9999,-9999,-9999,-9999,-9999,-9999,-9999,-9999,-9999,-9999,-9999,-9999,-9999,-9999,-9999,-9999,-9999,-9999,-9999,-9999,-9999,-9999,-9999,-9999,-9999,-9999,-9999,-9999,-9999,-9999,-9999,-9999,-9999,-9999,-9999,-9999,-9999,-9999,-9999,-9999,-9999,-9999,-9999,-9999,-9999,182,182,182,182,182,182,182,182,182,182,182,182,182,182,182,182,182,182,182,182,182,182,182,182,182,182,182,-9999,-9999,-9999,-9999,-9999,-9999,-9999,-9999,-9999,-9999,-9999,-9999,-9999,-9999,-9999,-9999,-9999,-9999,-9999,-9999,-9999,-9999,-9999,-9999,-9999,-9999,-9999,-9999,-9999,-9999,-9999,-9999,-9999,-9999,-9999,-9999,-9999,-9999,-9999,-9999,-9999,-9999,-9999,-9999,-9999,-9999,-9999,-9999,-9999,-9999,-9999,-9999,-9999,-9999,-9999,-9999,-9999,-9999,-9999,-9999,182,182,182,182,182,182,182,182,182,182,182,182,182,182,182,182,182,182,182,182,182,182,182,182,182,182,182,182,182,182,182,182,182,182,182,182,182,-9999,-9999,-9999,-9999,-9999,-9999,-9999,-9999,-9999,-9999,-9999,-9999,-9999,-9999,-9999,-9999,-9999,-9999,-9999,-9999,-9999,-9999,-9999,-9999,-9999,-9999,-9999,-9999,-9999,-9999,-9999,-9999,-9999,-9999,-9999,-9999,-9999,-9999,-9999,-9999,-9999,-9999,-9999,-9999,-9999,-9999,-9999,-9999,-9999,-9999,-9999,182,182,-9999,-9999,182,182,-9999,-9999,-9999,-9999,-9999,-9999,-9999,-9999,-9999,182,182,182,182,182,-9999,-9999,-9999,-9999,-9999,-9999,-9999,-9999,-9999,-9999,-9999,-9999,-9999,-9999,-9999,-9999,-9999,-9999,-9999,-9999,-9999,-9999,-9999,-9999,-9999,-9999,-9999,-9999,-9999,-9999,-9999,-9999,-9999,-9999,-9999,-9999,-9999,-9999,-9999,-9999,-9999,-9999,-9999,-9999,-9999,-9999,-9999,-9999,-9999,-9999,-9999,-9999,-9999,-9999,-9999,-9999,-9999,-9999,-9999,-9999,-9999,-9999,-9999,
-9999,-9999,-9999,-9999,-9999,-9999.000000000000000,-9999,-9999,-9999,-9999,-9999,-9999,-9999,-9999,-9999,-9999,-9999,-9999,-9999,-9999,-9999,-9999,182,-9999,-9999,-9999,-9999,-9999,-9999,-9999,-9999,-9999,-9999,-9999,-9999,-9999,-9999,-9999,-9999,-9999,-9999,-9999,-9999,-9999,-9999,-9999,-9999,-9999,-9999,-9999,-9999,-9999,-9999,-9999,-9999,-9999,-9999,-9999,-9999,-9999,-9999,-9999,-9999,-9999,-9999,-9999,-9999,-9999,-9999,-9999,-9999,-9999,-9999,-9999,-9999,-9999,-9999,-9999,-9999,-9999,-9999,-9999,-9999,-9999,-9999,-9999,-9999,-9999,-9999,-9999,-9999,-9999,-9999,-9999,-9999,-9999,-9999,-9999,-9999,-9999,-9999,182,182,182,182,182,182,182,182,182,182,182,182,182,182,182,182,182,182,182,182,182,182,182,182,182,182,182,182,-9999,-9999,-9999,-9999,-9999,-9999,-9999,-9999,-9999,-9999,-9999,-9999,-9999,-9999,-9999,-9999,-9999,-9999,-9999,-9999,-9999,-9999,-9999,-9999,-9999,-9999,-9999,-9999,-9999,-9999,-9999,-9999,-9999,-9999,-9999,-9999,-9999,-9999,-9999,-9999,-9999,-9999,-9999,-9999,-9999,-9999,-9999,-9999,-9999,-9999,-9999,-9999,-9999,-9999,-9999,-9999,-9999,-9999,-9999,-9999,182,182,182,182,182,182,182,182,182,182,182,182,182,182,182,182,182,182,182,182,182,182,182,182,182,182,182,182,182,182,182,182,182,182,182,182,-9999,-9999,-9999,-9999,-9999,-9999,-9999,-9999,-9999,-9999,-9999,-9999,-9999,-9999,-9999,-9999,-9999,-9999,-9999,-9999,-9999,-9999,-9999,-9999,-9999,-9999,-9999,-9999,-9999,-9999,-9999,-9999,-9999,-9999,-9999,-9999,-9999,-9999,-9999,-9999,-9999,-9999,-9999,-9999,-9999,-9999,-9999,-9999,-9999,-9999,-9999,-9999,-9999,182,182,182,182,182,182,-9999,-9999,-9999,-9999,-9999,182,-9999,182,182,182,182,182,182,-9999,-9999,-9999,-9999,-9999,-9999,-9999,-9999,-9999,-9999,182,-9999,-9999,-9999,-9999,-9999,-9999,-9999,-9999,-9999,-9999,-9999,-9999,-9999,-9999,-9999,-9999,-9999,-9999,-9999,-9999,-9999,-9999,-9999,-9999,-9999,-9999,-9999,-9999,-9999,-9999,-9999,-9999,-9999,-9999,-9999,-9999,-9999,-9999,-9999,-9999,-9999,-9999,-9999,-9999,-9999,-9999,-9999,-9999,-9999,-9999,-9999,-9999,
-9999,-9999,-9999,-9999,-9999,-9999.000000000000000,-9999,-9999,-9999,-9999,-9999,-9999,-9999,-9999,-9999,-9999,-9999,-9999,-9999,-9999,-9999,-9999,-9999,-9999,-9999,-9999,-9999,-9999,-9999,-9999,-9999,-9999,-9999,-9999,-9999,-9999,-9999,-9999,-9999,-9999,-9999,-9999,-9999,-9999,-9999,-9999,-9999,-9999,-9999,-9999,-9999,-9999,-9999,-9999,-9999,-9999,-9999,-9999,-9999,-9999,-9999,-9999,-9999,-9999,-9999,-9999,-9999,-9999,-9999,-9999,-9999,-9999,-9999,-9999,-9999,-9999,-9999,-9999,-9999,-9999,-9999,-9999,-9999,-9999,-9999,-9999,-9999,-9999,-9999,-9999,-9999,-9999,-9999,-9999,-9999,-9999,-9999,-9999,-9999,-9999,182,182,182,182,182,182,182,182,182,182,182,182,182,182,182,182,182,182,182,182,182,182,182,182,182,182,182,182,182,-9999,-9999,-9999,-9999,-9999,-9999,-9999,-9999,-9999,-9999,-9999,-9999,-9999,-9999,-9999,-9999,-9999,-9999,-9999,-9999,-9999,-9999,-9999,-9999,-9999,-9999,-9999,-9999,-9999,-9999,-9999,-9999,-9999,-9999,-9999,-9999,-9999,-9999,-9999,-9999,-9999,-9999,-9999,-9999,-9999,-9999,-9999,-9999,-9999,-9999,-9999,-9999,-9999,-9999,-9999,-9999,-9999,-9999,-9999,-9999,182,182,182,182,182,182,182,182,182,182,182,182,182,182,182,182,182,182,182,182,182,182,182,182,182,182,182,182,182,182,182,182,182,182,-9999,-9999,-9999,-9999,-9999,-9999,-9999,-9999,-9999,-9999,-9999,-9999,-9999,-9999,-9999,-9999,-9999,-9999,-9999,-9999,-9999,-9999,-9999,-9999,-9999,-9999,-9999,-9999,-9999,-9999,-9999,-9999,-9999,-9999,-9999,-9999,-9999,-9999,-9999,-9999,-9999,-9999,-9999,-9999,-9999,-9999,-9999,-9999,-9999,-9999,-9999,-9999,-9999,-9999,182,182,182,182,182,182,-9999,182,-9999,-9999,-9999,182,182,182,182,182,182,182,182,182,-9999,182,-9999,182,182,-9999,-9999,182,-9999,-9999,182,-9999,-9999,-9999,-9999,-9999,-9999,-9999,-9999,-9999,-9999,-9999,-9999,-9999,-9999,-9999,-9999,-9999,-9999,-9999,-9999,-9999,-9999,-9999,-9999,-9999,-9999,-9999,-9999,-9999,-9999,-9999,-9999,-9999,-9999,-9999,-9999,-9999,-9999,-9999,-9999,-9999,-9999,-9999,-9999,-9999,-9999,-9999,-9999,-9999,-9999,-9999,-9999,
-9999,-9999,-9999,-9999,-9999,-9999.000000000000000,-9999,-9999,-9999,-9999,-9999,-9999,-9999,-9999,-9999,-9999,-9999,-9999,-9999,-9999,-9999,-9999,-9999,-9999,-9999,-9999,-9999,-9999,-9999,-9999,-9999,-9999,-9999,-9999,-9999,-9999,-9999,-9999,-9999,-9999,-9999,-9999,-9999,-9999,-9999,-9999,-9999,-9999,-9999,-9999,-9999,-9999,-9999,-9999,-9999,-9999,-9999,-9999,-9999,-9999,-9999,-9999,-9999,-9999,-9999,-9999,-9999,-9999,-9999,-9999,-9999,-9999,-9999,-9999,-9999,-9999,-9999,-9999,-9999,-9999,-9999,-9999,-9999,-9999,-9999,-9999,-9999,-9999,182,-9999,-9999,-9999,-9999,-9999,-9999,-9999,-9999,-9999,-9999,182,182,112,182,182,182,182,182,182,182,182,182,182,182,182,182,182,182,182,182,182,182,182,182,182,182,182,182,182,-9999,182,182,-9999,-9999,-9999,-9999,-9999,-9999,-9999,-9999,-9999,-9999,-9999,-9999,-9999,-9999,-9999,-9999,-9999,-9999,-9999,-9999,-9999,-9999,-9999,-9999,-9999,-9999,-9999,-9999,-9999,-9999,-9999,-9999,-9999,-9999,-9999,-9999,-9999,-9999,-9999,-9999,-9999,-9999,-9999,-9999,-9999,-9999,-9999,-9999,-9999,-9999,-9999,-9999,-9999,-9999,-9999,-9999,-9999,-9999,182,182,182,182,182,182,182,182,182,182,182,182,182,182,182,182,182,182,182,182,182,182,182,182,182,182,182,182,182,182,182,182,182,-9999,-9999,-9999,-9999,-9999,-9999,-9999,-9999,-9999,-9999,-9999,-9999,-9999,-9999,-9999,-9999,-9999,-9999,-9999,-9999,-9999,-9999,-9999,-9999,-9999,-9999,-9999,-9999,-9999,-9999,-9999,-9999,-9999,-9999,-9999,-9999,-9999,-9999,-9999,-9999,-9999,-9999,-9999,-9999,-9999,-9999,-9999,-9999,-9999,-9999,-9999,-9999,-9999,-9999,-9999,-9999,-9999,182,182,182,182,-9999,182,-9999,-9999,-9999,-9999,182,182,182,182,182,182,182,182,-9999,-9999,182,-9999,-9999,-9999,-9999,-9999,-9999,-9999,182,-9999,-9999,-9999,-9999,-9999,-9999,-9999,-9999,-9999,-9999,-9999,-9999,-9999,-9999,-9999,-9999,-9999,-9999,-9999,-9999,-9999,-9999,-9999,-9999,-9999,-9999,-9999,-9999,-9999,-9999,-9999,-9999,-9999,-9999,-9999,-9999,-9999,-9999,-9999,-9999,-9999,-9999,-9999,-9999,-9999,-9999,-9999,-9999,-9999,-9999,-9999,-9999,
-9999,-9999,-9999,-9999,-9999,-9999.000000000000000,-9999,-9999,-9999,-9999,-9999,-9999,-9999,-9999,-9999,-9999,-9999,-9999,-9999,-9999,-9999,-9999,-9999,-9999,-9999,-9999,-9999,-9999,-9999,-9999,-9999,-9999,-9999,-9999,-9999,-9999,-9999,-9999,-9999,-9999,-9999,-9999,-9999,-9999,-9999,-9999,-9999,-9999,-9999,-9999,-9999,-9999,-9999,-9999,-9999,-9999,-9999,-9999,-9999,-9999,-9999,-9999,-9999,-9999,-9999,-9999,-9999,-9999,-9999,-9999,-9999,-9999,-9999,-9999,-9999,-9999,-9999,-9999,-9999,-9999,-9999,-9999,-9999,-9999,-9999,-9999,-9999,-9999,182,-9999,-9999,-9999,-9999,-9999,-9999,-9999,-9999,-9999,-9999,182,182,96,182,182,182,182,182,182,182,182,182,182,182,182,182,182,182,182,182,182,182,182,182,182,182,182,182,182,182,182,182,182,182,182,-9999,-9999,-9999,-9999,-9999,-9999,-9999,-9999,-9999,-9999,-9999,-9999,-9999,-9999,-9999,-9999,-9999,-9999,-9999,-9999,-9999,-9999,-9999,-9999,-9999,-9999,-9999,-9999,-9999,-9999,-9999,-9999,-9999,-9999,-9999,-9999,-9999,-9999,-9999,-9999,-9999,-9999,-9999,-9999,-9999,-9999,-9999,-9999,-9999,-9999,-9999,-9999,-9999,-9999,182,182,182,182,182,182,182,182,182,182,182,182,182,182,182,182,182,182,182,182,182,182,182,182,182,182,182,182,182,182,182,182,182,-9999,-9999,-9999,-9999,-9999,-9999,-9999,-9999,-9999,-9999,-9999,-9999,-9999,-9999,-9999,-9999,-9999,-9999,-9999,-9999,-9999,-9999,-9999,-9999,-9999,-9999,-9999,-9999,-9999,-9999,-9999,-9999,-9999,-9999,-9999,-9999,-9999,-9999,-9999,-9999,-9999,-9999,-9999,-9999,-9999,-9999,-9999,-9999,-9999,-9999,-9999,-9999,-9999,-9999,-9999,-9999,-9999,182,-9999,182,182,182,182,-9999,-9999,-9999,-9999,-9999,182,182,182,182,182,182,182,182,-9999,-9999,182,-9999,182,-9999,182,-9999,-9999,-9999,-9999,-9999,-9999,182,182,182,182,-9999,182,-9999,-9999,-9999,-9999,-9999,-9999,-9999,-9999,-9999,-9999,-9999,-9999,-9999,-9999,-9999,-9999,-9999,-9999,-9999,-9999,-9999,-9999,-9999,-9999,-9999,-9999,-9999,-9999,-9999,-9999,-9999,-9999,-9999,-9999,-9999,-9999,-9999,-9999,-9999,-9999,-9999,-9999,-9999,-9999,
-9999,-9999,-9999,-9999,-9999,-9999.000000000000000,-9999,-9999,-9999,-9999,-9999,-9999,-9999,-9999,-9999,-9999,-9999,-9999,-9999,-9999,-9999,-9999,-9999,-9999,-9999,-9999,-9999,-9999,-9999,-9999,-9999,-9999,-9999,-9999,-9999,-9999,-9999,-9999,-9999,-9999,-9999,-9999,-9999,-9999,-9999,-9999,-9999,-9999,-9999,-9999,-9999,-9999,-9999,-9999,-9999,-9999,-9999,-9999,-9999,-9999,-9999,-9999,-9999,-9999,-9999,-9999,-9999,-9999,-9999,-9999,-9999,-9999,-9999,-9999,-9999,-9999,-9999,-9999,-9999,-9999,-9999,-9999,-9999,-9999,-9999,-9999,-9999,-9999,-9999,-9999,-9999,-9999,-9999,-9999,-9999,-9999,-9999,-9999,-9999,182,182,182,182,182,182,182,182,182,182,182,182,182,182,182,182,182,182,182,182,182,182,182,182,182,182,182,182,182,182,182,182,182,182,182,182,-9999,-9999,-9999,-9999,-9999,-9999,-9999,-9999,-9999,-9999,-9999,-9999,-9999,-9999,-9999,-9999,-9999,-9999,-9999,-9999,-9999,-9999,-9999,-9999,-9999,-9999,-9999,-9999,-9999,-9999,-9999,-9999,-9999,-9999,-9999,-9999,-9999,-9999,-9999,-9999,-9999,-9999,-9999,-9999,-9999,-9999,-9999,-9999,-9999,-9999,-9999,-9999,-9999,-9999,182,182,182,182,182,182,182,182,182,182,182,182,182,182,182,182,182,182,182,182,182,182,182,182,182,182,182,182,182,182,182,182,-9999,-9999,-9999,-9999,-9999,-9999,-9999,-9999,-9999,-9999,-9999,-9999,-9999,-9999,-9999,-9999,-9999,-9999,-9999,-9999,-9999,-9999,-9999,-9999,-9999,-9999,-9999,-9999,-9999,-9999,-9999,-9999,-9999,-9999,-9999,-9999,-9999,-9999,-9999,-9999,-9999,-9999,-9999,-9999,-9999,-9999,-9999,-9999,-9999,-9999,-9999,-9999,-9999,-9999,-9999,-9999,-9999,-9999,-9999,182,182,182,182,182,182,-9999,-9999,-9999,-9999,182,182,182,182,182,182,-9999,-9999,-9999,182,182,-9999,-9999,-9999,182,182,-9999,-9999,-9999,182,182,-9999,182,182,-9999,-9999,-9999,182,-9999,-9999,-9999,-9999,-9999,-9999,-9999,-9999,182,182,-9999,-9999,-9999,-9999,-9999,-9999,-9999,-9999,-9999,-9999,-9999,-9999,-9999,-9999,-9999,-9999,-9999,-9999,-9999,-9999,-9999,-9999,-9999,-9999,-9999,-9999,-9999,-9999,-9999,-9999,-9999,-9999,
-9999,-9999,-9999,-9999,-9999,-9999.000000000000000,-9999,-9999,-9999,-9999,-9999,-9999,-9999,-9999,-9999,-9999,-9999,-9999,-9999,-9999,-9999,-9999,-9999,-9999,-9999,-9999,-9999,-9999,-9999,-9999,-9999,-9999,-9999,-9999,-9999,-9999,-9999,-9999,-9999,-9999,-9999,-9999,-9999,-9999,-9999,-9999,-9999,-9999,-9999,-9999,-9999,-9999,-9999,-9999,-9999,-9999,-9999,-9999,-9999,-9999,-9999,-9999,-9999,-9999,-9999,-9999,-9999,-9999,-9999,-9999,-9999,-9999,-9999,-9999,-9999,-9999,-9999,-9999,-9999,-9999,-9999,-9999,-9999,-9999,-9999,-9999,-9999,-9999,-9999,-9999,-9999,-9999,-9999,-9999,-9999,-9999,-9999,-9999,-9999,182,182,182,182,182,182,182,182,182,182,182,182,182,182,182,182,182,182,182,182,182,182,182,182,182,182,182,182,182,182,182,182,182,182,182,182,182,182,182,182,182,-9999,-9999,-9999,-9999,-9999,-9999,-9999,-9999,-9999,-9999,-9999,-9999,-9999,-9999,-9999,-9999,-9999,-9999,-9999,-9999,-9999,-9999,-9999,-9999,-9999,-9999,-9999,-9999,-9999,-9999,-9999,-9999,-9999,-9999,-9999,-9999,-9999,-9999,-9999,-9999,-9999,-9999,-9999,-9999,-9999,-9999,-9999,-9999,-9999,-9999,182,182,182,182,182,182,182,182,182,182,182,182,182,182,182,182,182,182,182,182,182,182,182,182,182,182,182,182,182,182,-9999,-9999,-9999,-9999,-9999,-9999,-9999,-9999,-9999,-9999,-9999,-9999,-9999,-9999,-9999,-9999,-9999,-9999,-9999,-9999,-9999,-9999,-9999,-9999,-9999,-9999,-9999,-9999,-9999,-9999,-9999,-9999,-9999,-9999,-9999,-9999,-9999,-9999,-9999,-9999,-9999,-9999,-9999,-9999,-9999,-9999,-9999,-9999,-9999,-9999,-9999,-9999,-9999,-9999,-9999,-9999,-9999,-9999,-9999,-9999,182,182,182,182,182,182,182,182,-9999,-9999,182,182,182,182,182,182,182,-9999,182,182,-9999,182,-9999,-9999,-9999,-9999,-9999,-9999,182,182,-9999,-9999,182,182,-9999,182,182,182,182,182,182,182,-9999,-9999,-9999,-9999,-9999,-9999,-9999,-9999,-9999,182,-9999,-9999,-9999,-9999,-9999,-9999,-9999,-9999,-9999,-9999,-9999,-9999,-9999,-9999,-9999,-9999,-9999,-9999,-9999,-9999,-9999,-9999,-9999,-9999,-9999,-9999,-9999,-9999,
-9999,-9999,-9999,-9999,-9999,-9999.000000000000000,-9999,-9999,-9999,-9999,-9999,-9999,-9999,-9999,-9999,-9999,-9999,-9999,-9999,-9999,-9999,-9999,-9999,-9999,-9999,-9999,-9999,-9999,-9999,-9999,-9999,-9999,-9999,-9999,-9999,-9999,-9999,-9999,-9999,-9999,-9999,-9999,-9999,-9999,-9999,-9999,-9999,-9999,-9999,-9999,-9999,-9999,-9999,-9999,-9999,-9999,-9999,-9999,-9999,-9999,-9999,-9999,-9999,-9999,-9999,-9999,-9999,-9999,-9999,-9999,-9999,-9999,-9999,-9999,-9999,-9999,-9999,-9999,-9999,-9999,-9999,-9999,-9999,-9999,-9999,-9999,-9999,-9999,-9999,-9999,-9999,-9999,-9999,-9999,-9999,-9999,-9999,-9999,182,182,182,182,182,182,182,182,182,182,182,182,182,182,182,182,182,182,182,182,182,182,182,182,182,182,182,182,182,182,182,182,182,182,182,182,182,182,182,182,182,182,182,-9999,-9999,-9999,-9999,-9999,-9999,-9999,-9999,-9999,-9999,-9999,-9999,-9999,-9999,-9999,-9999,-9999,-9999,-9999,-9999,-9999,-9999,-9999,-9999,-9999,-9999,-9999,-9999,-9999,-9999,-9999,-9999,-9999,-9999,-9999,-9999,-9999,-9999,-9999,-9999,-9999,-9999,-9999,-9999,-9999,-9999,-9999,-9999,-9999,-9999,182,182,182,182,182,182,182,182,182,182,182,182,182,182,182,182,182,182,182,182,182,182,182,182,182,182,182,182,182,-9999,-9999,-9999,-9999,-9999,-9999,-9999,-9999,-9999,-9999,-9999,-9999,-9999,-9999,-9999,-9999,-9999,-9999,-9999,-9999,-9999,-9999,-9999,-9999,-9999,-9999,-9999,-9999,-9999,-9999,-9999,-9999,-9999,-9999,-9999,-9999,-9999,-9999,-9999,-9999,-9999,-9999,-9999,-9999,-9999,-9999,-9999,-9999,-9999,-9999,-9999,-9999,-9999,-9999,-9999,-9999,-9999,-9999,-9999,-9999,-9999,-9999,182,182,182,-9999,-9999,-9999,-9999,-9999,-9999,-9999,-9999,-9999,182,-9999,182,-9999,-9999,182,-9999,182,-9999,182,-9999,-9999,-9999,-9999,-9999,-9999,-9999,-9999,182,-9999,182,182,182,182,182,182,182,182,182,182,-9999,-9999,-9999,-9999,-9999,-9999,-9999,-9999,182,-9999,-9999,-9999,-9999,-9999,-9999,-9999,-9999,-9999,-9999,-9999,-9999,-9999,-9999,-9999,-9999,-9999,-9999,-9999,-9999,-9999,-9999,-9999,-9999,-9999,-9999,-9999,
-9999,-9999,-9999,-9999,-9999,-9999.000000000000000,-9999,-9999,-9999,-9999,-9999,-9999,-9999,-9999,-9999,-9999,-9999,-9999,-9999,-9999,-9999,-9999,-9999,-9999,-9999,-9999,-9999,-9999,-9999,-9999,-9999,-9999,-9999,-9999,-9999,-9999,-9999,-9999,-9999,-9999,-9999,-9999,-9999,-9999,-9999,-9999,-9999,-9999,-9999,-9999,-9999,-9999,-9999,-9999,-9999,-9999,-9999,-9999,-9999,-9999,-9999,-9999,-9999,-9999,-9999,-9999,-9999,-9999,-9999,-9999,-9999,-9999,-9999,-9999,-9999,-9999,-9999,-9999,-9999,-9999,-9999,-9999,-9999,-9999,-9999,-9999,-9999,-9999,-9999,-9999,-9999,-9999,-9999,-9999,-9999,-9999,-9999,-9999,182,182,182,182,182,182,182,182,182,182,182,182,182,182,182,182,182,182,182,182,182,182,182,182,182,182,182,182,182,182,182,182,182,182,182,182,182,182,182,182,182,182,182,182,182,-9999,-9999,-9999,-9999,-9999,-9999,-9999,-9999,-9999,-9999,-9999,-9999,-9999,-9999,-9999,-9999,-9999,-9999,-9999,-9999,-9999,-9999,-9999,-9999,-9999,-9999,-9999,-9999,-9999,-9999,-9999,-9999,-9999,-9999,-9999,-9999,-9999,-9999,-9999,-9999,-9999,-9999,-9999,-9999,-9999,-9999,-9999,-9999,182,182,182,182,182,182,182,182,182,182,182,182,182,182,182,182,182,182,182,182,182,182,182,182,182,182,182,182,182,-9999,-9999,-9999,-9999,-9999,-9999,-9999,-9999,-9999,-9999,-9999,-9999,-9999,-9999,-9999,-9999,-9999,-9999,-9999,-9999,-9999,-9999,-9999,-9999,-9999,-9999,-9999,-9999,-9999,-9999,-9999,-9999,-9999,-9999,-9999,-9999,-9999,-9999,-9999,-9999,-9999,-9999,-9999,-9999,-9999,-9999,-9999,-9999,-9999,-9999,-9999,-9999,-9999,-9999,-9999,-9999,-9999,-9999,-9999,-9999,-9999,-9999,-9999,182,182,-9999,-9999,-9999,-9999,-9999,-9999,-9999,-9999,-9999,-9999,-9999,-9999,-9999,-9999,182,-9999,-9999,182,-9999,-9999,-9999,-9999,-9999,-9999,-9999,-9999,-9999,-9999,-9999,-9999,-9999,-9999,182,182,182,182,182,182,182,182,-9999,-9999,-9999,-9999,-9999,-9999,182,-9999,-9999,-9999,-9999,-9999,-9999,-9999,-9999,-9999,-9999,-9999,-9999,-9999,-9999,-9999,-9999,-9999,-9999,-9999,-9999,-9999,-9999,-9999,-9999,-9999,-9999,-9999,-9999,
-9999,-9999,-9999,-9999,-9999,-9999.000000000000000,-9999,-9999,-9999,-9999,-9999,-9999,-9999,-9999,-9999,-9999,-9999,-9999,-9999,-9999,-9999,-9999,-9999,-9999,-9999,-9999,-9999,-9999,-9999,-9999,-9999,-9999,-9999,-9999,-9999,-9999,-9999,-9999,-9999,-9999,-9999,-9999,-9999,-9999,-9999,-9999,-9999,-9999,-9999,-9999,-9999,-9999,-9999,-9999,-9999,-9999,-9999,-9999,-9999,-9999,-9999,-9999,-9999,-9999,-9999,-9999,-9999,-9999,-9999,-9999,-9999,-9999,-9999,-9999,-9999,-9999,-9999,-9999,-9999,-9999,-9999,-9999,-9999,-9999,-9999,-9999,-9999,-9999,-9999,-9999,-9999,-9999,-9999,-9999,-9999,-9999,-9999,-9999,182,182,182,182,182,182,182,182,182,182,182,182,182,182,182,182,182,182,182,182,182,182,182,182,182,182,182,182,182,182,182,182,182,182,182,182,182,182,182,182,182,182,182,182,182,182,-9999,-9999,-9999,-9999,-9999,-9999,-9999,-9999,-9999,-9999,-9999,-9999,-9999,-9999,-9999,-9999,-9999,-9999,-9999,-9999,-9999,-9999,-9999,-9999,-9999,-9999,-9999,-9999,-9999,-9999,-9999,-9999,-9999,-9999,-9999,-9999,-9999,-9999,-9999,-9999,-9999,-9999,-9999,-9999,-9999,-9999,-9999,-9999,182,182,182,182,182,182,182,182,182,182,182,182,182,182,182,182,182,182,182,182,182,182,182,182,182,182,-9999,182,-9999,-9999,-9999,-9999,-9999,-9999,-9999,-9999,-9999,-9999,-9999,-9999,-9999,-9999,-9999,-9999,-9999,-9999,-9999,-9999,-9999,-9999,-9999,-9999,-9999,-9999,-9999,-9999,-9999,-9999,-9999,-9999,-9999,-9999,-9999,-9999,-9999,-9999,-9999,-9999,-9999,-9999,-9999,-9999,-9999,-9999,-9999,-9999,-9999,-9999,-9999,-9999,-9999,-9999,-9999,-9999,-9999,-9999,-9999,-9999,-9999,-9999,-9999,-9999,-9999,182,182,182,-9999,-9999,-9999,-9999,-9999,-9999,-9999,-9999,-9999,-9999,-9999,-9999,182,-9999,-9999,-9999,-9999,-9999,-9999,-9999,-9999,-9999,-9999,-9999,-9999,-9999,182,-9999,-9999,-9999,182,182,182,182,182,182,182,182,182,-9999,182,182,182,-9999,-9999,-9999,182,-9999,-9999,-9999,-9999,-9999,-9999,-9999,-9999,-9999,-9999,-9999,-9999,-9999,-9999,-9999,-9999,-9999,-9999,-9999,-9999,-9999,-9999,-9999,-9999,-9999,
-9999,-9999,-9999,-9999,-9999,-9999.000000000000000,-9999,-9999,-9999,-9999,-9999,-9999,-9999,-9999,-9999,-9999,-9999,-9999,-9999,-9999,-9999,-9999,-9999,-9999,-9999,-9999,-9999,-9999,-9999,-9999,-9999,-9999,-9999,-9999,-9999,-9999,-9999,-9999,-9999,-9999,-9999,-9999,-9999,-9999,-9999,-9999,-9999,-9999,-9999,-9999,-9999,-9999,-9999,-9999,-9999,-9999,-9999,-9999,-9999,-9999,-9999,-9999,-9999,-9999,-9999,-9999,-9999,-9999,-9999,-9999,-9999,-9999,-9999,-9999,-9999,-9999,-9999,-9999,-9999,-9999,-9999,-9999,-9999,-9999,-9999,-9999,-9999,-9999,-9999,-9999,-9999,-9999,-9999,-9999,-9999,-9999,-9999,-9999,-9999,-9999,182,182,182,182,182,182,182,182,182,182,182,182,182,182,182,182,182,182,182,182,182,182,182,182,182,182,182,182,182,182,182,182,182,182,182,182,182,182,182,182,182,182,182,182,182,-9999,-9999,-9999,-9999,-9999,-9999,-9999,-9999,-9999,-9999,-9999,-9999,-9999,-9999,-9999,-9999,-9999,-9999,-9999,-9999,-9999,-9999,-9999,-9999,-9999,-9999,-9999,-9999,-9999,-9999,-9999,-9999,-9999,-9999,-9999,-9999,-9999,-9999,-9999,-9999,-9999,-9999,-9999,-9999,-9999,-9999,-9999,182,182,182,182,182,182,182,182,182,182,182,182,182,182,182,182,182,182,182,182,182,182,182,182,182,182,182,-9999,-9999,-9999,-9999,-9999,-9999,-9999,-9999,-9999,-9999,-9999,-9999,-9999,-9999,-9999,-9999,-9999,-9999,-9999,-9999,-9999,-9999,-9999,-9999,-9999,-9999,-9999,-9999,-9999,-9999,-9999,-9999,-9999,-9999,-9999,-9999,-9999,-9999,-9999,-9999,-9999,-9999,-9999,-9999,-9999,-9999,-9999,-9999,-9999,-9999,-9999,-9999,-9999,-9999,-9999,-9999,-9999,-9999,-9999,-9999,-9999,-9999,-9999,-9999,-9999,-9999,-9999,182,182,182,182,182,182,-9999,-9999,-9999,-9999,-9999,-9999,-9999,-9999,-9999,-9999,-9999,-9999,-9999,-9999,-9999,-9999,-9999,-9999,-9999,-9999,-9999,-9999,-9999,-9999,-9999,-9999,182,182,182,182,182,182,182,182,-9999,-9999,-9999,-9999,-9999,-9999,-9999,-9999,-9999,-9999,182,-9999,-9999,-9999,-9999,-9999,-9999,-9999,-9999,-9999,-9999,-9999,-9999,-9999,-9999,-9999,-9999,-9999,-9999,-9999,-9999,-9999,-9999,-9999,
-9999,-9999,-9999,-9999,-9999,-9999.000000000000000,-9999,-9999,-9999,-9999,-9999,-9999,-9999,-9999,-9999,-9999,-9999,-9999,-9999,-9999,-9999,-9999,-9999,-9999,-9999,-9999,-9999,-9999,-9999,-9999,-9999,-9999,-9999,-9999,-9999,-9999,-9999,-9999,-9999,-9999,-9999,-9999,-9999,-9999,-9999,-9999,-9999,-9999,-9999,-9999,-9999,-9999,-9999,-9999,-9999,-9999,-9999,-9999,-9999,-9999,-9999,-9999,-9999,-9999,-9999,-9999,-9999,-9999,-9999,-9999,-9999,-9999,-9999,-9999,-9999,-9999,-9999,-9999,-9999,-9999,-9999,-9999,-9999,-9999,-9999,-9999,-9999,-9999,-9999,-9999,-9999,-9999,-9999,-9999,-9999,-9999,-9999,-9999,-9999,-9999,182,182,59,182,182,182,182,182,182,182,182,182,182,182,182,182,182,182,182,182,182,182,182,182,182,182,182,182,182,182,182,182,182,182,182,182,182,182,182,182,182,182,182,182,182,-9999,-9999,-9999,-9999,-9999,-9999,-9999,-9999,-9999,-9999,-9999,-9999,-9999,-9999,-9999,-9999,-9999,-9999,-9999,-9999,-9999,-9999,-9999,-9999,-9999,-9999,-9999,-9999,-9999,-9999,-9999,-9999,-9999,-9999,-9999,-9999,-9999,-9999,-9999,-9999,-9999,-9999,-9999,-9999,-9999,-9999,-9999,-9999,182,182,182,182,182,182,182,182,182,182,182,182,182,182,182,182,182,182,182,182,182,182,182,182,182,182,-9999,-9999,-9999,-9999,-9999,-9999,-9999,-9999,-9999,-9999,-9999,-9999,-9999,-9999,-9999,-9999,-9999,-9999,-9999,-9999,-9999,-9999,-9999,-9999,-9999,-9999,-9999,-9999,-9999,-9999,-9999,-9999,-9999,-9999,-9999,-9999,-9999,-9999,-9999,-9999,-9999,-9999,-9999,-9999,-9999,-9999,-9999,-9999,-9999,-9999,-9999,-9999,-9999,-9999,-9999,-9999,-9999,-9999,-9999,-9999,-9999,-9999,-9999,-9999,-9999,-9999,-9999,-9999,-9999,-9999,-9999,182,182,182,182,-9999,-9999,-9999,-9999,-9999,-9999,-9999,-9999,-9999,-9999,-9999,182,-9999,-9999,-9999,182,-9999,182,-9999,-9999,-9999,-9999,-9999,182,182,182,182,182,182,182,-9999,182,182,-9999,-9999,-9999,-9999,-9999,-9999,-9999,-9999,-9999,182,182,182,-9999,-9999,-9999,-9999,-9999,-9999,-9999,-9999,-9999,-9999,-9999,-9999,-9999,-9999,-9999,-9999,-9999,-9999,-9999,-9999,-9999,
-9999,-9999,-9999,-9999,-9999,-9999.000000000000000,-9999,-9999,-9999,-9999,-9999,-9999,-9999,-9999,-9999,-9999,-9999,-9999,-9999,-9999,-9999,-9999,-9999,-9999,-9999,-9999,-9999,-9999,-9999,-9999,-9999,-9999,-9999,-9999,-9999,-9999,-9999,-9999,-9999,-9999,-9999,-9999,-9999,-9999,-9999,-9999,-9999,-9999,-9999,-9999,-9999,-9999,-9999,-9999,-9999,-9999,-9999,-9999,-9999,-9999,-9999,-9999,-9999,-9999,-9999,-9999,-9999,-9999,-9999,-9999,-9999,-9999,-9999,-9999,-9999,-9999,-9999,-9999,-9999,-9999,-9999,-9999,-9999,-9999,-9999,-9999,-9999,-9999,-9999,-9999,-9999,-9999,-9999,-9999,-9999,-9999,-9999,-9999,-9999,-9999,-9999,182,9,181,182,182,182,182,182,182,182,182,182,182,182,182,182,182,182,182,182,182,182,182,182,182,182,182,182,182,182,182,182,182,182,182,182,182,182,182,182,182,182,182,-9999,-9999,-9999,-9999,-9999,-9999,-9999,-9999,-9999,-9999,-9999,-9999,-9999,-9999,-9999,-9999,-9999,-9999,-9999,-9999,-9999,-9999,-9999,-9999,-9999,-9999,-9999,-9999,-9999,-9999,-9999,-9999,-9999,-9999,-9999,-9999,-9999,-9999,-9999,-9999,-9999,-9999,-9999,-9999,-9999,-9999,-9999,-9999,-9999,182,182,182,182,182,182,182,182,182,182,182,182,182,182,182,182,182,182,182,182,182,182,182,182,182,182,-9999,-9999,-9999,-9999,-9999,-9999,-9999,-9999,-9999,-9999,-9999,-9999,-9999,-9999,-9999,-9999,-9999,-9999,-9999,-9999,-9999,-9999,-9999,-9999,-9999,-9999,-9999,-9999,-9999,-9999,-9999,-9999,-9999,-9999,-9999,-9999,-9999,-9999,-9999,-9999,-9999,-9999,-9999,-9999,-9999,-9999,-9999,-9999,-9999,-9999,-9999,-9999,-9999,-9999,-9999,-9999,-9999,-9999,-9999,-9999,-9999,-9999,-9999,-9999,-9999,-9999,-9999,-9999,-9999,-9999,-9999,-9999,-9999,-9999,-9999,-9999,-9999,182,-9999,-9999,-9999,-9999,-9999,-9999,-9999,182,182,-9999,-9999,-9999,-9999,-9999,-9999,-9999,-9999,-9999,-9999,-9999,-9999,-9999,-9999,182,182,182,-9999,-9999,-9999,182,182,-9999,182,-9999,-9999,182,-9999,-9999,-9999,-9999,-9999,-9999,-9999,182,-9999,-9999,-9999,-9999,-9999,-9999,-9999,-9999,-9999,-9999,-9999,-9999,-9999,-9999,-9999,-9999,-9999,-9999,-9999,
-9999,-9999,-9999,-9999,-9999,-9999.000000000000000,-9999,-9999,-9999,-9999,-9999,-9999,-9999,-9999,-9999,-9999,-9999,-9999,-9999,-9999,-9999,-9999,-9999,-9999,-9999,-9999,-9999,-9999,-9999,-9999,-9999,-9999,-9999,-9999,-9999,-9999,-9999,-9999,-9999,-9999,-9999,-9999,-9999,-9999,-9999,-9999,-9999,-9999,-9999,-9999,-9999,-9999,-9999,-9999,-9999,-9999,-9999,-9999,-9999,-9999,-9999,-9999,-9999,-9999,-9999,-9999,-9999,-9999,-9999,-9999,-9999,-9999,-9999,-9999,-9999,-9999,-9999,-9999,-9999,-9999,-9999,-9999,-9999,-9999,-9999,-9999,-9999,-9999,-9999,-9999,-9999,-9999,-9999,-9999,-9999,-9999,-9999,-9999,-9999,-9999,-9999,182,180,17,182,182,182,182,182,182,182,182,182,182,182,182,182,182,182,182,182,182,182,182,182,182,182,182,182,182,182,182,182,182,182,182,182,182,182,182,182,182,182,-9999,-9999,-9999,-9999,-9999,-9999,-9999,-9999,-9999,-9999,-9999,-9999,-9999,-9999,-9999,-9999,-9999,-9999,-9999,-9999,-9999,-9999,-9999,-9999,-9999,-9999,-9999,-9999,-9999,-9999,-9999,-9999,-9999,-9999,-9999,-9999,-9999,-9999,-9999,-9999,-9999,-9999,-9999,-9999,-9999,-9999,-9999,-9999,-9999,-9999,182,182,182,182,182,182,182,182,182,182,182,182,182,182,182,182,182,182,182,182,182,182,182,182,182,182,182,-9999,-9999,-9999,-9999,-9999,-9999,-9999,-9999,-9999,-9999,-9999,-9999,-9999,-9999,-9999,-9999,-9999,-9999,-9999,-9999,-9999,-9999,-9999,-9999,-9999,-9999,-9999,-9999,-9999,-9999,-9999,-9999,-9999,-9999,-9999,-9999,-9999,-9999,-9999,-9999,-9999,-9999,-9999,-9999,-9999,-9999,-9999,-9999,-9999,-9999,-9999,-9999,-9999,-9999,-9999,-9999,-9999,-9999,-9999,-9999,-9999,-9999,-9999,-9999,-9999,-9999,-9999,-9999,-9999,-9999,-9999,-9999,-9999,-9999,-9999,-9999,-9999,-9999,-9999,182,-9999,-9999,-9999,182,-9999,-9999,-9999,-9999,-9999,-9999,-9999,-9999,-9999,-9999,-9999,-9999,-9999,-9999,-9999,-9999,-9999,-9999,-9999,-9999,-9999,-9999,-9999,182,182,-9999,182,182,-9999,-9999,-9999,-9999,-9999,-9999,-9999,-9999,-9999,-9999,-9999,-9999,-9999,-9999,-9999,-9999,-9999,-9999,-9999,-9999,-9999,-9999,-9999,-9999,-9999,-9999,-9999,-9999,
-9999,-9999,-9999,-9999,-9999,-9999.000000000000000,-9999,-9999,-9999,-9999,-9999,-9999,-9999,-9999,-9999,-9999,-9999,-9999,-9999,-9999,-9999,-9999,-9999,-9999,-9999,-9999,-9999,-9999,-9999,-9999,-9999,-9999,-9999,-9999,-9999,-9999,-9999,-9999,-9999,-9999,-9999,-9999,-9999,-9999,-9999,-9999,-9999,-9999,-9999,-9999,-9999,-9999,-9999,-9999,-9999,-9999,-9999,-9999,-9999,-9999,-9999,-9999,-9999,-9999,-9999,-9999,-9999,-9999,-9999,-9999,-9999,-9999,-9999,-9999,-9999,-9999,-9999,-9999,-9999,-9999,-9999,-9999,-9999,-9999,-9999,-9999,-9999,-9999,-9999,-9999,-9999,-9999,-9999,-9999,-9999,-9999,-9999,-9999,-9999,-9999,-9999,-9999,182,14,108,182,182,182,182,182,182,182,182,182,182,182,182,182,182,182,182,182,182,182,182,182,182,182,182,182,182,182,182,182,182,182,182,182,182,182,182,182,-9999,-9999,-9999,-9999,-9999,-9999,-9999,-9999,-9999,-9999,-9999,-9999,-9999,-9999,-9999,-9999,-9999,-9999,-9999,-9999,-9999,-9999,-9999,-9999,-9999,-9999,-9999,-9999,-9999,-9999,-9999,-9999,-9999,-9999,-9999,-9999,-9999,-9999,-9999,-9999,-9999,-9999,-9999,-9999,-9999,-9999,-9999,-9999,-9999,-9999,-9999,182,182,182,182,182,182,182,182,182,182,182,182,182,182,182,182,182,182,182,182,182,182,182,182,182,182,182,-9999,-9999,-9999,-9999,-9999,-9999,-9999,-9999,-9999,-9999,-9999,-9999,-9999,-9999,-9999,-9999,-9999,-9999,-9999,-9999,-9999,-9999,-9999,-9999,-9999,-9999,-9999,-9999,-9999,-9999,-9999,-9999,-9999,-9999,-9999,-9999,-9999,-9999,-9999,-9999,-9999,-9999,-9999,-9999,-9999,-9999,-9999,-9999,-9999,-9999,-9999,-9999,-9999,-9999,-9999,-9999,-9999,-9999,-9999,-9999,-9999,-9999,-9999,-9999,-9999,-9999,-9999,-9999,-9999,-9999,-9999,-9999,-9999,-9999,-9999,-9999,-9999,-9999,-9999,-9999,-9999,-9999,-9999,-9999,-9999,-9999,-9999,-9999,-9999,-9999,-9999,-9999,-9999,-9999,-9999,-9999,-9999,-9999,-9999,-9999,-9999,-9999,182,-9999,-9999,-9999,-9999,-9999,-9999,-9999,-9999,-9999,-9999,-9999,-9999,-9999,-9999,-9999,-9999,-9999,-9999,-9999,-9999,-9999,-9999,-9999,-9999,-9999,-9999,-9999,-9999,-9999,-9999,-9999,-9999,-9999,-9999,-9999,-9999,-9999,
-9999,-9999,-9999,-9999,-9999,-9999.000000000000000,-9999,-9999,-9999,-9999,-9999,-9999,-9999,-9999,-9999,-9999,-9999,-9999,-9999,-9999,-9999,-9999,-9999,-9999,-9999,-9999,-9999,-9999,-9999,-9999,-9999,-9999,-9999,-9999,-9999,-9999,-9999,-9999,-9999,-9999,-9999,-9999,-9999,-9999,-9999,-9999,-9999,-9999,-9999,-9999,-9999,-9999,-9999,-9999,-9999,-9999,-9999,-9999,-9999,-9999,-9999,-9999,-9999,-9999,-9999,-9999,-9999,-9999,-9999,-9999,-9999,-9999,-9999,-9999,-9999,-9999,-9999,-9999,-9999,-9999,-9999,-9999,-9999,-9999,-9999,-9999,-9999,-9999,-9999,-9999,-9999,-9999,-9999,-9999,-9999,-9999,-9999,-9999,-9999,-9999,-9999,-9999,182,182,8,182,182,182,182,182,182,182,182,182,182,182,182,182,182,182,182,182,182,182,182,182,182,182,182,182,182,182,182,182,182,182,182,182,182,182,182,182,-9999,-9999,-9999,-9999,-9999,-9999,-9999,-9999,-9999,-9999,-9999,-9999,-9999,-9999,-9999,-9999,-9999,-9999,-9999,-9999,-9999,-9999,-9999,-9999,-9999,-9999,-9999,-9999,-9999,-9999,-9999,-9999,-9999,-9999,-9999,-9999,-9999,-9999,-9999,-9999,-9999,-9999,-9999,-9999,-9999,-9999,-9999,-9999,-9999,-9999,-9999,182,182,182,182,182,182,182,182,182,182,182,182,182,182,182,182,182,182,182,182,182,182,182,182,182,182,182,-9999,-9999,-9999,-9999,-9999,-9999,-9999,-9999,-9999,182,-9999,-9999,-9999,-9999,-9999,-9999,-9999,-9999,-9999,-9999,-9999,-9999,-9999,-9999,-9999,-9999,-9999,-9999,-9999,-9999,-9999,-9999,-9999,-9999,-9999,-9999,-9999,-9999,-9999,-9999,-9999,-9999,-9999,-9999,-9999,-9999,-9999,-9999,-9999,-9999,-9999,-9999,-9999,-9999,-9999,-9999,-9999,-9999,-9999,-9999,-9999,-9999,-9999,-9999,-9999,-9999,-9999,-9999,-9999,-9999,-9999,-9999,-9999,-9999,-9999,-9999,-9999,-9999,-9999,-9999,-9999,-9999,-9999,-9999,-9999,-9999,-9999,-9999,-9999,-9999,-9999,-9999,182,182,182,182,182,-9999,-9999,-9999,-9999,182,182,-9999,-9999,-9999,-9999,-9999,-9999,-9999,-9999,-9999,-9999,-9999,-9999,-9999,-9999,-9999,-9999,-9999,-9999,-9999,-9999,-9999,-9999,-9999,-9999,-9999,-9999,-9999,-9999,-9999,-9999,-9999,-9999,-9999,-9999,-9999,-9999,-9999,
-9999,-9999,-9999,-9999,-9999,-9999.000000000000000,-9999,-9999,-9999,-9999,-9999,-9999,-9999,-9999,-9999,-9999,-9999,-9999,-9999,-9999,-9999,-9999,-9999,-9999,-9999,-9999,-9999,-9999,-9999,-9999,-9999,-9999,-9999,-9999,-9999,-9999,-9999,-9999,-9999,-9999,-9999,-9999,-9999,-9999,-9999,-9999,-9999,-9999,-9999,-9999,-9999,-9999,-9999,-9999,-9999,-9999,-9999,-9999,-9999,-9999,-9999,-9999,-9999,-9999,-9999,-9999,-9999,-9999,-9999,-9999,-9999,-9999,-9999,-9999,-9999,-9999,-9999,-9999,-9999,-9999,-9999,-9999,-9999,-9999,-9999,-9999,-9999,-9999,-9999,-9999,-9999,-9999,-9999,-9999,-9999,-9999,-9999,-9999,-9999,-9999,-9999,-9999,-9999,182,125,25,173,122,110,182,182,182,182,182,182,182,182,182,182,182,182,182,182,182,182,182,182,182,182,182,182,182,182,182,182,182,182,182,182,182,182,182,-9999,-9999,-9999,-9999,-9999,-9999,-9999,-9999,-9999,-9999,-9999,-9999,-9999,-9999,-9999,-9999,-9999,-9999,-9999,-9999,-9999,-9999,-9999,-9999,-9999,-9999,-9999,-9999,-9999,-9999,-9999,-9999,-9999,-9999,-9999,-9999,-9999,-9999,-9999,-9999,-9999,-9999,-9999,-9999,-9999,-9999,-9999,-9999,-9999,-9999,182,182,182,182,182,182,182,182,182,182,182,182,182,182,182,182,182,182,182,182,182,182,182,182,182,182,182,182,182,-9999,-9999,-9999,-9999,-9999,-9999,-9999,182,-9999,-9999,-9999,-9999,-9999,-9999,-9999,-9999,-9999,-9999,-9999,-9999,-9999,-9999,-9999,-9999,-9999,-9999,-9999,-9999,-9999,-9999,-9999,-9999,-9999,-9999,-9999,-9999,-9999,-9999,-9999,-9999,-9999,-9999,-9999,-9999,-9999,-9999,-9999,-9999,-9999,-9999,-9999,-9999,-9999,-9999,-9999,-9999,-9999,-9999,-9999,-9999,-9999,-9999,-9999,-9999,-9999,-9999,-9999,-9999,-9999,-9999,-9999,-9999,-9999,-9999,-9999,-9999,-9999,-9999,-9999,-9999,-9999,-9999,-9999,-9999,-9999,-9999,-9999,-9999,-9999,182,182,182,182,182,182,182,-9999,-9999,-9999,-9999,182,182,-9999,-9999,-9999,-9999,-9999,-9999,-9999,-9999,-9999,-9999,-9999,-9999,-9999,-9999,-9999,-9999,-9999,-9999,-9999,-9999,-9999,-9999,-9999,-9999,-9999,-9999,-9999,-9999,-9999,-9999,-9999,-9999,-9999,-9999,-9999,-9999,-9999,
-9999,-9999,-9999,-9999,-9999,-9999.000000000000000,-9999,-9999,182,-9999,-9999,-9999,-9999,-9999,-9999,-9999,-9999,-9999,-9999,-9999,-9999,-9999,-9999,-9999,-9999,-9999,-9999,-9999,-9999,-9999,-9999,-9999,-9999,-9999,-9999,-9999,-9999,-9999,-9999,-9999,-9999,-9999,-9999,-9999,-9999,-9999,-9999,-9999,-9999,-9999,-9999,-9999,-9999,-9999,-9999,-9999,-9999,-9999,-9999,-9999,-9999,-9999,-9999,-9999,-9999,-9999,-9999,-9999,-9999,-9999,-9999,-9999,-9999,-9999,-9999,-9999,-9999,-9999,-9999,-9999,-9999,-9999,-9999,-9999,-9999,-9999,-9999,-9999,-9999,-9999,-9999,-9999,-9999,-9999,-9999,-9999,-9999,-9999,-9999,-9999,-9999,-9999,-9999,182,182,72,13,7,18,12,75,182,182,182,182,182,182,182,182,182,182,182,182,182,182,182,182,182,182,182,182,182,182,182,182,182,182,182,182,182,182,182,-9999,-9999,-9999,-9999,-9999,-9999,-9999,-9999,-9999,-9999,-9999,-9999,-9999,-9999,-9999,-9999,-9999,-9999,-9999,-9999,-9999,-9999,-9999,-9999,-9999,-9999,-9999,-9999,-9999,-9999,-9999,-9999,-9999,-9999,-9999,-9999,-9999,-9999,-9999,-9999,-9999,-9999,-9999,-9999,-9999,-9999,-9999,-9999,-9999,-9999,182,182,182,182,182,182,182,182,182,182,182,182,182,182,182,182,182,182,182,182,182,182,182,182,182,182,182,182,-9999,-9999,-9999,-9999,-9999,-9999,-9999,182,182,182,-9999,-9999,-9999,-9999,-9999,-9999,-9999,-9999,-9999,-9999,-9999,-9999,-9999,-9999,-9999,-9999,-9999,-9999,-9999,-9999,-9999,-9999,-9999,-9999,-9999,-9999,-9999,-9999,-9999,-9999,-9999,-9999,-9999,-9999,-9999,-9999,-9999,-9999,-9999,-9999,-9999,-9999,-9999,-9999,-9999,-9999,-9999,-9999,-9999,-9999,-9999,-9999,-9999,-9999,-9999,-9999,-9999,-9999,-9999,-9999,-9999,-9999,-9999,-9999,-9999,-9999,-9999,-9999,-9999,-9999,-9999,-9999,-9999,-9999,-9999,182,182,-9999,-9999,182,182,182,182,182,182,-9999,182,-9999,-9999,-9999,-9999,182,182,-9999,-9999,-9999,-9999,-9999,-9999,-9999,-9999,-9999,-9999,-9999,-9999,-9999,-9999,-9999,-9999,-9999,-9999,-9999,-9999,-9999,-9999,-9999,-9999,-9999,-9999,-9999,-9999,-9999,-9999,-9999,-9999,-9999,-9999,-9999,-9999,-9999,
-9999,-9999,-9999,-9999,-9999,-9999.000000000000000,-9999,-9999,-9999,-9999,-9999,-9999,-9999,-9999,-9999,-9999,-9999,-9999,-9999,-9999,-9999,-9999,-9999,-9999,-9999,-9999,-9999,-9999,-9999,-9999,-9999,-9999,-9999,-9999,-9999,-9999,-9999,-9999,-9999,-9999,-9999,-9999,-9999,-9999,-9999,-9999,-9999,-9999,-9999,-9999,-9999,-9999,-9999,-9999,-9999,-9999,-9999,-9999,-9999,-9999,-9999,-9999,-9999,-9999,-9999,-9999,-9999,-9999,-9999,-9999,-9999,-9999,-9999,-9999,-9999,-9999,-9999,-9999,-9999,-9999,-9999,-9999,-9999,-9999,-9999,-9999,-9999,-9999,-9999,-9999,-9999,-9999,-9999,-9999,-9999,-9999,-9999,-9999,-9999,-9999,-9999,-9999,-9999,-9999,182,182,132,25,6,22,81,182,182,182,182,182,182,182,182,182,182,182,182,182,182,182,182,182,182,182,182,182,182,182,182,182,182,182,182,182,-9999,-9999,-9999,-9999,-9999,-9999,-9999,-9999,-9999,-9999,-9999,-9999,-9999,-9999,-9999,-9999,-9999,-9999,-9999,-9999,-9999,-9999,-9999,-9999,-9999,-9999,-9999,-9999,-9999,-9999,-9999,-9999,-9999,-9999,-9999,-9999,-9999,-9999,-9999,-9999,-9999,-9999,-9999,-9999,-9999,-9999,-9999,-9999,-9999,-9999,-9999,-9999,182,182,182,182,182,182,182,182,182,182,182,182,182,182,182,182,182,182,182,182,182,182,182,182,182,182,182,182,-9999,-9999,-9999,-9999,-9999,-9999,-9999,182,182,182,-9999,-9999,-9999,-9999,-9999,-9999,-9999,-9999,-9999,-9999,-9999,-9999,-9999,-9999,-9999,-9999,-9999,-9999,-9999,-9999,-9999,-9999,-9999,-9999,-9999,-9999,-9999,-9999,-9999,-9999,-9999,-9999,-9999,-9999,-9999,-9999,-9999,-9999,-9999,-9999,-9999,-9999,-9999,-9999,-9999,-9999,-9999,-9999,-9999,-9999,-9999,-9999,-9999,-9999,-9999,-9999,-9999,-9999,-9999,-9999,-9999,-9999,-9999,-9999,-9999,-9999,-9999,-9999,-9999,-9999,-9999,-9999,-9999,-9999,-9999,182,182,182,182,182,182,182,182,182,182,-9999,-9999,-9999,-9999,-9999,-9999,182,182,182,182,-9999,-9999,-9999,-9999,-9999,-9999,-9999,-9999,-9999,-9999,-9999,-9999,-9999,-9999,-9999,-9999,-9999,-9999,-9999,-9999,-9999,182,-9999,-9999,-9999,-9999,-9999,-9999,-9999,-9999,-9999,-9999,-9999,-9999,-9999,
-9999,-9999,-9999,-9999,-9999,-9999.000000000000000,-9999,-9999,-9999,-9999,-9999,-9999,-9999,-9999,-9999,-9999,-9999,-9999,-9999,-9999,-9999,-9999,-9999,-9999,-9999,-9999,-9999,-9999,-9999,-9999,-9999,-9999,-9999,-9999,-9999,-9999,-9999,-9999,-9999,-9999,-9999,-9999,-9999,-9999,-9999,-9999,-9999,-9999,-9999,-9999,-9999,-9999,-9999,-9999,-9999,-9999,-9999,-9999,-9999,-9999,-9999,-9999,-9999,-9999,-9999,-9999,-9999,-9999,-9999,-9999,-9999,-9999,-9999,-9999,-9999,-9999,-9999,-9999,-9999,-9999,-9999,-9999,-9999,-9999,-9999,-9999,-9999,-9999,-9999,-9999,-9999,-9999,-9999,-9999,-9999,-9999,-9999,-9999,-9999,-9999,-9999,-9999,-9999,-9999,-9999,182,182,182,181,15,49,84,182,182,182,182,182,182,182,182,182,182,182,182,182,182,182,182,182,182,182,182,182,182,182,182,182,182,182,182,182,-9999,-9999,-9999,-9999,-9999,-9999,-9999,-9999,-9999,-9999,-9999,-9999,-9999,-9999,-9999,-9999,-9999,-9999,-9999,-9999,-9999,-9999,-9999,-9999,-9999,-9999,-9999,-9999,-9999,-9999,-9999,-9999,-9999,-9999,-9999,-9999,-9999,-9999,-9999,-9999,-9999,-9999,-9999,-9999,-9999,-9999,-9999,-9999,-9999,-9999,182,182,182,182,182,182,182,182,182,182,182,182,182,182,182,182,182,182,182,182,182,182,182,182,182,182,182,182,182,-9999,-9999,-9999,-9999,-9999,182,182,182,182,-9999,-9999,-9999,-9999,-9999,-9999,-9999,-9999,-9999,-9999,-9999,-9999,-9999,-9999,-9999,-9999,-9999,-9999,-9999,-9999,-9999,-9999,-9999,-9999,-9999,-9999,-9999,-9999,-9999,-9999,-9999,-9999,-9999,-9999,-9999,-9999,-9999,-9999,-9999,-9999,-9999,-9999,-9999,-9999,-9999,-9999,-9999,-9999,-9999,-9999,-9999,-9999,-9999,-9999,-9999,-9999,-9999,-9999,-9999,-9999,-9999,-9999,-9999,-9999,-9999,-9999,-9999,-9999,-9999,-9999,-9999,-9999,-9999,-9999,-9999,182,182,182,182,182,182,182,182,182,182,182,182,182,-9999,-9999,-9999,-9999,182,182,182,182,-9999,-9999,-9999,-9999,-9999,-9999,-9999,-9999,-9999,-9999,-9999,-9999,-9999,-9999,-9999,-9999,-9999,-9999,-9999,-9999,-9999,-9999,182,-9999,-9999,-9999,-9999,-9999,-9999,-9999,-9999,-9999,-9999,-9999,-9999,
-9999,-9999,-9999,-9999,-9999,-9999.000000000000000,-9999,-9999,-9999,-9999,-9999,-9999,-9999,-9999,-9999,-9999,-9999,-9999,-9999,-9999,-9999,-9999,-9999,-9999,-9999,-9999,-9999,-9999,-9999,-9999,-9999,-9999,-9999,-9999,-9999,-9999,-9999,-9999,-9999,-9999,-9999,-9999,-9999,-9999,-9999,-9999,-9999,-9999,-9999,-9999,-9999,-9999,-9999,-9999,-9999,-9999,-9999,-9999,-9999,-9999,-9999,-9999,-9999,-9999,-9999,-9999,-9999,-9999,-9999,-9999,-9999,-9999,-9999,-9999,-9999,-9999,-9999,-9999,-9999,-9999,-9999,-9999,-9999,-9999,-9999,-9999,-9999,-9999,-9999,-9999,-9999,-9999,-9999,-9999,-9999,-9999,-9999,-9999,-9999,-9999,-9999,-9999,-9999,-9999,-9999,-9999,-9999,182,182,182,14,60,88,142,181,182,182,182,182,182,182,182,182,182,182,182,182,182,182,182,182,182,182,182,182,182,182,182,182,182,-9999,-9999,-9999,-9999,-9999,-9999,-9999,-9999,-9999,-9999,-9999,-9999,-9999,-9999,-9999,-9999,-9999,-9999,-9999,-9999,-9999,-9999,-9999,-9999,-9999,-9999,-9999,-9999,-9999,-9999,-9999,-9999,-9999,-9999,-9999,-9999,-9999,-9999,-9999,-9999,-9999,-9999,-9999,-9999,-9999,-9999,-9999,-9999,-9999,-9999,-9999,182,182,182,182,182,182,182,182,182,182,182,182,182,182,182,182,182,182,182,182,182,182,182,182,182,182,182,182,-9999,-9999,-9999,-9999,-9999,182,182,182,182,182,-9999,-9999,-9999,-9999,-9999,-9999,-9999,-9999,-9999,-9999,-9999,-9999,-9999,-9999,-9999,-9999,-9999,-9999,-9999,-9999,-9999,-9999,-9999,-9999,-9999,-9999,-9999,-9999,-9999,-9999,-9999,-9999,-9999,-9999,-9999,-9999,-9999,-9999,-9999,-9999,-9999,-9999,-9999,-9999,-9999,-9999,-9999,-9999,-9999,-9999,-9999,-9999,-9999,-9999,-9999,-9999,-9999,-9999,-9999,-9999,-9999,-9999,-9999,-9999,-9999,-9999,-9999,-9999,-9999,-9999,-9999,-9999,-9999,182,182,182,182,182,182,182,182,182,182,182,182,182,182,182,182,182,-9999,182,182,182,182,182,-9999,-9999,-9999,-9999,-9999,-9999,-9999,-9999,-9999,-9999,-9999,-9999,-9999,-9999,-9999,-9999,-9999,-9999,-9999,-9999,-9999,-9999,-9999,-9999,-9999,-9999,-9999,-9999,-9999,-9999,-9999,-9999,-9999,182,-9999,
-9999,-9999,-9999,-9999,-9999,-9999.000000000000000,-9999,-9999,-9999,-9999,-9999,-9999,-9999,-9999,-9999,-9999,-9999,-9999,-9999,-9999,-9999,-9999,-9999,-9999,-9999,-9999,-9999,-9999,-9999,-9999,-9999,-9999,-9999,-9999,-9999,-9999,-9999,-9999,-9999,-9999,-9999,-9999,-9999,-9999,-9999,-9999,-9999,-9999,-9999,-9999,-9999,-9999,-9999,-9999,-9999,-9999,-9999,-9999,-9999,-9999,-9999,-9999,-9999,-9999,-9999,-9999,-9999,-9999,-9999,-9999,-9999,-9999,-9999,-9999,-9999,-9999,-9999,-9999,-9999,-9999,-9999,-9999,-9999,-9999,-9999,-9999,-9999,-9999,-9999,-9999,-9999,-9999,-9999,-9999,-9999,-9999,-9999,-9999,-9999,-9999,-9999,-9999,-9999,-9999,-9999,-9999,-9999,-9999,-9999,182,43,30,78,81,178,181,182,182,182,182,182,182,182,182,182,182,182,182,182,182,182,182,182,182,182,182,182,182,182,182,-9999,-9999,-9999,-9999,-9999,-9999,-9999,-9999,-9999,-9999,-9999,-9999,-9999,-9999,-9999,-9999,-9999,-9999,-9999,-9999,-9999,-9999,-9999,-9999,-9999,-9999,-9999,-9999,-9999,-9999,-9999,-9999,-9999,-9999,-9999,-9999,-9999,-9999,-9999,-9999,-9999,-9999,-9999,-9999,-9999,-9999,-9999,-9999,-9999,-9999,-9999,182,182,182,182,182,182,182,182,182,182,182,182,182,182,182,182,182,182,182,182,182,182,182,182,182,182,-9999,-9999,-9999,-9999,-9999,-9999,-9999,182,182,182,182,182,-9999,-9999,-9999,-9999,-9999,-9999,-9999,-9999,-9999,-9999,-9999,-9999,-9999,-9999,-9999,-9999,-9999,-9999,-9999,-9999,-9999,-9999,-9999,-9999,-9999,-9999,-9999,-9999,-9999,-9999,-9999,-9999,-9999,-9999,-9999,-9999,-9999,-9999,-9999,-9999,-9999,-9999,-9999,-9999,-9999,-9999,-9999,-9999,-9999,-9999,-9999,-9999,-9999,-9999,-9999,-9999,-9999,-9999,-9999,-9999,-9999,-9999,-9999,-9999,-9999,-9999,-9999,-9999,-9999,-9999,-9999,-9999,-9999,182,182,182,182,182,182,182,182,182,182,182,182,182,182,182,182,182,182,182,182,182,182,182,182,-9999,-9999,-9999,-9999,-9999,-9999,-9999,-9999,-9999,-9999,-9999,-9999,-9999,-9999,-9999,-9999,-9999,-9999,-9999,-9999,-9999,-9999,-9999,-9999,-9999,-9999,-9999,-9999,-9999,-9999,-9999,182,-9999,-9999,
-9999,-9999,-9999,-9999,-9999,-9999.000000000000000,-9999,-9999,-9999,-9999,-9999,-9999,-9999,-9999,-9999,-9999,-9999,-9999,-9999,-9999,-9999,-9999,-9999,-9999,-9999,-9999,-9999,-9999,-9999,-9999,-9999,-9999,-9999,-9999,-9999,-9999,-9999,-9999,-9999,-9999,-9999,-9999,-9999,-9999,-9999,-9999,-9999,-9999,-9999,-9999,-9999,-9999,-9999,-9999,-9999,-9999,-9999,-9999,-9999,-9999,-9999,-9999,-9999,-9999,-9999,-9999,-9999,-9999,-9999,-9999,-9999,-9999,-9999,-9999,-9999,-9999,-9999,-9999,-9999,-9999,-9999,-9999,-9999,-9999,-9999,-9999,-9999,-9999,-9999,-9999,-9999,-9999,-9999,-9999,-9999,-9999,-9999,-9999,-9999,-9999,-9999,-9999,-9999,-9999,-9999,-9999,-9999,-9999,-9999,182,133,20,73,44,136,178,182,182,182,182,182,182,182,182,182,182,182,182,182,182,182,182,182,182,182,182,182,182,182,182,-9999,-9999,-9999,-9999,-9999,-9999,-9999,-9999,-9999,-9999,-9999,-9999,-9999,-9999,-9999,-9999,-9999,-9999,-9999,-9999,-9999,-9999,-9999,-9999,-9999,-9999,-9999,-9999,-9999,-9999,-9999,-9999,-9999,-9999,-9999,-9999,-9999,-9999,-9999,-9999,-9999,-9999,-9999,-9999,-9999,-9999,-9999,-9999,-9999,-9999,-9999,-9999,182,182,182,182,182,182,182,182,182,182,182,182,182,182,182,182,182,182,182,182,182,182,182,-9999,-9999,-9999,-9999,-9999,-9999,-9999,-9999,-9999,182,182,182,182,182,-9999,-9999,-9999,-9999,-9999,-9999,-9999,-9999,-9999,-9999,-9999,-9999,-9999,-9999,-9999,-9999,-9999,-9999,-9999,-9999,-9999,-9999,-9999,-9999,-9999,-9999,-9999,-9999,-9999,-9999,-9999,-9999,-9999,-9999,-9999,-9999,-9999,-9999,-9999,-9999,-9999,-9999,-9999,-9999,-9999,-9999,-9999,-9999,-9999,-9999,-9999,-9999,-9999,-9999,-9999,-9999,-9999,-9999,-9999,-9999,-9999,-9999,-9999,-9999,-9999,-9999,-9999,-9999,-9999,-9999,-9999,-9999,182,182,182,182,182,182,182,182,182,182,182,182,182,182,182,182,182,182,182,182,182,182,182,182,182,-9999,-9999,-9999,-9999,-9999,-9999,-9999,-9999,-9999,-9999,-9999,-9999,-9999,-9999,-9999,-9999,-9999,-9999,-9999,-9999,-9999,-9999,-9999,-9999,-9999,-9999,-9999,-9999,-9999,-9999,-9999,-9999,182,-9999,
-9999,-9999,-9999,-9999,-9999,-9999.000000000000000,-9999,-9999,-9999,-9999,-9999,-9999,-9999,-9999,-9999,-9999,-9999,-9999,-9999,-9999,-9999,-9999,-9999,-9999,-9999,-9999,-9999,-9999,-9999,-9999,-9999,-9999,-9999,-9999,-9999,-9999,-9999,-9999,-9999,-9999,-9999,-9999,-9999,-9999,-9999,-9999,-9999,-9999,-9999,-9999,-9999,-9999,-9999,-9999,-9999,-9999,-9999,-9999,-9999,-9999,-9999,-9999,-9999,-9999,-9999,-9999,-9999,-9999,-9999,-9999,-9999,-9999,-9999,-9999,-9999,-9999,-9999,-9999,-9999,-9999,-9999,-9999,-9999,-9999,-9999,-9999,-9999,-9999,-9999,-9999,-9999,-9999,-9999,-9999,-9999,-9999,-9999,-9999,-9999,-9999,-9999,-9999,-9999,-9999,-9999,-9999,-9999,-9999,-9999,182,179,18,75,80,147,180,182,182,182,182,182,182,182,182,182,182,182,182,182,182,182,182,182,182,182,182,182,182,182,-9999,-9999,-9999,-9999,-9999,-9999,-9999,-9999,-9999,-9999,-9999,-9999,-9999,-9999,-9999,-9999,-9999,-9999,-9999,-9999,-9999,-9999,-9999,-9999,-9999,-9999,-9999,-9999,-9999,-9999,-9999,-9999,-9999,-9999,-9999,-9999,-9999,-9999,-9999,-9999,-9999,-9999,-9999,-9999,-9999,-9999,-9999,-9999,-9999,-9999,-9999,-9999,-9999,-9999,182,182,182,182,182,181,181,182,182,182,182,182,182,182,182,182,182,182,182,182,182,-9999,-9999,-9999,-9999,-9999,-9999,-9999,-9999,-9999,-9999,182,182,182,182,-9999,-9999,-9999,-9999,-9999,-9999,-9999,-9999,-9999,-9999,-9999,-9999,-9999,-9999,-9999,-9999,-9999,-9999,-9999,-9999,-9999,-9999,-9999,-9999,-9999,-9999,-9999,-9999,-9999,-9999,-9999,-9999,-9999,-9999,-9999,-9999,-9999,-9999,-9999,-9999,-9999,-9999,-9999,-9999,-9999,-9999,-9999,-9999,-9999,-9999,-9999,-9999,-9999,-9999,-9999,-9999,-9999,-9999,-9999,-9999,-9999,-9999,-9999,-9999,-9999,-9999,-9999,-9999,-9999,-9999,-9999,182,182,182,182,182,182,182,182,182,182,182,182,182,182,182,182,182,182,182,182,182,182,182,182,182,182,182,182,182,-9999,-9999,-9999,-9999,-9999,-9999,-9999,-9999,-9999,-9999,-9999,-9999,-9999,-9999,-9999,-9999,-9999,-9999,-9999,-9999,-9999,-9999,-9999,-9999,-9999,-9999,-9999,-9999,-9999,-9999,-9999,-9999,
-9999,-9999,-9999,-9999,-9999,-9999.000000000000000,-9999,-9999,-9999,-9999,-9999,-9999,-9999,-9999,-9999,-9999,-9999,-9999,-9999,-9999,-9999,-9999,-9999,-9999,-9999,-9999,-9999,-9999,-9999,-9999,-9999,-9999,-9999,-9999,-9999,-9999,-9999,-9999,-9999,-9999,-9999,-9999,-9999,-9999,-9999,-9999,-9999,-9999,-9999,-9999,-9999,-9999,-9999,-9999,-9999,-9999,-9999,-9999,-9999,-9999,-9999,-9999,-9999,-9999,-9999,-9999,-9999,-9999,-9999,-9999,-9999,-9999,-9999,-9999,-9999,-9999,-9999,-9999,-9999,-9999,-9999,-9999,-9999,-9999,-9999,-9999,-9999,-9999,-9999,-9999,-9999,-9999,-9999,-9999,-9999,-9999,-9999,-9999,-9999,-9999,-9999,-9999,-9999,-9999,-9999,-9999,-9999,-9999,-9999,182,182,26,27,43,116,178,182,182,181,181,181,182,181,181,181,181,182,182,182,182,182,182,182,182,182,182,182,182,182,-9999,-9999,-9999,-9999,-9999,-9999,-9999,-9999,-9999,-9999,-9999,-9999,-9999,-9999,-9999,-9999,-9999,-9999,-9999,-9999,-9999,-9999,-9999,-9999,-9999,-9999,-9999,-9999,-9999,-9999,-9999,-9999,-9999,-9999,-9999,-9999,-9999,-9999,-9999,-9999,-9999,-9999,-9999,-9999,-9999,-9999,-9999,-9999,-9999,-9999,-9999,-9999,-9999,-9999,182,182,182,181,181,180,181,181,182,182,182,182,182,182,182,182,182,182,182,182,182,182,-9999,-9999,-9999,-9999,-9999,-9999,-9999,-9999,182,182,182,182,182,-9999,-9999,-9999,-9999,-9999,-9999,-9999,182,-9999,-9999,-9999,-9999,-9999,-9999,-9999,-9999,-9999,-9999,-9999,-9999,-9999,-9999,-9999,-9999,-9999,-9999,-9999,-9999,-9999,-9999,-9999,-9999,-9999,-9999,-9999,-9999,-9999,-9999,-9999,-9999,-9999,-9999,-9999,-9999,-9999,-9999,-9999,-9999,-9999,-9999,-9999,-9999,-9999,-9999,-9999,-9999,-9999,-9999,-9999,-9999,-9999,-9999,-9999,-9999,-9999,-9999,-9999,-9999,182,182,182,182,182,182,182,182,182,182,182,182,182,182,182,182,182,182,182,182,182,182,182,182,182,182,182,182,182,182,182,182,182,-9999,-9999,-9999,-9999,-9999,-9999,-9999,-9999,-9999,-9999,-9999,-9999,-9999,-9999,-9999,182,-9999,-9999,182,-9999,-9999,-9999,-9999,-9999,-9999,-9999,-9999,-9999,-9999,-9999,-9999,
-9999,-9999,-9999,-9999,-9999,-9999.000000000000000,-9999,-9999,-9999,-9999,-9999,-9999,-9999,-9999,-9999,-9999,-9999,-9999,-9999,-9999,-9999,-9999,-9999,-9999,-9999,-9999,-9999,-9999,-9999,-9999,-9999,-9999,-9999,-9999,-9999,-9999,-9999,-9999,-9999,-9999,-9999,-9999,-9999,-9999,-9999,-9999,-9999,-9999,-9999,-9999,-9999,-9999,-9999,-9999,-9999,-9999,-9999,-9999,-9999,-9999,-9999,-9999,-9999,-9999,-9999,-9999,-9999,-9999,-9999,-9999,-9999,-9999,-9999,-9999,-9999,-9999,-9999,-9999,-9999,-9999,-9999,-9999,-9999,-9999,-9999,-9999,-9999,-9999,-9999,-9999,-9999,-9999,-9999,-9999,-9999,-9999,-9999,-9999,-9999,-9999,-9999,-9999,-9999,-9999,-9999,-9999,-9999,-9999,-9999,182,179,107,6,18,62,180,181,181,181,181,181,181,181,181,180,181,181,182,182,182,182,182,182,182,182,182,182,182,182,-9999,-9999,-9999,-9999,-9999,-9999,-9999,-9999,-9999,-9999,-9999,-9999,-9999,-9999,-9999,-9999,-9999,-9999,-9999,-9999,-9999,-9999,-9999,-9999,-9999,-9999,-9999,-9999,-9999,-9999,-9999,-9999,-9999,-9999,-9999,-9999,-9999,-9999,-9999,-9999,-9999,-9999,-9999,-9999,-9999,-9999,-9999,-9999,-9999,-9999,-9999,-9999,-9999,-9999,-9999,182,182,181,180,180,181,181,181,181,182,181,181,181,182,182,182,182,182,182,182,182,-9999,-9999,-9999,-9999,-9999,-9999,-9999,-9999,182,182,182,182,182,-9999,-9999,-9999,-9999,-9999,-9999,-9999,-9999,-9999,-9999,-9999,-9999,-9999,-9999,-9999,-9999,-9999,-9999,-9999,-9999,-9999,-9999,-9999,-9999,-9999,-9999,-9999,-9999,-9999,-9999,-9999,-9999,-9999,-9999,-9999,-9999,-9999,-9999,-9999,-9999,-9999,-9999,-9999,-9999,-9999,-9999,-9999,-9999,-9999,-9999,-9999,-9999,-9999,-9999,-9999,-9999,-9999,-9999,-9999,-9999,-9999,-9999,-9999,-9999,-9999,182,182,182,182,182,182,182,182,182,182,182,182,182,182,182,182,182,182,182,181,180,180,180,181,181,181,181,182,182,182,182,182,182,182,182,182,-9999,-9999,-9999,-9999,-9999,-9999,-9999,-9999,-9999,-9999,-9999,-9999,-9999,-9999,-9999,-9999,-9999,182,-9999,-9999,-9999,-9999,-9999,-9999,-9999,-9999,-9999,-9999,-9999,-9999,-9999,
-9999,-9999,-9999,-9999,-9999,-9999.000000000000000,-9999,-9999,-9999,-9999,-9999,-9999,-9999,-9999,-9999,-9999,-9999,-9999,-9999,-9999,-9999,-9999,-9999,-9999,-9999,-9999,-9999,-9999,-9999,-9999,-9999,-9999,-9999,-9999,-9999,-9999,-9999,-9999,-9999,-9999,-9999,-9999,-9999,-9999,-9999,-9999,-9999,-9999,-9999,-9999,-9999,-9999,-9999,-9999,-9999,-9999,-9999,-9999,-9999,-9999,-9999,-9999,-9999,-9999,-9999,-9999,-9999,-9999,-9999,-9999,-9999,-9999,-9999,-9999,-9999,-9999,-9999,-9999,-9999,-9999,-9999,-9999,-9999,-9999,-9999,-9999,-9999,-9999,-9999,-9999,-9999,-9999,-9999,-9999,-9999,-9999,-9999,-9999,-9999,-9999,-9999,-9999,-9999,-9999,-9999,-9999,-9999,-9999,-9999,182,176,142,15,30,60,179,181,181,181,181,181,181,181,180,180,180,181,181,181,181,181,181,181,181,182,182,182,-9999,-9999,-9999,-9999,-9999,-9999,-9999,-9999,-9999,-9999,-9999,-9999,-9999,-9999,-9999,-9999,-9999,-9999,-9999,-9999,-9999,-9999,-9999,-9999,-9999,-9999,-9999,-9999,-9999,-9999,-9999,-9999,-9999,-9999,-9999,-9999,-9999,-9999,-9999,-9999,-9999,-9999,-9999,-9999,-9999,-9999,-9999,-9999,-9999,-9999,-9999,-9999,-9999,-9999,-9999,-9999,-9999,182,182,181,181,180,181,181,181,181,181,181,181,181,181,181,181,182,182,182,182,182,-9999,-9999,-9999,-9999,-9999,-9999,-9999,-9999,182,182,182,182,-9999,-9999,-9999,-9999,-9999,-9999,-9999,-9999,-9999,-9999,-9999,-9999,-9999,-9999,-9999,-9999,-9999,-9999,-9999,-9999,-9999,-9999,-9999,-9999,-9999,-9999,-9999,-9999,-9999,-9999,-9999,-9999,-9999,-9999,-9999,-9999,-9999,-9999,-9999,-9999,-9999,-9999,-9999,-9999,-9999,-9999,-9999,-9999,-9999,-9999,-9999,-9999,-9999,-9999,-9999,-9999,-9999,-9999,-9999,-9999,-9999,-9999,-9999,-9999,-9999,-9999,182,182,182,182,182,182,182,182,182,182,182,182,182,182,182,182,182,182,181,180,176,175,177,180,180,181,181,181,181,181,181,181,181,181,181,182,182,-9999,-9999,-9999,-9999,-9999,-9999,-9999,-9999,-9999,-9999,-9999,-9999,-9999,-9999,-9999,-9999,-9999,-9999,-9999,-9999,-9999,-9999,-9999,-9999,-9999,-9999,-9999,-9999,-9999,-9999,
-9999,-9999,-9999,-9999,-9999,-9999.000000000000000,-9999,-9999,-9999,-9999,-9999,-9999,-9999,-9999,-9999,-9999,-9999,-9999,-9999,-9999,-9999,-9999,-9999,-9999,-9999,-9999,-9999,-9999,-9999,-9999,-9999,-9999,-9999,-9999,-9999,-9999,-9999,-9999,-9999,-9999,-9999,-9999,-9999,-9999,-9999,-9999,-9999,-9999,-9999,-9999,-9999,-9999,-9999,-9999,-9999,-9999,-9999,-9999,-9999,-9999,-9999,-9999,-9999,-9999,-9999,-9999,-9999,-9999,-9999,-9999,-9999,-9999,-9999,-9999,-9999,-9999,-9999,-9999,-9999,-9999,-9999,-9999,-9999,-9999,-9999,-9999,-9999,-9999,-9999,-9999,-9999,-9999,-9999,-9999,-9999,-9999,-9999,-9999,-9999,-9999,-9999,-9999,-9999,-9999,-9999,-9999,-9999,-9999,-9999,181,140,31,36,14,129,177,180,180,180,180,180,180,181,180,180,180,180,180,180,179,180,181,182,182,-9999,-9999,-9999,-9999,-9999,-9999,-9999,-9999,-9999,-9999,-9999,-9999,-9999,-9999,-9999,-9999,-9999,-9999,-9999,-9999,-9999,-9999,-9999,-9999,-9999,-9999,-9999,-9999,-9999,-9999,-9999,-9999,-9999,-9999,-9999,-9999,-9999,-9999,-9999,-9999,-9999,-9999,-9999,-9999,-9999,-9999,-9999,-9999,-9999,-9999,-9999,-9999,-9999,-9999,-9999,-9999,-9999,-9999,-9999,-9999,182,182,180,180,180,180,180,180,180,181,181,180,181,180,179,180,181,182,182,182,182,-9999,-9999,-9999,-9999,-9999,-9999,-9999,-9999,182,182,182,182,-9999,-9999,-9999,-9999,-9999,-9999,-9999,-9999,-9999,-9999,-9999,-9999,-9999,-9999,-9999,-9999,-9999,-9999,-9999,-9999,-9999,-9999,-9999,-9999,-9999,-9999,-9999,-9999,-9999,-9999,-9999,-9999,-9999,-9999,-9999,-9999,-9999,-9999,-9999,-9999,-9999,-9999,-9999,-9999,-9999,-9999,-9999,-9999,-9999,-9999,-9999,-9999,-9999,-9999,-9999,-9999,-9999,-9999,-9999,-9999,-9999,-9999,-9999,-9999,-9999,-9999,182,182,182,182,182,182,181,181,181,181,181,181,181,182,182,181,181,181,180,178,176,177,178,180,180,181,181,181,181,181,181,181,181,179,179,181,181,181,182,-9999,-9999,-9999,-9999,-9999,-9999,-9999,-9999,-9999,-9999,-9999,-9999,-9999,-9999,-9999,-9999,-9999,-9999,-9999,-9999,-9999,-9999,-9999,-9999,-9999,-9999,-9999,-9999,
-9999,-9999,-9999,-9999,-9999,-9999.000000000000000,-9999,-9999,-9999,-9999,-9999,-9999,-9999,-9999,-9999,-9999,-9999,-9999,-9999,-9999,-9999,-9999,-9999,-9999,-9999,-9999,-9999,-9999,-9999,-9999,-9999,-9999,-9999,-9999,-9999,-9999,-9999,-9999,-9999,-9999,-9999,-9999,-9999,-9999,-9999,-9999,-9999,-9999,-9999,-9999,-9999,-9999,-9999,-9999,-9999,-9999,-9999,-9999,-9999,-9999,-9999,-9999,-9999,-9999,-9999,-9999,-9999,-9999,-9999,-9999,-9999,-9999,-9999,-9999,-9999,-9999,-9999,-9999,-9999,-9999,-9999,-9999,-9999,-9999,-9999,-9999,-9999,-9999,-9999,-9999,-9999,-9999,-9999,-9999,-9999,-9999,-9999,-9999,-9999,-9999,-9999,-9999,-9999,-9999,-9999,-9999,-9999,-9999,-9999,182,100,15,23,44,148,177,179,179,180,179,180,180,180,180,179,179,179,178,175,176,177,181,-9999,-9999,-9999,-9999,-9999,-9999,-9999,-9999,-9999,-9999,-9999,-9999,-9999,-9999,-9999,-9999,-9999,-9999,-9999,-9999,-9999,-9999,-9999,-9999,-9999,-9999,-9999,-9999,-9999,-9999,-9999,-9999,-9999,-9999,-9999,-9999,-9999,-9999,-9999,-9999,-9999,-9999,-9999,-9999,-9999,-9999,-9999,-9999,-9999,-9999,-9999,-9999,-9999,-9999,-9999,-9999,-9999,-9999,-9999,-9999,-9999,-9999,182,181,176,178,179,178,178,177,178,179,179,178,176,176,175,175,178,182,182,182,-9999,-9999,-9999,-9999,-9999,-9999,-9999,-9999,-9999,-9999,182,182,182,-9999,-9999,-9999,-9999,-9999,-9999,-9999,-9999,-9999,-9999,-9999,-9999,-9999,-9999,-9999,-9999,-9999,-9999,-9999,-9999,-9999,-9999,-9999,-9999,-9999,-9999,-9999,-9999,-9999,-9999,-9999,-9999,-9999,-9999,-9999,-9999,-9999,-9999,-9999,-9999,-9999,-9999,-9999,-9999,-9999,-9999,-9999,-9999,-9999,-9999,-9999,-9999,-9999,-9999,-9999,-9999,-9999,-9999,-9999,-9999,-9999,-9999,-9999,-9999,-9999,-9999,182,182,182,182,182,181,181,180,180,180,181,181,181,180,180,180,177,177,176,174,175,177,178,180,180,181,181,181,181,181,180,180,179,177,174,176,179,179,181,-9999,182,-9999,-9999,-9999,-9999,-9999,-9999,-9999,-9999,-9999,-9999,-9999,-9999,-9999,-9999,-9999,-9999,-9999,-9999,-9999,-9999,-9999,-9999,-9999,-9999,-9999,-9999,
-9999,-9999,-9999,-9999,-9999,-9999.000000000000000,-9999,-9999,-9999,-9999,-9999,-9999,-9999,-9999,-9999,-9999,-9999,-9999,-9999,-9999,-9999,-9999,-9999,-9999,-9999,-9999,-9999,-9999,-9999,-9999,-9999,-9999,-9999,-9999,-9999,-9999,-9999,-9999,-9999,-9999,-9999,-9999,-9999,-9999,-9999,-9999,-9999,-9999,-9999,-9999,-9999,-9999,-9999,-9999,-9999,-9999,-9999,-9999,-9999,-9999,-9999,-9999,-9999,-9999,-9999,-9999,-9999,-9999,-9999,-9999,-9999,-9999,-9999,-9999,-9999,-9999,-9999,-9999,-9999,-9999,-9999,-9999,-9999,-9999,-9999,-9999,-9999,-9999,-9999,-9999,-9999,-9999,-9999,-9999,-9999,-9999,-9999,-9999,-9999,-9999,-9999,-9999,-9999,-9999,-9999,-9999,-9999,-9999,-9999,182,106,10,38,53,155,176,178,178,178,178,179,179,179,179,178,178,175,175,171,172,177,-9999,-9999,-9999,-9999,-9999,-9999,-9999,-9999,-9999,-9999,-9999,-9999,-9999,-9999,-9999,-9999,-9999,-9999,-9999,-9999,-9999,-9999,-9999,-9999,-9999,-9999,-9999,-9999,-9999,-9999,-9999,-9999,-9999,-9999,-9999,-9999,-9999,-9999,-9999,-9999,-9999,-9999,-9999,-9999,-9999,-9999,-9999,-9999,-9999,-9999,-9999,-9999,-9999,-9999,-9999,-9999,-9999,-9999,-9999,-9999,-9999,-9999,-9999,182,180,171,178,178,174,173,168,173,173,172,169,165,161,155,161,174,182,-9999,-9999,-9999,-9999,-9999,-9999,-9999,-9999,-9999,-9999,-9999,-9999,-9999,-9999,-9999,-9999,-9999,-9999,-9999,-9999,-9999,-9999,-9999,-9999,-9999,-9999,-9999,-9999,-9999,-9999,-9999,-9999,-9999,-9999,-9999,-9999,-9999,-9999,-9999,-9999,-9999,-9999,-9999,-9999,-9999,-9999,-9999,-9999,-9999,-9999,-9999,-9999,-9999,-9999,-9999,-9999,-9999,-9999,-9999,-9999,-9999,-9999,-9999,-9999,-9999,-9999,-9999,-9999,-9999,-9999,-9999,-9999,-9999,-9999,-9999,-9999,-9999,-9999,-9999,-9999,-9999,182,182,181,181,181,181,180,179,179,179,179,179,179,179,179,178,177,175,173,173,176,178,179,179,180,180,180,181,181,181,180,179,178,175,173,173,176,176,177,180,-9999,-9999,-9999,-9999,-9999,-9999,-9999,-9999,-9999,-9999,-9999,-9999,-9999,-9999,-9999,-9999,-9999,-9999,-9999,-9999,-9999,-9999,-9999,-9999,-9999,-9999,-9999,
-9999,-9999,-9999,-9999,-9999,-9999.000000000000000,-9999,-9999,-9999,-9999,-9999,-9999,-9999,-9999,-9999,-9999,-9999,-9999,-9999,-9999,-9999,-9999,-9999,-9999,-9999,-9999,-9999,-9999,-9999,-9999,-9999,-9999,-9999,-9999,-9999,-9999,-9999,-9999,-9999,-9999,-9999,-9999,-9999,-9999,-9999,-9999,-9999,-9999,-9999,-9999,-9999,-9999,-9999,-9999,-9999,-9999,-9999,-9999,-9999,-9999,-9999,-9999,-9999,-9999,-9999,-9999,-9999,-9999,-9999,-9999,-9999,-9999,-9999,-9999,-9999,-9999,-9999,-9999,-9999,-9999,-9999,-9999,-9999,-9999,-9999,-9999,-9999,-9999,-9999,-9999,-9999,-9999,-9999,-9999,-9999,-9999,-9999,-9999,-9999,-9999,-9999,-9999,-9999,-9999,-9999,-9999,-9999,-9999,-9999,181,52,10,120,147,174,176,176,176,176,177,178,178,179,179,178,176,175,174,173,170,175,-9999,-9999,-9999,-9999,-9999,-9999,-9999,-9999,-9999,-9999,-9999,-9999,-9999,-9999,-9999,-9999,-9999,-9999,-9999,-9999,-9999,-9999,-9999,-9999,-9999,-9999,-9999,-9999,-9999,-9999,-9999,-9999,-9999,-9999,-9999,-9999,-9999,-9999,-9999,-9999,-9999,-9999,-9999,-9999,-9999,-9999,-9999,-9999,-9999,-9999,-9999,-9999,-9999,-9999,-9999,-9999,-9999,-9999,-9999,-9999,-9999,-9999,-9999,-9999,181,175,178,173,174,173,169,165,161,163,165,162,152,144,154,176,182,-9999,-9999,-9999,-9999,-9999,-9999,-9999,-9999,-9999,-9999,-9999,-9999,-9999,-9999,-9999,-9999,-9999,-9999,-9999,-9999,-9999,-9999,-9999,-9999,-9999,-9999,-9999,-9999,-9999,-9999,-9999,-9999,-9999,-9999,-9999,-9999,-9999,-9999,-9999,-9999,-9999,-9999,-9999,-9999,-9999,-9999,-9999,-9999,-9999,-9999,-9999,-9999,-9999,-9999,-9999,-9999,-9999,-9999,-9999,-9999,-9999,-9999,-9999,-9999,-9999,-9999,-9999,-9999,-9999,-9999,-9999,-9999,-9999,-9999,-9999,-9999,-9999,-9999,-9999,-9999,-9999,182,182,181,180,180,179,177,177,176,176,176,178,178,179,179,179,177,177,176,176,177,178,179,179,179,179,180,180,180,180,179,178,177,176,175,175,175,174,172,178,-9999,-9999,-9999,-9999,-9999,-9999,-9999,-9999,-9999,-9999,-9999,-9999,-9999,-9999,-9999,-9999,-9999,-9999,-9999,-9999,-9999,-9999,-9999,-9999,-9999,-9999,-9999,
-9999,-9999,-9999,-9999,-9999,-9999.000000000000000,-9999,-9999,-9999,-9999,-9999,-9999,-9999,-9999,-9999,-9999,-9999,-9999,-9999,-9999,-9999,-9999,-9999,-9999,-9999,-9999,-9999,-9999,-9999,-9999,-9999,-9999,-9999,-9999,-9999,-9999,-9999,-9999,-9999,-9999,-9999,-9999,-9999,-9999,-9999,-9999,-9999,-9999,-9999,-9999,-9999,-9999,-9999,-9999,-9999,-9999,-9999,-9999,-9999,-9999,-9999,-9999,-9999,-9999,-9999,-9999,-9999,-9999,-9999,-9999,-9999,-9999,-9999,-9999,-9999,-9999,-9999,-9999,-9999,-9999,-9999,-9999,-9999,-9999,-9999,-9999,-9999,-9999,-9999,-9999,-9999,-9999,-9999,-9999,-9999,-9999,-9999,-9999,-9999,-9999,-9999,-9999,-9999,-9999,-9999,-9999,-9999,-9999,182,146,16,65,132,168,169,174,174,174,175,175,177,177,177,177,176,175,174,172,170,165,175,-9999,-9999,-9999,-9999,-9999,-9999,-9999,-9999,-9999,-9999,-9999,-9999,-9999,-9999,-9999,-9999,-9999,-9999,-9999,-9999,-9999,-9999,-9999,-9999,-9999,-9999,-9999,-9999,-9999,-9999,-9999,-9999,-9999,-9999,-9999,-9999,-9999,-9999,-9999,-9999,-9999,-9999,-9999,-9999,-9999,-9999,-9999,-9999,-9999,-9999,-9999,-9999,-9999,-9999,-9999,-9999,-9999,-9999,-9999,-9999,-9999,-9999,-9999,-9999,182,181,178,176,175,172,168,161,153,159,154,151,139,117,159,178,182,-9999,-9999,-9999,-9999,-9999,-9999,-9999,-9999,-9999,-9999,-9999,-9999,-9999,-9999,-9999,-9999,-9999,-9999,-9999,-9999,-9999,-9999,-9999,-9999,-9999,-9999,-9999,-9999,-9999,-9999,-9999,-9999,-9999,-9999,-9999,-9999,-9999,-9999,-9999,-9999,-9999,-9999,-9999,-9999,-9999,-9999,-9999,-9999,-9999,-9999,-9999,-9999,-9999,-9999,-9999,-9999,-9999,-9999,-9999,-9999,-9999,-9999,-9999,-9999,-9999,-9999,-9999,-9999,-9999,-9999,-9999,-9999,-9999,-9999,-9999,-9999,-9999,-9999,-9999,-9999,-9999,-9999,182,180,178,178,175,175,175,175,175,176,177,178,178,179,179,179,179,179,179,178,178,178,178,178,178,178,179,179,178,178,177,177,177,176,176,175,172,164,173,-9999,-9999,-9999,-9999,-9999,-9999,-9999,-9999,-9999,-9999,-9999,-9999,-9999,-9999,-9999,-9999,-9999,-9999,-9999,-9999,-9999,-9999,-9999,-9999,-9999,-9999,-9999,
-9999,-9999,-9999,-9999,-9999,-9999.000000000000000,-9999,-9999,-9999,-9999,-9999,-9999,-9999,-9999,-9999,-9999,-9999,-9999,-9999,-9999,-9999,-9999,-9999,-9999,-9999,-9999,-9999,-9999,-9999,-9999,-9999,-9999,-9999,-9999,-9999,-9999,-9999,-9999,-9999,-9999,-9999,-9999,-9999,-9999,-9999,-9999,-9999,-9999,-9999,-9999,-9999,-9999,-9999,-9999,-9999,-9999,-9999,-9999,-9999,-9999,-9999,-9999,-9999,-9999,-9999,-9999,-9999,-9999,-9999,-9999,-9999,-9999,-9999,-9999,-9999,-9999,-9999,-9999,-9999,-9999,-9999,-9999,-9999,-9999,-9999,-9999,-9999,-9999,-9999,-9999,-9999,-9999,-9999,-9999,-9999,-9999,-9999,-9999,-9999,-9999,-9999,-9999,-9999,-9999,-9999,-9999,-9999,-9999,181,46,13,118,136,173,174,173,171,172,173,174,177,176,175,175,173,173,174,173,172,170,-9999,-9999,-9999,-9999,-9999,-9999,-9999,-9999,-9999,-9999,-9999,-9999,-9999,-9999,-9999,-9999,-9999,-9999,-9999,-9999,-9999,-9999,-9999,-9999,-9999,-9999,-9999,-9999,-9999,-9999,-9999,-9999,-9999,-9999,-9999,-9999,-9999,-9999,-9999,-9999,-9999,-9999,-9999,-9999,-9999,-9999,-9999,-9999,-9999,-9999,-9999,-9999,-9999,-9999,-9999,-9999,-9999,-9999,-9999,-9999,-9999,-9999,-9999,-9999,-9999,-9999,181,174,170,167,165,161,156,155,150,138,133,124,84,111,177,-9999,-9999,-9999,-9999,-9999,-9999,-9999,-9999,-9999,-9999,-9999,-9999,-9999,-9999,-9999,-9999,-9999,-9999,-9999,-9999,-9999,-9999,-9999,-9999,-9999,-9999,-9999,-9999,-9999,-9999,-9999,-9999,-9999,-9999,-9999,-9999,-9999,-9999,-9999,-9999,-9999,-9999,-9999,-9999,-9999,-9999,-9999,-9999,-9999,-9999,-9999,-9999,-9999,-9999,-9999,-9999,-9999,-9999,-9999,-9999,-9999,-9999,-9999,-9999,-9999,-9999,-9999,-9999,-9999,-9999,-9999,-9999,-9999,-9999,-9999,-9999,-9999,-9999,-9999,-9999,-9999,-9999,-9999,182,179,175,173,172,172,172,175,175,176,177,179,179,179,179,180,180,180,179,178,178,177,177,177,177,176,176,175,175,174,174,175,176,175,174,173,163,143,171,-9999,-9999,-9999,-9999,-9999,-9999,-9999,-9999,-9999,-9999,-9999,-9999,-9999,-9999,-9999,-9999,-9999,-9999,-9999,-9999,-9999,-9999,-9999,-9999,-9999,-9999,-9999,
-9999,-9999,-9999,-9999,-9999,-9999.000000000000000,-9999,-9999,-9999,-9999,-9999,-9999,-9999,-9999,-9999,-9999,-9999,-9999,-9999,-9999,-9999,-9999,-9999,-9999,-9999,-9999,-9999,-9999,-9999,-9999,-9999,-9999,-9999,-9999,-9999,-9999,-9999,-9999,-9999,-9999,-9999,-9999,-9999,-9999,-9999,-9999,-9999,-9999,-9999,-9999,-9999,-9999,-9999,-9999,-9999,-9999,-9999,-9999,-9999,-9999,-9999,-9999,-9999,-9999,-9999,-9999,-9999,-9999,-9999,-9999,-9999,-9999,-9999,-9999,-9999,-9999,-9999,-9999,-9999,-9999,-9999,-9999,-9999,-9999,-9999,-9999,-9999,-9999,-9999,-9999,-9999,-9999,-9999,-9999,-9999,-9999,-9999,-9999,-9999,-9999,-9999,-9999,-9999,-9999,-9999,-9999,-9999,-9999,173,29,24,135,149,166,172,162,168,173,169,171,174,173,173,170,170,172,172,171,176,-9999,-9999,-9999,-9999,-9999,-9999,-9999,-9999,-9999,-9999,-9999,-9999,-9999,-9999,-9999,-9999,-9999,-9999,-9999,-9999,-9999,-9999,-9999,-9999,-9999,-9999,-9999,-9999,-9999,-9999,-9999,-9999,-9999,-9999,-9999,-9999,-9999,-9999,-9999,-9999,-9999,-9999,-9999,-9999,-9999,-9999,-9999,-9999,-9999,-9999,-9999,-9999,-9999,-9999,-9999,-9999,-9999,-9999,-9999,-9999,-9999,-9999,-9999,-9999,-9999,-9999,-9999,-9999,179,165,162,154,151,150,150,140,133,133,121,127,161,-9999,-9999,-9999,-9999,-9999,-9999,-9999,-9999,-9999,-9999,-9999,-9999,-9999,-9999,-9999,-9999,-9999,-9999,-9999,-9999,-9999,-9999,-9999,-9999,-9999,-9999,-9999,-9999,-9999,-9999,-9999,-9999,-9999,-9999,-9999,-9999,-9999,-9999,-9999,-9999,-9999,-9999,-9999,-9999,-9999,-9999,-9999,-9999,-9999,-9999,-9999,-9999,-9999,-9999,-9999,-9999,-9999,-9999,-9999,-9999,-9999,-9999,-9999,-9999,-9999,-9999,-9999,-9999,-9999,-9999,-9999,-9999,-9999,-9999,-9999,-9999,-9999,-9999,-9999,-9999,-9999,-9999,-9999,-9999,182,179,173,171,169,166,169,173,174,175,177,178,178,178,178,178,179,178,177,175,175,175,176,173,168,171,174,171,170,171,172,172,172,171,170,165,153,140,170,-9999,-9999,-9999,-9999,-9999,-9999,-9999,-9999,-9999,-9999,-9999,-9999,-9999,-9999,-9999,-9999,-9999,-9999,-9999,-9999,-9999,-9999,-9999,-9999,-9999,-9999,-9999,
-9999,-9999,-9999,-9999,-9999,-9999.000000000000000,-9999,-9999,-9999,-9999,-9999,-9999,-9999,-9999,-9999,-9999,-9999,-9999,-9999,-9999,-9999,-9999,-9999,-9999,-9999,-9999,-9999,-9999,-9999,-9999,-9999,-9999,-9999,-9999,-9999,-9999,-9999,-9999,-9999,-9999,-9999,-9999,-9999,-9999,-9999,-9999,-9999,-9999,-9999,-9999,-9999,-9999,-9999,-9999,-9999,-9999,-9999,-9999,-9999,-9999,-9999,-9999,-9999,-9999,-9999,-9999,-9999,-9999,-9999,-9999,-9999,-9999,-9999,-9999,-9999,-9999,-9999,-9999,-9999,-9999,-9999,-9999,-9999,-9999,-9999,-9999,-9999,-9999,-9999,-9999,-9999,-9999,-9999,-9999,-9999,-9999,-9999,-9999,-9999,-9999,-9999,-9999,-9999,-9999,-9999,-9999,-9999,-9999,162,15,30,123,146,165,165,144,162,162,164,169,169,169,167,164,167,168,167,170,-9999,181,-9999,-9999,-9999,-9999,-9999,-9999,-9999,-9999,-9999,-9999,-9999,-9999,-9999,-9999,-9999,-9999,-9999,-9999,-9999,-9999,-9999,-9999,-9999,-9999,-9999,-9999,-9999,-9999,-9999,-9999,-9999,-9999,-9999,-9999,-9999,-9999,-9999,-9999,-9999,-9999,-9999,-9999,-9999,-9999,-9999,-9999,-9999,-9999,-9999,-9999,-9999,-9999,-9999,-9999,-9999,-9999,-9999,-9999,-9999,-9999,-9999,-9999,-9999,-9999,-9999,-9999,-9999,182,176,157,134,136,138,144,130,136,128,144,170,182,-9999,-9999,-9999,-9999,-9999,-9999,-9999,-9999,-9999,-9999,-9999,-9999,-9999,-9999,-9999,-9999,-9999,-9999,-9999,-9999,-9999,-9999,-9999,-9999,-9999,-9999,-9999,-9999,-9999,-9999,-9999,-9999,-9999,-9999,-9999,-9999,-9999,-9999,-9999,-9999,-9999,-9999,-9999,-9999,-9999,-9999,-9999,-9999,-9999,-9999,-9999,-9999,-9999,-9999,-9999,-9999,-9999,-9999,-9999,-9999,-9999,-9999,-9999,-9999,-9999,-9999,-9999,-9999,-9999,-9999,-9999,-9999,-9999,-9999,-9999,-9999,-9999,-9999,-9999,-9999,-9999,-9999,-9999,-9999,-9999,181,169,167,166,166,169,170,170,174,175,176,177,177,178,181,181,180,172,171,172,173,173,171,162,167,169,166,167,169,169,165,165,166,159,147,151,148,178,-9999,-9999,-9999,-9999,-9999,-9999,-9999,-9999,-9999,-9999,-9999,-9999,-9999,-9999,-9999,-9999,-9999,-9999,-9999,-9999,-9999,-9999,-9999,-9999,-9999,-9999,-9999,
-9999,-9999,-9999,-9999,-9999,-9999.000000000000000,-9999,-9999,-9999,-9999,-9999,-9999,-9999,-9999,-9999,-9999,-9999,-9999,-9999,-9999,-9999,-9999,-9999,-9999,-9999,-9999,-9999,-9999,-9999,-9999,-9999,-9999,-9999,-9999,-9999,-9999,-9999,-9999,-9999,-9999,-9999,-9999,-9999,-9999,-9999,-9999,-9999,-9999,-9999,-9999,-9999,-9999,-9999,-9999,-9999,-9999,-9999,-9999,-9999,-9999,-9999,-9999,-9999,-9999,-9999,-9999,-9999,-9999,-9999,-9999,-9999,-9999,-9999,-9999,-9999,-9999,-9999,-9999,-9999,-9999,-9999,-9999,-9999,-9999,-9999,-9999,-9999,-9999,-9999,-9999,-9999,-9999,-9999,-9999,-9999,-9999,-9999,-9999,-9999,-9999,-9999,-9999,-9999,-9999,-9999,-9999,-9999,-9999,170,28,15,138,155,155,147,141,155,154,156,161,162,162,162,164,165,163,167,176,-9999,-9999,-9999,-9999,-9999,-9999,-9999,-9999,-9999,-9999,-9999,-9999,-9999,-9999,-9999,-9999,-9999,-9999,-9999,-9999,-9999,-9999,-9999,-9999,-9999,-9999,-9999,-9999,-9999,-9999,-9999,-9999,-9999,-9999,-9999,-9999,-9999,-9999,-9999,-9999,-9999,-9999,-9999,-9999,-9999,-9999,-9999,-9999,-9999,-9999,-9999,-9999,-9999,-9999,-9999,-9999,-9999,-9999,-9999,-9999,-9999,-9999,-9999,-9999,-9999,-9999,-9999,-9999,-9999,-9999,175,150,127,142,153,156,156,148,152,173,182,-9999,-9999,-9999,-9999,-9999,-9999,-9999,-9999,-9999,-9999,-9999,-9999,-9999,-9999,-9999,-9999,-9999,-9999,-9999,-9999,-9999,-9999,-9999,-9999,-9999,-9999,-9999,-9999,-9999,-9999,-9999,-9999,-9999,-9999,-9999,-9999,-9999,-9999,-9999,-9999,-9999,-9999,-9999,-9999,-9999,-9999,-9999,-9999,-9999,-9999,-9999,-9999,-9999,-9999,-9999,-9999,-9999,-9999,-9999,-9999,-9999,-9999,-9999,-9999,-9999,-9999,-9999,-9999,-9999,-9999,-9999,-9999,-9999,-9999,-9999,-9999,-9999,-9999,-9999,-9999,-9999,-9999,-9999,-9999,-9999,-9999,181,162,161,162,160,164,167,168,171,173,180,182,182,-9999,-9999,-9999,-9999,182,182,174,171,170,171,152,156,163,167,169,167,165,163,160,159,153,137,148,167,-9999,-9999,-9999,-9999,-9999,-9999,-9999,-9999,-9999,-9999,-9999,-9999,-9999,-9999,-9999,-9999,-9999,-9999,-9999,-9999,-9999,-9999,-9999,-9999,-9999,-9999,-9999,-9999,
-9999,-9999,-9999,-9999,-9999,-9999.000000000000000,-9999,-9999,-9999,-9999,-9999,-9999,-9999,-9999,-9999,-9999,-9999,-9999,-9999,-9999,-9999,-9999,-9999,-9999,-9999,-9999,-9999,-9999,-9999,-9999,-9999,-9999,-9999,-9999,-9999,-9999,-9999,-9999,-9999,-9999,-9999,-9999,-9999,-9999,-9999,-9999,-9999,-9999,-9999,-9999,-9999,-9999,-9999,-9999,-9999,-9999,-9999,-9999,-9999,-9999,-9999,-9999,-9999,-9999,-9999,-9999,-9999,-9999,-9999,-9999,-9999,-9999,-9999,-9999,-9999,-9999,-9999,-9999,-9999,-9999,-9999,-9999,-9999,-9999,-9999,-9999,-9999,-9999,-9999,-9999,-9999,-9999,-9999,-9999,-9999,-9999,-9999,-9999,-9999,-9999,-9999,-9999,-9999,-9999,-9999,-9999,-9999,-9999,158,51,15,128,149,146,140,146,148,147,150,155,157,158,153,153,152,156,167,-9999,-9999,-9999,-9999,-9999,-9999,-9999,-9999,-9999,-9999,-9999,-9999,-9999,-9999,-9999,-9999,-9999,-9999,-9999,-9999,-9999,-9999,-9999,-9999,-9999,-9999,-9999,-9999,-9999,-9999,-9999,-9999,-9999,-9999,-9999,-9999,-9999,-9999,-9999,-9999,-9999,-9999,-9999,-9999,-9999,-9999,-9999,-9999,-9999,-9999,-9999,-9999,-9999,-9999,-9999,-9999,-9999,-9999,-9999,-9999,-9999,-9999,-9999,-9999,-9999,-9999,-9999,-9999,-9999,-9999,182,175,140,142,158,157,155,166,174,180,-9999,-9999,-9999,-9999,-9999,-9999,-9999,-9999,-9999,-9999,-9999,-9999,-9999,-9999,-9999,-9999,-9999,-9999,-9999,-9999,-9999,-9999,-9999,-9999,-9999,-9999,-9999,-9999,-9999,-9999,-9999,-9999,-9999,-9999,-9999,-9999,-9999,-9999,-9999,-9999,-9999,-9999,-9999,-9999,-9999,-9999,-9999,-9999,-9999,-9999,-9999,-9999,-9999,-9999,-9999,-9999,-9999,-9999,-9999,-9999,-9999,-9999,-9999,-9999,-9999,-9999,-9999,-9999,-9999,-9999,-9999,-9999,-9999,-9999,-9999,-9999,-9999,-9999,-9999,-9999,-9999,-9999,-9999,-9999,-9999,-9999,-9999,-9999,178,160,156,155,159,167,172,169,172,-9999,-9999,-9999,-9999,-9999,-9999,-9999,-9999,-9999,-9999,181,169,166,179,149,156,164,166,166,164,163,160,153,148,139,112,141,-9999,-9999,-9999,-9999,-9999,-9999,-9999,-9999,-9999,-9999,-9999,-9999,-9999,-9999,-9999,-9999,-9999,-9999,-9999,-9999,-9999,-9999,-9999,-9999,-9999,-9999,-9999,-9999,-9999,
-9999,-9999,-9999,-9999,-9999,-9999.000000000000000,-9999,-9999,-9999,-9999,-9999,-9999,-9999,-9999,-9999,-9999,-9999,-9999,-9999,-9999,-9999,-9999,-9999,-9999,-9999,-9999,-9999,-9999,-9999,-9999,-9999,-9999,-9999,-9999,-9999,-9999,-9999,-9999,-9999,-9999,-9999,-9999,-9999,-9999,-9999,-9999,-9999,-9999,-9999,-9999,-9999,-9999,-9999,-9999,-9999,-9999,-9999,-9999,-9999,-9999,-9999,-9999,-9999,-9999,-9999,-9999,-9999,-9999,-9999,-9999,-9999,-9999,-9999,-9999,-9999,-9999,-9999,-9999,-9999,-9999,-9999,-9999,-9999,-9999,-9999,-9999,-9999,-9999,-9999,-9999,-9999,-9999,-9999,-9999,-9999,-9999,-9999,-9999,-9999,-9999,-9999,-9999,-9999,-9999,-9999,-9999,-9999,-9999,137,37,22,110,141,140,141,143,142,141,147,156,153,159,164,153,151,155,-9999,-9999,-9999,-9999,-9999,-9999,-9999,-9999,-9999,-9999,-9999,-9999,-9999,-9999,-9999,-9999,-9999,-9999,-9999,-9999,-9999,-9999,-9999,-9999,-9999,-9999,-9999,-9999,-9999,-9999,-9999,-9999,-9999,-9999,-9999,-9999,-9999,-9999,-9999,-9999,-9999,-9999,-9999,-9999,-9999,-9999,-9999,-9999,-9999,-9999,-9999,-9999,-9999,-9999,-9999,-9999,-9999,-9999,-9999,-9999,-9999,-9999,-9999,-9999,-9999,-9999,-9999,-9999,-9999,-9999,-9999,-9999,181,175,179,181,182,182,-9999,182,-9999,-9999,-9999,-9999,-9999,-9999,-9999,-9999,-9999,-9999,-9999,-9999,-9999,-9999,-9999,-9999,-9999,-9999,-9999,-9999,-9999,-9999,-9999,-9999,-9999,-9999,-9999,-9999,-9999,-9999,-9999,-9999,-9999,-9999,-9999,-9999,-9999,-9999,-9999,-9999,-9999,-9999,-9999,-9999,-9999,-9999,-9999,-9999,-9999,-9999,-9999,-9999,-9999,-9999,-9999,-9999,-9999,-9999,-9999,-9999,-9999,-9999,-9999,-9999,-9999,-9999,-9999,-9999,-9999,-9999,-9999,-9999,-9999,-9999,-9999,-9999,-9999,-9999,-9999,-9999,-9999,-9999,-9999,-9999,-9999,-9999,-9999,-9999,182,180,164,158,166,-9999,-9999,-9999,182,182,-9999,-9999,-9999,-9999,-9999,-9999,-9999,-9999,-9999,-9999,-9999,176,-9999,177,166,156,161,163,163,162,159,154,148,137,123,108,151,182,-9999,-9999,-9999,-9999,-9999,-9999,-9999,-9999,-9999,-9999,-9999,-9999,-9999,-9999,-9999,-9999,-9999,-9999,-9999,-9999,-9999,-9999,-9999,-9999,-9999,-9999,-9999,-9999,
-9999,-9999,-9999,-9999,-9999,-9999.000000000000000,-9999,-9999,-9999,-9999,-9999,-9999,-9999,-9999,-9999,-9999,-9999,-9999,-9999,-9999,-9999,-9999,-9999,-9999,-9999,-9999,-9999,-9999,-9999,-9999,-9999,-9999,-9999,-9999,-9999,-9999,-9999,-9999,-9999,-9999,-9999,-9999,-9999,-9999,-9999,-9999,-9999,-9999,-9999,-9999,-9999,-9999,-9999,-9999,-9999,-9999,-9999,-9999,-9999,-9999,-9999,-9999,-9999,-9999,-9999,-9999,-9999,-9999,-9999,-9999,-9999,-9999,-9999,-9999,-9999,-9999,-9999,-9999,-9999,-9999,-9999,-9999,-9999,-9999,-9999,-9999,-9999,-9999,-9999,-9999,-9999,-9999,-9999,-9999,-9999,-9999,-9999,-9999,-9999,-9999,-9999,-9999,-9999,-9999,-9999,-9999,-9999,155,122,22,55,79,137,142,141,142,141,140,143,145,143,137,-9999,-9999,-9999,-9999,-9999,-9999,-9999,-9999,-9999,-9999,-9999,-9999,-9999,-9999,-9999,-9999,-9999,-9999,-9999,-9999,-9999,-9999,-9999,-9999,-9999,-9999,-9999,-9999,-9999,-9999,-9999,-9999,-9999,-9999,-9999,-9999,-9999,-9999,-9999,-9999,-9999,-9999,-9999,-9999,-9999,-9999,-9999,-9999,-9999,-9999,-9999,-9999,-9999,-9999,-9999,-9999,-9999,-9999,-9999,-9999,-9999,-9999,-9999,-9999,-9999,-9999,-9999,-9999,-9999,-9999,-9999,-9999,-9999,-9999,-9999,-9999,-9999,-9999,-9999,-9999,-9999,-9999,-9999,-9999,-9999,-9999,-9999,-9999,-9999,-9999,-9999,-9999,-9999,-9999,-9999,-9999,-9999,-9999,-9999,-9999,-9999,-9999,-9999,-9999,-9999,-9999,-9999,-9999,-9999,-9999,-9999,-9999,-9999,-9999,-9999,-9999,-9999,-9999,-9999,-9999,-9999,-9999,-9999,-9999,-9999,-9999,-9999,-9999,-9999,-9999,-9999,-9999,-9999,-9999,-9999,-9999,-9999,-9999,-9999,-9999,-9999,-9999,-9999,-9999,-9999,-9999,-9999,-9999,-9999,-9999,-9999,-9999,-9999,-9999,-9999,-9999,-9999,-9999,-9999,-9999,-9999,-9999,-9999,-9999,-9999,-9999,-9999,-9999,-9999,-9999,-9999,-9999,-9999,-9999,182,181,182,-9999,-9999,-9999,-9999,-9999,-9999,-9999,-9999,-9999,-9999,-9999,-9999,-9999,-9999,-9999,-9999,182,180,-9999,175,159,154,155,157,155,152,147,139,122,83,94,-9999,-9999,-9999,-9999,-9999,-9999,-9999,-9999,-9999,-9999,-9999,-9999,-9999,-9999,-9999,-9999,-9999,-9999,-9999,-9999,-9999,-9999,-9999,170,-9999,-9999,-9999,-9999,-9999,-9999,
-9999,-9999,-9999,-9999,-9999,-9999.000000000000000,-9999,-9999,-9999,-9999,-9999,-9999,-9999,-9999,-9999,-9999,-9999,-9999,-9999,-9999,-9999,-9999,-9999,-9999,-9999,-9999,-9999,-9999,-9999,-9999,-9999,-9999,-9999,-9999,-9999,-9999,-9999,-9999,-9999,-9999,-9999,-9999,-9999,-9999,-9999,-9999,-9999,-9999,-9999,-9999,-9999,-9999,-9999,-9999,-9999,-9999,-9999,-9999,-9999,-9999,-9999,-9999,-9999,-9999,-9999,-9999,-9999,-9999,-9999,-9999,-9999,-9999,-9999,-9999,-9999,-9999,-9999,-9999,-9999,-9999,-9999,-9999,-9999,-9999,-9999,-9999,-9999,-9999,-9999,-9999,-9999,-9999,-9999,-9999,-9999,-9999,-9999,-9999,-9999,-9999,-9999,-9999,-9999,-9999,-9999,-9999,-9999,131,77,20,51,87,128,139,138,137,136,134,134,132,130,127,-9999,-9999,-9999,-9999,-9999,-9999,-9999,-9999,-9999,-9999,-9999,-9999,-9999,-9999,-9999,-9999,-9999,-9999,-9999,-9999,-9999,-9999,-9999,-9999,-9999,-9999,-9999,-9999,-9999,-9999,-9999,-9999,-9999,-9999,-9999,-9999,-9999,-9999,-9999,-9999,-9999,-9999,-9999,-9999,-9999,-9999,-9999,-9999,-9999,-9999,-9999,-9999,-9999,-9999,-9999,-9999,-9999,-9999,-9999,-9999,-9999,-9999,-9999,-9999,-9999,-9999,-9999,-9999,-9999,-9999,-9999,-9999,-9999,-9999,-9999,-9999,-9999,-9999,-9999,-9999,-9999,-9999,-9999,-9999,-9999,-9999,-9999,-9999,-9999,-9999,-9999,-9999,-9999,-9999,-9999,-9999,-9999,-9999,-9999,-9999,-9999,-9999,-9999,-9999,-9999,-9999,-9999,-9999,-9999,-9999,-9999,-9999,-9999,-9999,-9999,-9999,-9999,-9999,-9999,-9999,-9999,-9999,-9999,-9999,-9999,-9999,-9999,-9999,-9999,-9999,-9999,-9999,-9999,-9999,-9999,-9999,-9999,-9999,-9999,-9999,-9999,-9999,-9999,-9999,-9999,-9999,-9999,-9999,-9999,-9999,-9999,-9999,-9999,-9999,-9999,-9999,-9999,-9999,-9999,-9999,-9999,-9999,-9999,-9999,-9999,-9999,-9999,-9999,-9999,-9999,-9999,-9999,-9999,-9999,-9999,-9999,-9999,-9999,-9999,-9999,-9999,-9999,-9999,-9999,-9999,-9999,-9999,-9999,-9999,-9999,-9999,-9999,-9999,-9999,182,182,-9999,177,149,145,147,142,141,135,116,87,67,101,-9999,-9999,-9999,-9999,-9999,-9999,-9999,-9999,-9999,-9999,-9999,-9999,-9999,-9999,-9999,-9999,-9999,-9999,-9999,-9999,-9999,-9999,-9999,182,-9999,-9999,-9999,-9999,-9999,-9999,
-9999,-9999,-9999,-9999,-9999,-9999.000000000000000,-9999,-9999,-9999,-9999,-9999,-9999,-9999,-9999,-9999,-9999,-9999,-9999,-9999,-9999,-9999,-9999,-9999,-9999,-9999,-9999,-9999,-9999,-9999,-9999,-9999,-9999,-9999,-9999,-9999,-9999,-9999,-9999,-9999,-9999,-9999,-9999,-9999,-9999,-9999,-9999,-9999,-9999,-9999,-9999,-9999,-9999,-9999,-9999,-9999,-9999,-9999,-9999,-9999,-9999,-9999,-9999,-9999,-9999,-9999,-9999,-9999,-9999,-9999,-9999,-9999,-9999,-9999,-9999,-9999,-9999,-9999,-9999,-9999,-9999,-9999,-9999,-9999,-9999,-9999,-9999,-9999,-9999,-9999,-9999,-9999,-9999,-9999,-9999,-9999,-9999,-9999,-9999,-9999,-9999,-9999,-9999,-9999,-9999,-9999,-9999,146,122,46,42,84,102,122,127,124,122,125,117,115,115,115,121,137,-9999,-9999,-9999,-9999,-9999,-9999,-9999,-9999,-9999,-9999,-9999,-9999,-9999,-9999,-9999,-9999,-9999,-9999,-9999,-9999,-9999,-9999,-9999,-9999,-9999,-9999,-9999,-9999,-9999,-9999,-9999,-9999,-9999,-9999,-9999,-9999,-9999,-9999,-9999,-9999,-9999,-9999,-9999,-9999,-9999,-9999,-9999,-9999,-9999,-9999,-9999,-9999,-9999,-9999,-9999,-9999,-9999,-9999,-9999,-9999,-9999,-9999,-9999,-9999,-9999,-9999,-9999,-9999,-9999,-9999,-9999,-9999,-9999,-9999,-9999,-9999,-9999,-9999,-9999,-9999,-9999,-9999,-9999,-9999,-9999,-9999,-9999,-9999,-9999,-9999,-9999,-9999,-9999,-9999,-9999,-9999,-9999,-9999,-9999,-9999,-9999,-9999,-9999,-9999,-9999,-9999,-9999,-9999,-9999,-9999,-9999,-9999,-9999,-9999,-9999,-9999,-9999,-9999,-9999,-9999,-9999,-9999,-9999,-9999,-9999,-9999,-9999,-9999,-9999,-9999,-9999,-9999,-9999,-9999,-9999,-9999,-9999,-9999,-9999,-9999,-9999,-9999,-9999,-9999,-9999,-9999,-9999,-9999,-9999,-9999,-9999,-9999,-9999,-9999,-9999,-9999,-9999,-9999,-9999,-9999,-9999,-9999,-9999,-9999,-9999,-9999,-9999,-9999,-9999,-9999,-9999,-9999,-9999,-9999,-9999,-9999,-9999,-9999,-9999,-9999,-9999,-9999,-9999,-9999,-9999,-9999,-9999,-9999,-9999,-9999,-9999,-9999,-9999,-9999,-9999,-9999,178,152,137,125,123,127,114,80,101,125,-9999,-9999,-9999,-9999,-9999,-9999,-9999,-9999,-9999,-9999,-9999,-9999,-9999,-9999,-9999,-9999,-9999,-9999,-9999,-9999,-9999,-9999,-9999,-9999,-9999,173,146,-9999,-9999,-9999,-9999,
-9999,-9999,-9999,-9999,-9999,-9999.000000000000000,-9999,-9999,-9999,-9999,-9999,-9999,-9999,-9999,-9999,-9999,-9999,-9999,-9999,-9999,-9999,-9999,-9999,-9999,-9999,-9999,-9999,-9999,-9999,-9999,-9999,-9999,-9999,-9999,-9999,-9999,-9999,-9999,-9999,-9999,-9999,-9999,-9999,-9999,-9999,-9999,-9999,-9999,-9999,-9999,-9999,-9999,-9999,-9999,-9999,-9999,-9999,-9999,-9999,-9999,-9999,-9999,-9999,-9999,-9999,-9999,-9999,-9999,-9999,-9999,-9999,-9999,-9999,-9999,-9999,-9999,-9999,-9999,-9999,-9999,-9999,-9999,-9999,-9999,-9999,-9999,-9999,-9999,-9999,-9999,-9999,-9999,-9999,-9999,-9999,-9999,-9999,-9999,-9999,-9999,-9999,-9999,-9999,-9999,-9999,-9999,142,108,38,41,88,109,115,121,121,122,122,118,109,119,131,146,-9999,-9999,-9999,-9999,-9999,-9999,-9999,-9999,-9999,-9999,-9999,-9999,-9999,-9999,-9999,-9999,-9999,-9999,-9999,-9999,-9999,-9999,-9999,-9999,-9999,-9999,-9999,-9999,-9999,-9999,-9999,-9999,-9999,-9999,-9999,-9999,-9999,-9999,-9999,-9999,-9999,-9999,-9999,-9999,-9999,-9999,-9999,-9999,-9999,-9999,-9999,-9999,-9999,-9999,-9999,-9999,-9999,-9999,-9999,-9999,-9999,-9999,-9999,-9999,-9999,-9999,-9999,-9999,-9999,-9999,-9999,-9999,-9999,-9999,-9999,-9999,-9999,-9999,-9999,-9999,-9999,-9999,-9999,-9999,-9999,-9999,-9999,-9999,-9999,-9999,-9999,-9999,-9999,-9999,-9999,-9999,-9999,-9999,-9999,-9999,-9999,-9999,-9999,-9999,-9999,-9999,-9999,-9999,-9999,-9999,-9999,-9999,-9999,-9999,-9999,-9999,-9999,-9999,-9999,-9999,-9999,-9999,-9999,-9999,-9999,-9999,-9999,-9999,-9999,-9999,-9999,-9999,-9999,-9999,-9999,-9999,-9999,-9999,-9999,-9999,-9999,-9999,-9999,-9999,-9999,-9999,-9999,-9999,-9999,-9999,-9999,-9999,-9999,-9999,-9999,-9999,-9999,-9999,-9999,-9999,-9999,-9999,-9999,-9999,-9999,-9999,-9999,-9999,-9999,-9999,-9999,-9999,-9999,-9999,-9999,-9999,-9999,-9999,-9999,-9999,-9999,-9999,-9999,-9999,-9999,-9999,-9999,-9999,-9999,-9999,-9999,-9999,-9999,-9999,-9999,-9999,-9999,-9999,182,172,165,150,-9999,156,137,-9999,-9999,-9999,-9999,-9999,-9999,-9999,-9999,-9999,-9999,-9999,-9999,-9999,-9999,-9999,-9999,-9999,-9999,-9999,-9999,-9999,-9999,-9999,-9999,-9999,-9999,-9999,164,109,97,102,-9999,-9999,
-9999,-9999,-9999,-9999,-9999,-9999.000000000000000,-9999,-9999,-9999,-9999,-9999,-9999,-9999,-9999,-9999,-9999,-9999,-9999,-9999,-9999,-9999,-9999,-9999,-9999,-9999,-9999,-9999,-9999,-9999,-9999,-9999,-9999,-9999,-9999,-9999,-9999,-9999,-9999,-9999,-9999,-9999,-9999,-9999,-9999,-9999,-9999,-9999,-9999,-9999,-9999,-9999,-9999,-9999,-9999,-9999,-9999,-9999,-9999,-9999,-9999,-9999,-9999,-9999,-9999,-9999,-9999,-9999,-9999,-9999,-9999,-9999,-9999,-9999,-9999,-9999,-9999,-9999,-9999,-9999,-9999,-9999,-9999,-9999,-9999,-9999,-9999,-9999,-9999,-9999,-9999,-9999,-9999,-9999,-9999,-9999,-9999,-9999,-9999,-9999,-9999,-9999,-9999,-9999,-9999,-9999,-9999,134,82,32,42,75,75,106,118,119,119,116,-9999,-9999,-9999,-9999,-9999,-9999,-9999,-9999,-9999,-9999,-9999,-9999,-9999,-9999,-9999,-9999,-9999,-9999,-9999,-9999,-9999,-9999,-9999,-9999,-9999,-9999,-9999,-9999,-9999,-9999,-9999,-9999,-9999,-9999,-9999,-9999,-9999,-9999,-9999,-9999,-9999,-9999,-9999,-9999,-9999,-9999,-9999,-9999,-9999,-9999,-9999,-9999,-9999,-9999,-9999,-9999,-9999,-9999,-9999,-9999,-9999,-9999,-9999,-9999,-9999,-9999,-9999,-9999,-9999,-9999,-9999,-9999,-9999,-9999,-9999,-9999,-9999,-9999,-9999,-9999,-9999,-9999,-9999,-9999,-9999,-9999,-9999,-9999,-9999,-9999,-9999,-9999,-9999,-9999,-9999,-9999,-9999,-9999,-9999,-9999,-9999,-9999,-9999,-9999,-9999,-9999,-9999,-9999,-9999,-9999,-9999,-9999,-9999,-9999,-9999,-9999,-9999,-9999,-9999,-9999,-9999,-9999,-9999,-9999,-9999,-9999,-9999,-9999,-9999,-9999,-9999,-9999,-9999,-9999,-9999,-9999,-9999,-9999,-9999,-9999,-9999,-9999,-9999,-9999,-9999,-9999,-9999,-9999,-9999,-9999,-9999,-9999,-9999,-9999,-9999,-9999,-9999,-9999,-9999,-9999,-9999,-9999,-9999,-9999,-9999,-9999,-9999,-9999,-9999,-9999,-9999,-9999,-9999,-9999,-9999,-9999,-9999,-9999,-9999,-9999,-9999,-9999,-9999,-9999,-9999,-9999,-9999,-9999,-9999,-9999,-9999,-9999,-9999,-9999,-9999,-9999,-9999,-9999,-9999,-9999,-9999,-9999,-9999,-9999,-9999,-9999,-9999,-9999,-9999,182,-9999,-9999,-9999,-9999,-9999,-9999,-9999,-9999,-9999,-9999,-9999,-9999,-9999,-9999,-9999,-9999,-9999,-9999,-9999,-9999,-9999,-9999,-9999,-9999,-9999,-9999,-9999,129,76,89,-9999,-9999,-9999,
-9999,-9999,-9999,-9999,-9999,-9999.000000000000000,-9999,-9999,-9999,-9999,-9999,-9999,-9999,-9999,-9999,-9999,-9999,-9999,-9999,-9999,-9999,-9999,-9999,-9999,-9999,-9999,-9999,-9999,-9999,-9999,-9999,-9999,-9999,-9999,-9999,-9999,-9999,-9999,-9999,-9999,-9999,-9999,-9999,-9999,-9999,-9999,-9999,-9999,-9999,-9999,-9999,-9999,-9999,-9999,-9999,-9999,-9999,-9999,-9999,-9999,-9999,-9999,-9999,-9999,-9999,-9999,-9999,-9999,-9999,-9999,-9999,-9999,-9999,-9999,-9999,-9999,-9999,-9999,-9999,-9999,-9999,-9999,-9999,-9999,-9999,-9999,-9999,-9999,-9999,-9999,-9999,-9999,-9999,-9999,-9999,-9999,-9999,-9999,-9999,-9999,-9999,-9999,-9999,-9999,-9999,-9999,92,62,20,47,37,38,70,97,108,109,102,-9999,-9999,-9999,-9999,-9999,-9999,-9999,-9999,-9999,-9999,-9999,-9999,-9999,-9999,-9999,-9999,-9999,-9999,-9999,-9999,-9999,-9999,-9999,-9999,-9999,-9999,-9999,-9999,-9999,-9999,-9999,-9999,-9999,-9999,-9999,-9999,-9999,-9999,-9999,-9999,-9999,-9999,-9999,-9999,-9999,-9999,-9999,-9999,-9999,-9999,-9999,-9999,-9999,-9999,-9999,-9999,-9999,-9999,-9999,-9999,-9999,-9999,-9999,-9999,-9999,-9999,-9999,-9999,-9999,-9999,-9999,-9999,-9999,-9999,-9999,-9999,-9999,-9999,-9999,-9999,-9999,-9999,-9999,-9999,-9999,-9999,-9999,-9999,-9999,-9999,-9999,-9999,-9999,-9999,-9999,-9999,-9999,-9999,-9999,-9999,-9999,-9999,-9999,-9999,-9999,-9999,-9999,-9999,-9999,-9999,-9999,-9999,-9999,-9999,-9999,-9999,-9999,-9999,-9999,-9999,-9999,-9999,-9999,-9999,-9999,-9999,-9999,-9999,-9999,-9999,-9999,-9999,-9999,-9999,-9999,-9999,-9999,-9999,-9999,-9999,-9999,-9999,-9999,-9999,-9999,-9999,-9999,-9999,-9999,-9999,-9999,-9999,-9999,-9999,-9999,-9999,-9999,-9999,-9999,-9999,-9999,-9999,-9999,-9999,-9999,-9999,-9999,-9999,-9999,-9999,-9999,-9999,-9999,-9999,-9999,-9999,-9999,-9999,-9999,-9999,-9999,-9999,-9999,-9999,-9999,-9999,-9999,-9999,-9999,-9999,-9999,-9999,-9999,-9999,-9999,-9999,-9999,-9999,-9999,-9999,-9999,-9999,-9999,-9999,-9999,-9999,182,-9999,-9999,-9999,166,-9999,-9999,-9999,-9999,-9999,-9999,-9999,-9999,-9999,-9999,-9999,-9999,-9999,-9999,-9999,-9999,-9999,-9999,-9999,-9999,-9999,-9999,-9999,-9999,-9999,-9999,-9999,112,-9999,-9999,-9999,-9999,
-9999,-9999,-9999,-9999,-9999,-9999.000000000000000,-9999,-9999,-9999,-9999,-9999,-9999,-9999,-9999,-9999,-9999,-9999,-9999,-9999,-9999,-9999,-9999,-9999,-9999,-9999,-9999,-9999,-9999,-9999,-9999,-9999,-9999,-9999,-9999,-9999,-9999,-9999,-9999,-9999,-9999,-9999,-9999,-9999,-9999,-9999,-9999,-9999,-9999,-9999,-9999,-9999,-9999,-9999,-9999,-9999,-9999,-9999,-9999,-9999,-9999,-9999,-9999,-9999,-9999,-9999,-9999,-9999,-9999,-9999,-9999,-9999,-9999,-9999,-9999,-9999,-9999,-9999,-9999,-9999,-9999,-9999,-9999,-9999,-9999,-9999,-9999,-9999,-9999,-9999,-9999,-9999,-9999,-9999,-9999,-9999,-9999,-9999,-9999,-9999,-9999,-9999,-9999,-9999,-9999,-9999,-9999,98,56,17,22,28,28,30,45,-9999,182,137,-9999,-9999,-9999,-9999,-9999,-9999,-9999,-9999,-9999,-9999,-9999,-9999,-9999,-9999,-9999,-9999,-9999,-9999,-9999,-9999,-9999,-9999,-9999,-9999,-9999,-9999,-9999,-9999,-9999,-9999,-9999,-9999,-9999,-9999,-9999,-9999,-9999,-9999,-9999,-9999,-9999,-9999,-9999,-9999,-9999,-9999,-9999,-9999,-9999,-9999,-9999,-9999,-9999,-9999,-9999,-9999,-9999,-9999,-9999,-9999,-9999,-9999,-9999,-9999,-9999,-9999,-9999,-9999,-9999,-9999,-9999,-9999,-9999,-9999,-9999,-9999,-9999,-9999,-9999,-9999,-9999,-9999,-9999,-9999,-9999,-9999,-9999,-9999,-9999,-9999,-9999,-9999,-9999,-9999,-9999,-9999,-9999,-9999,-9999,-9999,-9999,-9999,-9999,-9999,-9999,-9999,-9999,-9999,-9999,-9999,-9999,-9999,-9999,-9999,-9999,-9999,-9999,-9999,-9999,-9999,-9999,-9999,-9999,-9999,-9999,-9999,-9999,-9999,-9999,-9999,-9999,-9999,-9999,-9999,-9999,-9999,-9999,-9999,-9999,-9999,-9999,-9999,-9999,-9999,-9999,-9999,-9999,-9999,-9999,-9999,-9999,-9999,-9999,-9999,-9999,-9999,-9999,-9999,-9999,-9999,-9999,-9999,-9999,-9999,-9999,-9999,-9999,-9999,-9999,-9999,-9999,-9999,-9999,-9999,-9999,-9999,-9999,-9999,-9999,-9999,-9999,-9999,-9999,-9999,-9999,-9999,-9999,-9999,-9999,-9999,-9999,-9999,-9999,-9999,-9999,-9999,-9999,-9999,-9999,-9999,-9999,-9999,-9999,-9999,-9999,-9999,-9999,153,-9999,-9999,76,-9999,-9999,-9999,-9999,-9999,-9999,-9999,-9999,-9999,-9999,-9999,-9999,-9999,-9999,-9999,-9999,-9999,-9999,-9999,-9999,-9999,-9999,-9999,-9999,47,66,142,133,-9999,-9999,-9999,-9999,
-9999,-9999,-9999,-9999,-9999,-9999.000000000000000,-9999,-9999,-9999,-9999,-9999,-9999,-9999,-9999,-9999,-9999,-9999,-9999,-9999,-9999,-9999,-9999,-9999,-9999,-9999,-9999,-9999,-9999,-9999,-9999,-9999,-9999,-9999,-9999,-9999,-9999,-9999,-9999,-9999,-9999,-9999,-9999,-9999,-9999,-9999,-9999,-9999,-9999,-9999,-9999,-9999,-9999,-9999,-9999,-9999,-9999,-9999,-9999,-9999,-9999,-9999,-9999,-9999,-9999,-9999,-9999,-9999,-9999,-9999,-9999,-9999,-9999,-9999,-9999,-9999,-9999,-9999,-9999,-9999,-9999,-9999,-9999,-9999,-9999,-9999,-9999,-9999,-9999,-9999,-9999,-9999,-9999,-9999,-9999,-9999,-9999,-9999,-9999,-9999,-9999,-9999,-9999,-9999,-9999,-9999,106,-9999,43,19,28,21,17,38,70,-9999,-9999,-9999,-9999,-9999,-9999,-9999,-9999,-9999,-9999,-9999,-9999,-9999,-9999,-9999,-9999,-9999,-9999,-9999,-9999,-9999,-9999,-9999,-9999,-9999,-9999,-9999,-9999,-9999,-9999,-9999,-9999,-9999,-9999,-9999,-9999,-9999,-9999,-9999,-9999,-9999,-9999,-9999,-9999,-9999,-9999,-9999,-9999,-9999,-9999,-9999,-9999,-9999,-9999,-9999,-9999,-9999,-9999,-9999,-9999,-9999,-9999,-9999,-9999,-9999,-9999,-9999,-9999,-9999,-9999,-9999,-9999,-9999,-9999,-9999,-9999,-9999,-9999,-9999,-9999,-9999,-9999,-9999,-9999,-9999,-9999,-9999,-9999,-9999,-9999,-9999,-9999,-9999,-9999,-9999,-9999,-9999,-9999,-9999,-9999,-9999,-9999,-9999,-9999,-9999,-9999,-9999,-9999,-9999,-9999,-9999,-9999,-9999,-9999,-9999,-9999,-9999,-9999,-9999,-9999,-9999,-9999,-9999,-9999,-9999,-9999,-9999,-9999,-9999,-9999,-9999,-9999,-9999,-9999,-9999,-9999,-9999,-9999,-9999,-9999,-9999,-9999,-9999,-9999,-9999,-9999,-9999,-9999,-9999,-9999,-9999,-9999,-9999,-9999,-9999,-9999,-9999,-9999,-9999,-9999,-9999,-9999,-9999,-9999,-9999,-9999,-9999,-9999,-9999,-9999,-9999,-9999,-9999,-9999,-9999,-9999,-9999,-9999,-9999,-9999,-9999,-9999,-9999,-9999,-9999,-9999,-9999,-9999,-9999,-9999,-9999,-9999,-9999,-9999,-9999,-9999,-9999,-9999,-9999,-9999,-9999,-9999,-9999,-9999,-9999,-9999,-9999,-9999,-9999,-9999,-9999,107,47,79,151,-9999,-9999,-9999,-9999,-9999,-9999,-9999,-9999,-9999,-9999,-9999,-9999,-9999,-9999,-9999,-9999,-9999,-9999,-9999,-9999,-9999,-9999,52,19,63,-9999,-9999,-9999,-9999,-9999,-9999,
-9999,-9999,-9999,-9999,-9999,-9999.000000000000000,-9999,-9999,-9999,-9999,-9999,-9999,-9999,-9999,-9999,-9999,-9999,-9999,-9999,-9999,-9999,-9999,-9999,-9999,-9999,-9999,-9999,-9999,-9999,-9999,-9999,-9999,-9999,-9999,-9999,-9999,-9999,-9999,-9999,-9999,-9999,-9999,-9999,-9999,-9999,-9999,-9999,-9999,-9999,-9999,-9999,-9999,-9999,-9999,-9999,-9999,-9999,-9999,-9999,-9999,-9999,-9999,-9999,-9999,-9999,-9999,-9999,-9999,-9999,-9999,-9999,-9999,-9999,-9999,-9999,-9999,-9999,-9999,-9999,-9999,-9999,-9999,-9999,-9999,-9999,-9999,-9999,-9999,-9999,-9999,-9999,-9999,-9999,-9999,-9999,-9999,-9999,-9999,-9999,-9999,-9999,-9999,-9999,-9999,-9999,105,-9999,21,9,21,29,56,73,75,88,-9999,-9999,-9999,-9999,-9999,-9999,-9999,-9999,-9999,-9999,-9999,-9999,-9999,-9999,-9999,-9999,-9999,-9999,-9999,-9999,-9999,-9999,-9999,-9999,-9999,-9999,-9999,-9999,-9999,-9999,-9999,-9999,-9999,-9999,-9999,-9999,-9999,-9999,-9999,-9999,-9999,-9999,-9999,-9999,-9999,-9999,-9999,-9999,-9999,-9999,-9999,-9999,-9999,-9999,-9999,-9999,-9999,-9999,-9999,-9999,-9999,-9999,-9999,-9999,-9999,-9999,-9999,-9999,-9999,-9999,-9999,-9999,-9999,-9999,-9999,-9999,-9999,-9999,-9999,-9999,-9999,-9999,-9999,-9999,-9999,-9999,-9999,-9999,-9999,-9999,-9999,-9999,-9999,-9999,-9999,-9999,-9999,-9999,-9999,-9999,-9999,-9999,-9999,-9999,-9999,-9999,-9999,-9999,-9999,-9999,-9999,-9999,-9999,-9999,-9999,-9999,-9999,-9999,-9999,-9999,-9999,-9999,-9999,-9999,-9999,-9999,-9999,-9999,-9999,-9999,-9999,-9999,-9999,-9999,-9999,-9999,-9999,-9999,-9999,-9999,-9999,-9999,-9999,-9999,-9999,-9999,-9999,-9999,-9999,-9999,-9999,-9999,-9999,-9999,-9999,-9999,-9999,-9999,-9999,-9999,-9999,-9999,-9999,-9999,-9999,-9999,-9999,-9999,-9999,-9999,-9999,-9999,-9999,-9999,-9999,-9999,-9999,-9999,-9999,-9999,-9999,-9999,-9999,-9999,-9999,-9999,-9999,-9999,-9999,-9999,-9999,-9999,-9999,-9999,-9999,-9999,-9999,-9999,-9999,-9999,-9999,-9999,-9999,-9999,-9999,-9999,-9999,-9999,-9999,-9999,143,103,137,-9999,-9999,-9999,-9999,-9999,-9999,-9999,-9999,-9999,-9999,-9999,-9999,-9999,-9999,-9999,-9999,-9999,-9999,-9999,-9999,-9999,-9999,12,22,72,-9999,-9999,-9999,-9999,-9999,-9999,-9999,
-9999,-9999,-9999,182,-9999,-9999.000000000000000,-9999,-9999,-9999,-9999,-9999,-9999,-9999,-9999,-9999,-9999,-9999,-9999,-9999,-9999,-9999,-9999,-9999,-9999,-9999,-9999,-9999,-9999,-9999,-9999,-9999,-9999,-9999,-9999,-9999,-9999,-9999,-9999,-9999,-9999,-9999,-9999,-9999,-9999,-9999,-9999,-9999,-9999,-9999,-9999,-9999,-9999,-9999,-9999,-9999,-9999,-9999,-9999,-9999,-9999,-9999,-9999,-9999,-9999,-9999,-9999,-9999,-9999,-9999,-9999,-9999,-9999,-9999,-9999,-9999,-9999,-9999,-9999,-9999,-9999,-9999,-9999,-9999,-9999,-9999,-9999,-9999,-9999,-9999,-9999,-9999,-9999,-9999,-9999,-9999,-9999,-9999,-9999,-9999,-9999,-9999,-9999,-9999,-9999,-9999,-9999,85,20,10,27,28,50,64,59,-9999,-9999,-9999,-9999,-9999,-9999,-9999,-9999,-9999,-9999,-9999,-9999,-9999,-9999,-9999,-9999,-9999,-9999,-9999,-9999,-9999,-9999,-9999,-9999,-9999,-9999,-9999,-9999,-9999,-9999,-9999,-9999,-9999,-9999,-9999,-9999,-9999,-9999,-9999,-9999,-9999,-9999,-9999,-9999,-9999,-9999,-9999,-9999,-9999,-9999,-9999,-9999,-9999,-9999,-9999,-9999,-9999,-9999,-9999,-9999,-9999,-9999,-9999,-9999,-9999,-9999,-9999,-9999,-9999,-9999,-9999,-9999,-9999,-9999,-9999,-9999,-9999,-9999,-9999,-9999,-9999,-9999,-9999,-9999,-9999,-9999,-9999,-9999,-9999,-9999,-9999,-9999,-9999,-9999,-9999,-9999,-9999,-9999,-9999,-9999,-9999,-9999,-9999,-9999,-9999,-9999,-9999,-9999,-9999,-9999,-9999,-9999,-9999,-9999,-9999,-9999,-9999,-9999,-9999,-9999,-9999,-9999,-9999,-9999,-9999,-9999,-9999,-9999,-9999,-9999,-9999,-9999,-9999,-9999,-9999,-9999,-9999,-9999,-9999,-9999,-9999,-9999,-9999,-9999,-9999,-9999,-9999,-9999,-9999,-9999,-9999,-9999,-9999,-9999,-9999,-9999,-9999,-9999,-9999,-9999,-9999,-9999,-9999,-9999,-9999,-9999,-9999,-9999,-9999,-9999,-9999,-9999,-9999,-9999,-9999,-9999,-9999,-9999,-9999,-9999,-9999,-9999,-9999,-9999,-9999,-9999,-9999,-9999,-9999,-9999,-9999,-9999,-9999,-9999,-9999,-9999,-9999,-9999,-9999,-9999,-9999,-9999,-9999,-9999,-9999,-9999,-9999,-9999,-9999,-9999,-9999,-9999,-9999,-9999,-9999,-9999,-9999,-9999,-9999,-9999,-9999,-9999,-9999,-9999,-9999,-9999,-9999,-9999,-9999,-9999,-9999,-9999,-9999,-9999,14,13,24,96,-9999,-9999,-9999,-9999,-9999,-9999,-9999,-9999,
-9999,-9999,-9999,-9999,-9999,-9999.000000000000000,-9999,-9999,-9999,-9999,-9999,-9999,-9999,-9999,-9999,-9999,-9999,-9999,-9999,-9999,-9999,-9999,-9999,-9999,-9999,-9999,-9999,-9999,-9999,-9999,-9999,-9999,-9999,-9999,-9999,-9999,-9999,-9999,-9999,-9999,-9999,-9999,-9999,-9999,-9999,-9999,-9999,-9999,-9999,-9999,-9999,-9999,-9999,-9999,-9999,-9999,-9999,-9999,-9999,-9999,-9999,-9999,-9999,-9999,-9999,-9999,-9999,-9999,-9999,-9999,-9999,-9999,-9999,-9999,-9999,-9999,-9999,-9999,-9999,-9999,-9999,-9999,-9999,-9999,-9999,-9999,-9999,-9999,-9999,-9999,-9999,-9999,-9999,-9999,-9999,-9999,-9999,-9999,-9999,-9999,-9999,-9999,-9999,-9999,-9999,71,42,10,13,32,43,54,69,-9999,182,-9999,-9999,-9999,-9999,-9999,-9999,-9999,-9999,-9999,-9999,-9999,-9999,-9999,-9999,-9999,-9999,-9999,-9999,-9999,-9999,-9999,-9999,-9999,-9999,-9999,-9999,-9999,-9999,-9999,-9999,-9999,-9999,-9999,-9999,-9999,-9999,-9999,-9999,-9999,-9999,-9999,-9999,-9999,-9999,-9999,-9999,-9999,-9999,-9999,-9999,-9999,-9999,-9999,-9999,-9999,-9999,-9999,-9999,-9999,-9999,-9999,-9999,-9999,-9999,-9999,-9999,-9999,-9999,-9999,-9999,-9999,-9999,-9999,-9999,-9999,-9999,-9999,-9999,-9999,-9999,-9999,-9999,-9999,-9999,-9999,-9999,-9999,-9999,-9999,-9999,-9999,-9999,-9999,-9999,-9999,-9999,-9999,-9999,-9999,-9999,-9999,-9999,-9999,-9999,-9999,-9999,-9999,-9999,-9999,-9999,-9999,-9999,-9999,-9999,-9999,-9999,-9999,-9999,-9999,-9999,-9999,-9999,-9999,-9999,-9999,-9999,-9999,-9999,-9999,-9999,-9999,-9999,-9999,-9999,-9999,-9999,-9999,-9999,-9999,-9999,-9999,-9999,-9999,-9999,-9999,-9999,-9999,-9999,-9999,-9999,-9999,-9999,-9999,-9999,-9999,-9999,-9999,-9999,-9999,-9999,-9999,-9999,-9999,-9999,-9999,-9999,-9999,-9999,-9999,-9999,-9999,-9999,-9999,-9999,-9999,-9999,-9999,-9999,-9999,-9999,-9999,-9999,-9999,-9999,-9999,-9999,-9999,-9999,-9999,-9999,-9999,-9999,-9999,-9999,-9999,-9999,-9999,-9999,-9999,-9999,-9999,-9999,-9999,-9999,-9999,-9999,-9999,-9999,-9999,-9999,-9999,-9999,-9999,-9999,-9999,-9999,-9999,-9999,-9999,-9999,-9999,-9999,-9999,-9999,-9999,-9999,-9999,-9999,-9999,-9999,-9999,-9999,25,19,22,50,-9999,-9999,-9999,-9999,-9999,-9999,-9999,-9999,-9999,
-9999,-9999,-9999,-9999,-9999,-9999.000000000000000,-9999,-9999,-9999,-9999,-9999,-9999,-9999,-9999,-9999,-9999,-9999,-9999,-9999,-9999,-9999,-9999,-9999,-9999,-9999,-9999,-9999,-9999,-9999,-9999,-9999,-9999,-9999,-9999,-9999,-9999,-9999,-9999,-9999,-9999,-9999,-9999,-9999,-9999,-9999,-9999,-9999,-9999,-9999,-9999,-9999,-9999,-9999,-9999,-9999,-9999,-9999,-9999,-9999,-9999,-9999,-9999,-9999,-9999,-9999,-9999,-9999,-9999,-9999,-9999,-9999,-9999,-9999,-9999,-9999,-9999,-9999,-9999,-9999,-9999,-9999,-9999,-9999,-9999,-9999,-9999,-9999,-9999,-9999,-9999,-9999,-9999,-9999,-9999,-9999,-9999,-9999,-9999,-9999,-9999,-9999,-9999,-9999,-9999,-9999,45,4,10,14,33,51,64,-9999,-9999,-9999,-9999,-9999,-9999,-9999,-9999,-9999,-9999,-9999,-9999,-9999,-9999,-9999,-9999,-9999,-9999,-9999,-9999,-9999,-9999,-9999,-9999,-9999,-9999,-9999,-9999,-9999,-9999,-9999,-9999,-9999,-9999,-9999,-9999,-9999,-9999,-9999,-9999,-9999,-9999,-9999,-9999,-9999,-9999,-9999,-9999,-9999,-9999,-9999,-9999,-9999,-9999,-9999,-9999,-9999,-9999,-9999,-9999,-9999,-9999,-9999,-9999,-9999,-9999,-9999,-9999,-9999,-9999,-9999,-9999,-9999,-9999,-9999,-9999,-9999,-9999,-9999,-9999,-9999,-9999,-9999,-9999,-9999,-9999,-9999,-9999,-9999,-9999,-9999,-9999,-9999,-9999,-9999,-9999,-9999,-9999,-9999,-9999,-9999,-9999,-9999,-9999,-9999,-9999,-9999,-9999,-9999,-9999,-9999,-9999,-9999,-9999,-9999,-9999,-9999,-9999,-9999,-9999,-9999,-9999,-9999,-9999,-9999,-9999,-9999,-9999,-9999,-9999,-9999,-9999,-9999,-9999,-9999,-9999,-9999,-9999,-9999,-9999,-9999,-9999,-9999,-9999,-9999,-9999,-9999,-9999,-9999,-9999,-9999,-9999,-9999,-9999,-9999,-9999,-9999,-9999,-9999,-9999,-9999,-9999,-9999,-9999,-9999,-9999,-9999,-9999,-9999,-9999,-9999,-9999,-9999,-9999,-9999,-9999,-9999,-9999,-9999,-9999,-9999,-9999,-9999,-9999,-9999,-9999,-9999,-9999,-9999,-9999,-9999,-9999,-9999,-9999,-9999,-9999,-9999,-9999,-9999,-9999,-9999,-9999,-9999,-9999,-9999,-9999,-9999,-9999,-9999,-9999,-9999,-9999,-9999,-9999,-9999,-9999,-9999,-9999,-9999,-9999,-9999,-9999,-9999,-9999,-9999,-9999,-9999,-9999,-9999,-9999,-9999,-9999,-9999,-9999,117,97,91,82,-9999,-9999,-9999,-9999,-9999,-9999,-9999,-9999,-9999,-9999,
-9999,-9999,-9999,-9999,-9999,-9999.000000000000000,-9999,-9999,-9999,-9999,-9999,-9999,-9999,-9999,-9999,-9999,-9999,-9999,-9999,-9999,-9999,-9999,-9999,-9999,-9999,-9999,-9999,-9999,-9999,-9999,-9999,-9999,-9999,-9999,-9999,-9999,-9999,-9999,-9999,-9999,-9999,-9999,-9999,-9999,-9999,-9999,-9999,-9999,-9999,-9999,-9999,-9999,-9999,-9999,-9999,-9999,-9999,-9999,-9999,-9999,-9999,-9999,-9999,-9999,-9999,-9999,-9999,-9999,-9999,-9999,-9999,-9999,-9999,-9999,-9999,-9999,-9999,-9999,-9999,-9999,-9999,-9999,-9999,-9999,-9999,-9999,-9999,-9999,-9999,-9999,-9999,-9999,-9999,-9999,-9999,-9999,-9999,-9999,-9999,-9999,-9999,-9999,-9999,-9999,-9999,64,4,8,11,22,26,52,66,-9999,-9999,-9999,-9999,-9999,-9999,-9999,-9999,-9999,-9999,-9999,-9999,-9999,-9999,-9999,-9999,-9999,-9999,-9999,-9999,-9999,-9999,-9999,-9999,-9999,-9999,-9999,-9999,-9999,-9999,-9999,-9999,-9999,-9999,-9999,-9999,-9999,-9999,-9999,-9999,-9999,-9999,-9999,-9999,-9999,-9999,-9999,-9999,-9999,-9999,-9999,-9999,-9999,-9999,-9999,-9999,-9999,-9999,-9999,-9999,-9999,-9999,-9999,-9999,-9999,-9999,-9999,-9999,-9999,-9999,-9999,-9999,-9999,-9999,-9999,-9999,-9999,-9999,-9999,-9999,-9999,-9999,-9999,-9999,-9999,-9999,-9999,-9999,-9999,-9999,-9999,-9999,-9999,-9999,-9999,-9999,-9999,-9999,-9999,-9999,-9999,-9999,-9999,-9999,-9999,-9999,-9999,-9999,-9999,-9999,-9999,-9999,-9999,-9999,-9999,-9999,-9999,-9999,-9999,-9999,-9999,-9999,-9999,-9999,-9999,-9999,-9999,-9999,-9999,-9999,-9999,-9999,-9999,-9999,-9999,-9999,-9999,-9999,-9999,-9999,-9999,-9999,-9999,-9999,-9999,-9999,-9999,-9999,-9999,-9999,-9999,-9999,-9999,-9999,-9999,-9999,-9999,-9999,-9999,-9999,-9999,-9999,-9999,-9999,-9999,-9999,-9999,-9999,-9999,-9999,-9999,-9999,-9999,-9999,-9999,-9999,-9999,-9999,-9999,-9999,-9999,-9999,-9999,-9999,-9999,-9999,-9999,-9999,-9999,-9999,-9999,-9999,-9999,-9999,-9999,-9999,-9999,-9999,-9999,-9999,-9999,-9999,-9999,-9999,-9999,-9999,-9999,-9999,-9999,-9999,-9999,-9999,-9999,-9999,-9999,-9999,-9999,-9999,-9999,-9999,-9999,-9999,-9999,-9999,-9999,-9999,-9999,-9999,-9999,-9999,-9999,-9999,-9999,-9999,104,-9999,-9999,-9999,-9999,-9999,-9999,-9999,-9999,-9999,-9999,-9999,-9999,
-9999,-9999,-9999,-9999,-9999,-9999.000000000000000,-9999,-9999,-9999,-9999,-9999,-9999,-9999,-9999,-9999,-9999,-9999,-9999,-9999,-9999,-9999,-9999,-9999,-9999,-9999,-9999,-9999,-9999,-9999,-9999,-9999,-9999,-9999,-9999,-9999,-9999,-9999,-9999,-9999,-9999,-9999,-9999,-9999,-9999,-9999,-9999,-9999,-9999,-9999,-9999,-9999,-9999,-9999,-9999,-9999,-9999,-9999,-9999,-9999,-9999,-9999,-9999,-9999,-9999,-9999,-9999,-9999,-9999,-9999,-9999,-9999,-9999,-9999,-9999,-9999,-9999,-9999,-9999,-9999,-9999,-9999,-9999,-9999,-9999,-9999,-9999,-9999,-9999,-9999,-9999,-9999,-9999,-9999,-9999,-9999,-9999,-9999,-9999,-9999,-9999,-9999,-9999,-9999,-9999,64,39,3,9,9,23,17,43,56,70,-9999,-9999,-9999,-9999,-9999,-9999,-9999,-9999,-9999,-9999,-9999,-9999,-9999,-9999,-9999,-9999,-9999,-9999,-9999,-9999,-9999,-9999,-9999,-9999,-9999,-9999,-9999,-9999,-9999,-9999,-9999,-9999,-9999,-9999,-9999,-9999,-9999,-9999,-9999,-9999,-9999,-9999,-9999,-9999,-9999,-9999,-9999,-9999,-9999,-9999,-9999,-9999,-9999,-9999,-9999,-9999,-9999,-9999,-9999,-9999,-9999,-9999,-9999,-9999,-9999,-9999,-9999,-9999,-9999,-9999,-9999,-9999,-9999,-9999,-9999,-9999,-9999,-9999,-9999,-9999,-9999,-9999,-9999,-9999,-9999,-9999,-9999,-9999,-9999,-9999,-9999,-9999,-9999,-9999,-9999,-9999,-9999,-9999,-9999,-9999,-9999,-9999,-9999,-9999,-9999,-9999,-9999,-9999,-9999,-9999,-9999,-9999,-9999,-9999,-9999,-9999,-9999,-9999,-9999,-9999,-9999,-9999,-9999,-9999,-9999,-9999,-9999,-9999,-9999,-9999,-9999,-9999,-9999,-9999,-9999,-9999,-9999,-9999,-9999,-9999,-9999,-9999,-9999,-9999,-9999,-9999,-9999,-9999,-9999,-9999,-9999,-9999,-9999,-9999,-9999,-9999,-9999,-9999,-9999,-9999,-9999,-9999,-9999,-9999,-9999,-9999,-9999,-9999,-9999,-9999,-9999,-9999,-9999,-9999,-9999,-9999,-9999,-9999,-9999,-9999,-9999,-9999,-9999,-9999,-9999,-9999,-9999,-9999,-9999,-9999,-9999,-9999,-9999,-9999,-9999,-9999,-9999,-9999,-9999,-9999,-9999,-9999,-9999,-9999,-9999,-9999,-9999,-9999,-9999,-9999,-9999,-9999,-9999,-9999,-9999,-9999,-9999,-9999,-9999,-9999,-9999,-9999,-9999,-9999,-9999,-9999,-9999,-9999,-9999,-9999,-9999,-9999,-9999,-9999,-9999,-9999,-9999,-9999,-9999,-9999,-9999,-9999,-9999,-9999,-9999,-9999,
-9999,-9999,-9999,-9999,-9999,-9999.000000000000000,-9999,-9999,-9999,-9999,-9999,-9999,-9999,-9999,-9999,-9999,-9999,-9999,-9999,-9999,-9999,-9999,-9999,-9999,-9999,-9999,-9999,-9999,-9999,-9999,-9999,-9999,-9999,-9999,-9999,-9999,-9999,-9999,-9999,-9999,-9999,-9999,-9999,-9999,-9999,-9999,-9999,-9999,-9999,-9999,-9999,-9999,-9999,-9999,-9999,-9999,-9999,-9999,-9999,-9999,-9999,-9999,-9999,-9999,-9999,-9999,-9999,-9999,-9999,-9999,-9999,-9999,-9999,-9999,-9999,-9999,-9999,-9999,-9999,-9999,-9999,-9999,-9999,-9999,-9999,-9999,-9999,-9999,-9999,-9999,-9999,-9999,-9999,-9999,-9999,-9999,-9999,-9999,-9999,-9999,-9999,-9999,-9999,-9999,59,28,0,9,14,31,42,42,-9999,-9999,-9999,-9999,-9999,-9999,-9999,-9999,-9999,-9999,-9999,-9999,-9999,-9999,-9999,-9999,-9999,-9999,-9999,-9999,-9999,-9999,-9999,-9999,-9999,-9999,-9999,-9999,-9999,-9999,-9999,-9999,-9999,-9999,-9999,-9999,-9999,-9999,-9999,-9999,-9999,-9999,-9999,-9999,-9999,-9999,-9999,-9999,-9999,-9999,-9999,-9999,-9999,-9999,-9999,-9999,-9999,-9999,-9999,-9999,-9999,-9999,-9999,-9999,-9999,-9999,-9999,-9999,-9999,-9999,-9999,-9999,-9999,-9999,-9999,-9999,-9999,-9999,-9999,-9999,-9999,-9999,-9999,-9999,-9999,-9999,-9999,-9999,-9999,-9999,-9999,-9999,-9999,-9999,-9999,-9999,-9999,-9999,-9999,-9999,-9999,-9999,-9999,-9999,-9999,-9999,-9999,-9999,-9999,-9999,-9999,-9999,-9999,-9999,-9999,-9999,-9999,-9999,-9999,-9999,-9999,-9999,-9999,-9999,-9999,-9999,-9999,-9999,-9999,-9999,-9999,-9999,-9999,-9999,-9999,-9999,9,7,-9999,-9999,-9999,-9999,-9999,-9999,-9999,-9999,-9999,-9999,-9999,-9999,-9999,-9999,-9999,-9999,-9999,-9999,-9999,-9999,-9999,-9999,-9999,-9999,-9999,-9999,-9999,-9999,-9999,-9999,-9999,-9999,-9999,-9999,-9999,-9999,-9999,-9999,-9999,-9999,-9999,-9999,-9999,-9999,-9999,-9999,-9999,-9999,-9999,-9999,-9999,-9999,-9999,-9999,-9999,-9999,-9999,-9999,-9999,-9999,-9999,-9999,-9999,-9999,-9999,-9999,-9999,-9999,-9999,-9999,-9999,-9999,-9999,-9999,-9999,-9999,-9999,-9999,-9999,-9999,-9999,-9999,-9999,-9999,-9999,-9999,-9999,-9999,-9999,-9999,-9999,-9999,-9999,-9999,-9999,-9999,-9999,-9999,-9999,-9999,-9999,-9999,-9999,-9999,-9999,-9999,-9999,-9999,-9999,-9999,
-9999,-9999,-9999,-9999,-9999,-9999.000000000000000,-9999,-9999,-9999,-9999,-9999,-9999,-9999,-9999,-9999,-9999,-9999,-9999,-9999,-9999,-9999,-9999,-9999,-9999,-9999,-9999,-9999,-9999,-9999,-9999,-9999,-9999,-9999,-9999,-9999,-9999,-9999,-9999,-9999,-9999,-9999,-9999,-9999,-9999,-9999,-9999,-9999,-9999,-9999,-9999,-9999,-9999,-9999,-9999,-9999,-9999,-9999,-9999,-9999,-9999,-9999,-9999,-9999,-9999,-9999,-9999,-9999,-9999,-9999,-9999,-9999,-9999,-9999,-9999,-9999,-9999,-9999,-9999,-9999,-9999,-9999,-9999,-9999,-9999,-9999,-9999,-9999,-9999,-9999,-9999,-9999,-9999,-9999,-9999,-9999,-9999,-9999,-9999,-9999,-9999,-9999,-9999,-9999,-9999,-9999,43,2,8,20,20,27,51,-9999,-9999,-9999,-9999,-9999,-9999,-9999,-9999,-9999,-9999,-9999,-9999,-9999,-9999,-9999,-9999,-9999,-9999,-9999,-9999,-9999,-9999,-9999,-9999,-9999,-9999,-9999,-9999,-9999,-9999,-9999,-9999,-9999,-9999,-9999,-9999,-9999,-9999,-9999,-9999,-9999,-9999,-9999,-9999,-9999,-9999,-9999,-9999,-9999,-9999,-9999,-9999,-9999,-9999,-9999,-9999,-9999,-9999,-9999,-9999,-9999,-9999,-9999,-9999,-9999,-9999,-9999,-9999,-9999,-9999,-9999,-9999,-9999,-9999,-9999,-9999,-9999,-9999,-9999,-9999,-9999,-9999,-9999,-9999,-9999,-9999,-9999,-9999,-9999,-9999,-9999,-9999,-9999,-9999,-9999,-9999,-9999,-9999,-9999,-9999,-9999,-9999,-9999,-9999,-9999,-9999,-9999,-9999,-9999,-9999,-9999,-9999,-9999,-9999,-9999,-9999,-9999,-9999,-9999,-9999,-9999,-9999,-9999,-9999,-9999,-9999,-9999,-9999,-9999,-9999,-9999,-9999,-9999,-9999,-9999,-9999,-9999,-9999,-9999,-9999,-9999,-9999,-9999,-9999,-9999,-9999,-9999,-9999,-9999,-9999,-9999,-9999,-9999,-9999,-9999,-9999,-9999,-9999,-9999,-9999,-9999,-9999,-9999,-9999,-9999,-9999,-9999,-9999,-9999,-9999,-9999,-9999,-9999,-9999,-9999,-9999,-9999,-9999,-9999,-9999,-9999,-9999,-9999,-9999,-9999,-9999,-9999,-9999,-9999,-9999,-9999,-9999,-9999,-9999,-9999,-9999,-9999,-9999,-9999,-9999,-9999,-9999,-9999,-9999,-9999,-9999,-9999,-9999,-9999,-9999,-9999,-9999,-9999,-9999,-9999,-9999,-9999,-9999,-9999,-9999,-9999,-9999,-9999,-9999,-9999,-9999,-9999,-9999,-9999,-9999,-9999,-9999,-9999,-9999,-9999,-9999,-9999,-9999,-9999,-9999,-9999,-9999,-9999,-9999,-9999,-9999,-9999,-9999,
-9999,-9999,-9999,-9999,-9999,-9999.000000000000000,-9999,-9999,-9999,-9999,-9999,-9999,-9999,-9999,-9999,-9999,-9999,-9999,-9999,-9999,-9999,-9999,-9999,-9999,-9999,-9999,-9999,-9999,-9999,-9999,-9999,-9999,-9999,-9999,-9999,-9999,-9999,-9999,-9999,-9999,-9999,-9999,-9999,-9999,-9999,-9999,-9999,-9999,-9999,-9999,-9999,-9999,-9999,-9999,-9999,-9999,-9999,-9999,-9999,-9999,-9999,-9999,-9999,-9999,-9999,-9999,-9999,-9999,-9999,-9999,-9999,-9999,-9999,-9999,-9999,-9999,-9999,-9999,-9999,-9999,-9999,-9999,-9999,-9999,-9999,-9999,-9999,-9999,-9999,-9999,-9999,-9999,-9999,-9999,-9999,-9999,-9999,-9999,-9999,-9999,-9999,-9999,-9999,-9999,-9999,39,11,19,21,22,-9999,-9999,-9999,-9999,-9999,-9999,-9999,-9999,-9999,-9999,-9999,-9999,-9999,-9999,-9999,-9999,-9999,-9999,-9999,-9999,-9999,-9999,-9999,-9999,-9999,-9999,-9999,-9999,-9999,-9999,-9999,-9999,-9999,-9999,-9999,-9999,-9999,-9999,-9999,-9999,-9999,-9999,-9999,-9999,-9999,-9999,-9999,-9999,-9999,-9999,-9999,-9999,-9999,-9999,-9999,-9999,-9999,-9999,-9999,-9999,-9999,-9999,-9999,-9999,-9999,-9999,-9999,-9999,-9999,-9999,-9999,-9999,-9999,-9999,-9999,-9999,-9999,-9999,-9999,-9999,-9999,-9999,-9999,-9999,-9999,-9999,-9999,-9999,-9999,-9999,-9999,-9999,-9999,-9999,-9999,-9999,-9999,-9999,-9999,-9999,-9999,-9999,-9999,-9999,-9999,-9999,-9999,-9999,-9999,-9999,-9999,-9999,-9999,-9999,-9999,-9999,-9999,-9999,-9999,-9999,-9999,-9999,-9999,-9999,-9999,-9999,-9999,-9999,-9999,-9999,-9999,-9999,-9999,-9999,-9999,-9999,-9999,-9999,-9999,-9999,-9999,-9999,-9999,-9999,-9999,-9999,-9999,-9999,-9999,-9999,-9999,-9999,-9999,-9999,-9999,-9999,-9999,-9999,-9999,-9999,-9999,-9999,-9999,-9999,-9999,-9999,-9999,-9999,-9999,-9999,-9999,-9999,-9999,-9999,-9999,-9999,-9999,-9999,-9999,-9999,-9999,-9999,-9999,-9999,-9999,-9999,-9999,-9999,-9999,-9999,-9999,-9999,-9999,-9999,-9999,-9999,-9999,-9999,-9999,-9999,-9999,-9999,-9999,-9999,-9999,-9999,-9999,-9999,-9999,-9999,-9999,-9999,-9999,-9999,-9999,-9999,-9999,-9999,-9999,-9999,-9999,-9999,-9999,-9999,-9999,-9999,-9999,-9999,-9999,-9999,-9999,-9999,-9999,-9999,-9999,-9999,-9999,-9999,-9999,-9999,-9999,-9999,-9999,-9999,-9999,-9999,-9999,-9999,-9999,-9999,
-9999,-9999,-9999,-9999,-9999,-9999.000000000000000,-9999,-9999,-9999,-9999,-9999,-9999,-9999,-9999,-9999,-9999,-9999,-9999,-9999,-9999,-9999,-9999,-9999,-9999,-9999,-9999,-9999,-9999,-9999,-9999,-9999,-9999,-9999,-9999,-9999,-9999,-9999,-9999,-9999,-9999,-9999,-9999,-9999,-9999,-9999,-9999,-9999,-9999,-9999,-9999,-9999,-9999,-9999,-9999,-9999,-9999,-9999,-9999,-9999,-9999,-9999,-9999,-9999,-9999,-9999,-9999,-9999,-9999,-9999,-9999,-9999,-9999,-9999,-9999,-9999,-9999,-9999,-9999,-9999,-9999,-9999,-9999,-9999,-9999,-9999,-9999,-9999,-9999,-9999,-9999,-9999,-9999,-9999,-9999,-9999,-9999,-9999,-9999,-9999,-9999,-9999,-9999,-9999,-9999,182,30,17,15,15,20,23,-9999,-9999,-9999,-9999,-9999,-9999,-9999,-9999,21,20,-9999,-9999,-9999,-9999,-9999,-9999,-9999,-9999,-9999,-9999,-9999,-9999,-9999,-9999,-9999,-9999,-9999,-9999,-9999,-9999,-9999,-9999,-9999,-9999,-9999,-9999,-9999,-9999,-9999,-9999,-9999,-9999,-9999,-9999,-9999,-9999,-9999,-9999,-9999,-9999,-9999,-9999,-9999,-9999,-9999,-9999,-9999,-9999,-9999,-9999,-9999,-9999,-9999,-9999,-9999,-9999,-9999,-9999,-9999,-9999,-9999,-9999,-9999,-9999,-9999,-9999,-9999,-9999,-9999,-9999,-9999,-9999,-9999,-9999,-9999,-9999,-9999,-9999,-9999,-9999,-9999,-9999,-9999,-9999,-9999,-9999,-9999,-9999,-9999,-9999,-9999,-9999,-9999,-9999,-9999,-9999,-9999,-9999,-9999,-9999,-9999,-9999,-9999,-9999,-9999,-9999,-9999,-9999,-9999,-9999,-9999,-9999,-9999,-9999,-9999,-9999,-9999,-9999,-9999,-9999,-9999,-9999,-9999,-9999,-9999,-9999,-9999,-9999,-9999,-9999,-9999,-9999,-9999,-9999,-9999,-9999,-9999,-9999,-9999,-9999,-9999,-9999,-9999,-9999,-9999,-9999,-9999,-9999,-9999,-9999,-9999,-9999,-9999,-9999,-9999,-9999,-9999,-9999,-9999,-9999,-9999,-9999,-9999,-9999,-9999,-9999,-9999,-9999,-9999,-9999,-9999,-9999,-9999,-9999,-9999,-9999,-9999,-9999,-9999,-9999,-9999,-9999,-9999,-9999,-9999,-9999,-9999,-9999,-9999,-9999,-9999,-9999,-9999,-9999,-9999,-9999,-9999,-9999,-9999,-9999,-9999,-9999,-9999,-9999,-9999,-9999,-9999,-9999,-9999,-9999,-9999,-9999,-9999,-9999,-9999,-9999,-9999,-9999,-9999,-9999,-9999,-9999,-9999,-9999,-9999,-9999,-9999,-9999,-9999,-9999,-9999,-9999,-9999,-9999,-9999,-9999,-9999,-9999,-9999,
-9999,-9999,-9999,-9999,-9999,-9999.000000000000000,-9999,-9999,-9999,-9999,-9999,-9999,-9999,-9999,-9999,-9999,-9999,-9999,-9999,-9999,-9999,-9999,-9999,-9999,-9999,-9999,-9999,-9999,-9999,-9999,-9999,-9999,-9999,-9999,-9999,-9999,-9999,-9999,-9999,-9999,-9999,-9999,-9999,-9999,-9999,-9999,-9999,-9999,-9999,-9999,-9999,-9999,-9999,-9999,-9999,-9999,-9999,-9999,-9999,-9999,-9999,-9999,-9999,-9999,-9999,-9999,-9999,-9999,-9999,-9999,-9999,-9999,-9999,-9999,-9999,-9999,-9999,-9999,-9999,-9999,-9999,-9999,-9999,-9999,-9999,-9999,-9999,-9999,-9999,-9999,-9999,-9999,-9999,-9999,-9999,-9999,-9999,-9999,-9999,-9999,-9999,-9999,-9999,-9999,-9999,182,20,10,9,19,12,15,-9999,-9999,-9999,-9999,-9999,-9999,-9999,-9999,-9999,-9999,-9999,-9999,-9999,-9999,-9999,-9999,-9999,-9999,-9999,-9999,-9999,-9999,-9999,-9999,-9999,-9999,-9999,-9999,-9999,-9999,-9999,-9999,-9999,-9999,-9999,-9999,-9999,-9999,-9999,-9999,-9999,-9999,-9999,-9999,-9999,-9999,-9999,-9999,-9999,-9999,-9999,-9999,-9999,-9999,-9999,-9999,-9999,-9999,-9999,-9999,-9999,-9999,-9999,-9999,-9999,-9999,-9999,-9999,-9999,-9999,-9999,-9999,-9999,-9999,-9999,-9999,-9999,-9999,-9999,-9999,-9999,-9999,-9999,-9999,-9999,-9999,-9999,-9999,-9999,-9999,-9999,-9999,-9999,-9999,-9999,-9999,-9999,-9999,-9999,-9999,-9999,-9999,-9999,-9999,-9999,-9999,-9999,-9999,-9999,-9999,-9999,-9999,-9999,-9999,-9999,-9999,-9999,-9999,-9999,-9999,-9999,-9999,-9999,-9999,-9999,-9999,-9999,-9999,-9999,-9999,-9999,-9999,-9999,-9999,-9999,-9999,-9999,-9999,-9999,-9999,-9999,3,-9999,-9999,-9999,-9999,-9999,-9999,-9999,-9999,-9999,-9999,-9999,-9999,-9999,-9999,-9999,-9999,-9999,-9999,-9999,-9999,-9999,-9999,-9999,-9999,-9999,-9999,-9999,-9999,-9999,-9999,-9999,-9999,-9999,-9999,-9999,-9999,-9999,-9999,-9999,-9999,-9999,-9999,-9999,-9999,-9999,-9999,-9999,-9999,-9999,-9999,-9999,-9999,-9999,-9999,-9999,-9999,-9999,-9999,-9999,-9999,-9999,-9999,-9999,-9999,-9999,-9999,-9999,-9999,-9999,-9999,-9999,-9999,-9999,-9999,-9999,-9999,-9999,-9999,-9999,-9999,-9999,-9999,-9999,-9999,-9999,-9999,-9999,-9999,-9999,-9999,-9999,-9999,-9999,-9999,-9999,-9999,-9999,-9999,-9999,-9999,-9999,-9999,-9999,-9999,-9999,-9999,
-9999,-9999,-9999,-9999,-9999,-9999.000000000000000,-9999,-9999,-9999,-9999,-9999,-9999,-9999,-9999,-9999,-9999,-9999,-9999,-9999,-9999,-9999,-9999,-9999,-9999,-9999,-9999,-9999,-9999,-9999,-9999,-9999,-9999,-9999,-9999,-9999,-9999,-9999,-9999,-9999,-9999,-9999,-9999,-9999,-9999,-9999,-9999,-9999,-9999,-9999,-9999,-9999,-9999,-9999,-9999,-9999,-9999,-9999,-9999,-9999,-9999,-9999,-9999,-9999,-9999,-9999,-9999,-9999,-9999,-9999,-9999,-9999,-9999,-9999,-9999,-9999,-9999,-9999,-9999,-9999,-9999,-9999,-9999,-9999,-9999,-9999,-9999,-9999,-9999,-9999,-9999,-9999,-9999,-9999,-9999,-9999,-9999,-9999,-9999,-9999,-9999,-9999,-9999,-9999,-9999,-9999,-9999,182,18,13,7,3,5,-9999,-9999,-9999,-9999,-9999,-9999,-9999,-9999,-9999,-9999,-9999,-9999,-9999,-9999,-9999,-9999,-9999,-9999,-9999,-9999,-9999,-9999,-9999,-9999,-9999,-9999,-9999,-9999,-9999,-9999,-9999,-9999,-9999,-9999,-9999,-9999,-9999,-9999,-9999,-9999,-9999,-9999,-9999,-9999,-9999,-9999,-9999,-9999,-9999,-9999,-9999,-9999,-9999,-9999,-9999,-9999,-9999,-9999,-9999,-9999,-9999,-9999,-9999,-9999,-9999,-9999,-9999,-9999,-9999,-9999,-9999,-9999,-9999,-9999,-9999,-9999,-9999,-9999,-9999,-9999,-9999,-9999,-9999,-9999,-9999,-9999,-9999,-9999,-9999,-9999,-9999,-9999,-9999,-9999,-9999,-9999,-9999,-9999,-9999,-9999,-9999,-9999,-9999,-9999,-9999,-9999,-9999,-9999,-9999,-9999,-9999,-9999,-9999,-9999,-9999,-9999,-9999,-9999,-9999,-9999,-9999,-9999,-9999,-9999,-9999,-9999,-9999,-9999,-9999,-9999,-9999,-9999,-9999,-9999,-9999,-9999,-9999,-9999,-9999,-9999,-9999,-9999,-9999,-9999,-9999,-9999,-9999,-9999,-9999,-9999,-9999,-9999,-9999,-9999,-9999,-9999,-9999,-9999,-9999,-9999,-9999,-9999,-9999,-9999,-9999,-9999,-9999,-9999,-9999,-9999,-9999,-9999,-9999,-9999,-9999,-9999,-9999,-9999,-9999,-9999,-9999,-9999,-9999,-9999,-9999,-9999,-9999,-9999,-9999,-9999,-9999,-9999,-9999,-9999,-9999,-9999,-9999,-9999,-9999,-9999,-9999,-9999,-9999,-9999,-9999,-9999,-9999,-9999,-9999,-9999,-9999,-9999,-9999,-9999,-9999,-9999,-9999,-9999,-9999,-9999,-9999,-9999,-9999,-9999,-9999,-9999,-9999,-9999,-9999,-9999,-9999,-9999,-9999,-9999,-9999,-9999,-9999,-9999,-9999,-9999,-9999,-9999,-9999,-9999,-9999,-9999,-9999,-9999,
-9999,-9999,-9999,-9999,-9999,-9999.000000000000000,-9999,-9999,-9999,-9999,-9999,-9999,-9999,-9999,-9999,-9999,-9999,-9999,-9999,-9999,-9999,-9999,-9999,-9999,-9999,-9999,-9999,-9999,-9999,-9999,-9999,-9999,-9999,-9999,-9999,-9999,-9999,-9999,-9999,-9999,-9999,-9999,-9999,-9999,-9999,-9999,-9999,-9999,-9999,-9999,-9999,-9999,-9999,-9999,-9999,-9999,-9999,-9999,-9999,-9999,-9999,-9999,-9999,-9999,-9999,-9999,-9999,-9999,-9999,-9999,-9999,-9999,-9999,-9999,-9999,-9999,-9999,-9999,-9999,-9999,-9999,-9999,-9999,-9999,-9999,-9999,-9999,-9999,-9999,-9999,-9999,-9999,-9999,-9999,-9999,-9999,-9999,-9999,-9999,-9999,-9999,-9999,-9999,-9999,-9999,-9999,-9999,-9999,-9999,15,11,11,-9999,182,-9999,-9999,-9999,-9999,-9999,-9999,-9999,-9999,-9999,-9999,-9999,-9999,-9999,-9999,-9999,-9999,-9999,-9999,-9999,-9999,-9999,-9999,-9999,-9999,-9999,-9999,-9999,-9999,-9999,-9999,-9999,-9999,-9999,-9999,-9999,-9999,-9999,-9999,-9999,-9999,-9999,-9999,-9999,-9999,-9999,-9999,-9999,-9999,-9999,-9999,-9999,-9999,-9999,-9999,-9999,-9999,-9999,-9999,-9999,-9999,-9999,-9999,-9999,-9999,-9999,-9999,-9999,-9999,-9999,-9999,-9999,-9999,-9999,-9999,-9999,-9999,-9999,-9999,-9999,-9999,-9999,-9999,-9999,-9999,-9999,-9999,-9999,-9999,-9999,-9999,-9999,-9999,-9999,-9999,-9999,-9999,-9999,-9999,-9999,-9999,-9999,-9999,-9999,-9999,-9999,-9999,-9999,-9999,-9999,-9999,-9999,-9999,-9999,-9999,-9999,-9999,-9999,-9999,-9999,-9999,-9999,-9999,-9999,-9999,-9999,-9999,-9999,-9999,-9999,-9999,-9999,-9999,-9999,-9999,-9999,-9999,-9999,-9999,-9999,-9999,-9999,-9999,-9999,-9999,-9999,-9999,-9999,-9999,-9999,-9999,-9999,-9999,-9999,-9999,-9999,-9999,-9999,-9999,-9999,-9999,-9999,-9999,-9999,-9999,-9999,-9999,-9999,-9999,-9999,-9999,-9999,-9999,-9999,-9999,-9999,-9999,-9999,-9999,-9999,-9999,-9999,-9999,-9999,-9999,-9999,-9999,-9999,-9999,-9999,-9999,-9999,-9999,-9999,-9999,-9999,-9999,-9999,-9999,-9999,-9999,-9999,-9999,-9999,-9999,-9999,-9999,-9999,-9999,-9999,-9999,-9999,-9999,-9999,-9999,-9999,-9999,-9999,-9999,-9999,-9999,-9999,-9999,-9999,-9999,-9999,-9999,-9999,-9999,-9999,-9999,-9999,-9999,-9999,-9999,-9999,-9999,-9999,-9999,-9999,-9999,-9999,-9999,-9999,-9999,-9999,-9999,
-9999,-9999,-9999,-9999,-9999,-9999.000000000000000,-9999,-9999,-9999,-9999,-9999,-9999,-9999,-9999,-9999,-9999,-9999,-9999,-9999,-9999,-9999,-9999,-9999,-9999,-9999,-9999,-9999,-9999,-9999,-9999,-9999,-9999,-9999,-9999,-9999,-9999,-9999,-9999,-9999,-9999,-9999,-9999,-9999,-9999,-9999,-9999,-9999,-9999,-9999,-9999,-9999,-9999,-9999,-9999,-9999,-9999,-9999,-9999,-9999,-9999,-9999,-9999,-9999,-9999,-9999,-9999,-9999,-9999,-9999,-9999,-9999,-9999,-9999,-9999,-9999,-9999,-9999,-9999,-9999,-9999,-9999,-9999,-9999,-9999,-9999,-9999,-9999,-9999,-9999,-9999,-9999,-9999,-9999,-9999,-9999,-9999,-9999,-9999,-9999,-9999,-9999,-9999,-9999,-9999,-9999,-9999,-9999,-9999,-9999,-9999,-9999,-9999,-9999,-9999,-9999,-9999,-9999,-9999,-9999,-9999,-9999,-9999,-9999,-9999,-9999,-9999,-9999,-9999,-9999,-9999,-9999,-9999,-9999,-9999,-9999,-9999,-9999,-9999,-9999,-9999,-9999,-9999,-9999,-9999,-9999,-9999,-9999,-9999,-9999,-9999,-9999,-9999,-9999,-9999,-9999,-9999,-9999,-9999,-9999,-9999,-9999,-9999,-9999,-9999,-9999,-9999,-9999,-9999,-9999,-9999,-9999,-9999,-9999,-9999,-9999,-9999,-9999,-9999,-9999,-9999,-9999,-9999,-9999,-9999,-9999,-9999,-9999,-9999,-9999,-9999,-9999,-9999,-9999,-9999,-9999,-9999,-9999,-9999,-9999,-9999,-9999,-9999,-9999,-9999,-9999,-9999,-9999,-9999,-9999,-9999,-9999,-9999,-9999,-9999,-9999,-9999,-9999,-9999,-9999,-9999,-9999,-9999,-9999,-9999,-9999,-9999,-9999,-9999,-9999,-9999,-9999,-9999,-9999,-9999,-9999,-9999,-9999,-9999,-9999,-9999,-9999,-9999,-9999,-9999,-9999,-9999,-9999,-9999,-9999,-9999,-9999,-9999,-9999,-9999,-9999,-9999,-9999,-9999,-9999,-9999,-9999,-9999,-9999,-9999,-9999,-9999,-9999,-9999,-9999,-9999,-9999,-9999,-9999,-9999,-9999,-9999,-9999,-9999,-9999,-9999,-9999,-9999,-9999,-9999,-9999,-9999,-9999,-9999,-9999,-9999,-9999,-9999,-9999,-9999,-9999,-9999,-9999,-9999,-9999,-9999,-9999,-9999,-9999,-9999,-9999,-9999,-9999,-9999,-9999,-9999,-9999,-9999,-9999,-9999,-9999,-9999,-9999,-9999,-9999,-9999,-9999,-9999,-9999,-9999,-9999,-9999,-9999,-9999,-9999,-9999,-9999,-9999,-9999,-9999,-9999,-9999,-9999,-9999,-9999,-9999,-9999,-9999,-9999,-9999,-9999,-9999,-9999,-9999,-9999,-9999,-9999,-9999,-9999,-9999,-9999,-9999,-9999,-9999,-9999,-9999,
