# Supplementary material for: Climate warming promotes pesticide resistance through expanding overwintering range of a global pest
Source: Nat Commun. 2021 Sep 9;12:5351. doi: 10.1038/s41467-021-25505-7 (PMC8429752; doi:10.1038/s41467-021-25505-7)
Supplement: Supplementary file 5 — Source data [file 41467_2021_25505_MOESM5_ESM.zip › Source data/Source data.xlsx]

## Sheet: Fig. 1b
Day	HEB	SP	SY	BJ	SJZ	YC	AY	ZZ	ZMD	WH
10	-2.2493	0.7664	2.7847	6.7646	8.4272	3.3617	8.8198	10.1472	11.402	13.4207
20	-6.1523	-2.7447	-0.6173	4.1306	5.9242	0.6257	6.3308	7.7172	8.974	11.0817
30	-9.4553	-5.7157	-3.4993	1.9166	3.8212	-1.6703	4.2218	5.6672	6.906	9.0827
40	-12.1583	-8.1467	-5.8613	0.1226	2.1182	-3.5263	2.4928	3.9972	5.198	7.4237
50	-14.2613	-10.0377	-7.7033	-1.2514	0.8152	-4.9423	1.1438	2.7072	3.85	6.1047
60	-15.7643	-11.3887	-9.0253	-2.2054	-0.0878	-5.9183	0.1748	1.7972	2.862	5.1257
70	-16.6673	-12.1997	-9.8273	-2.7394	-0.5909	-6.4543	-0.4143	1.2672	2.234	4.4867
80	-16.9703	-12.4707	-10.1093	-2.8534	-0.6939	-6.5503	-0.6233	1.1172	1.966	4.1877
90	-16.6733	-12.2017	-9.8713	-2.5474	-0.3969	-6.2063	-0.4523	1.3472	2.058	4.2287
100	-15.7763	-11.3927	-9.1133	-1.8214	0.3002	-5.4223	0.0987	1.9572	2.51	4.6097
110	-14.2793	-10.0437	-7.8353	-0.6754	1.3972	-4.1983	1.0298	2.9472	3.322	5.3307
120	-12.1823	-8.1547	-6.0373	0.8906	2.8942	-2.5343	2.3408	4.3172	4.494	6.3917
130	-9.4853	-5.7257	-3.7193	2.8766	4.7912	-0.4303	4.0318	6.0672	6.026	7.7927
140	-6.1883	-2.7567	-0.8813	5.2826	7.0882	2.1137	6.1028	8.1972	7.918	9.5337
150	-2.2913	0.7523	2.4767	8.1086	9.7852	5.0977	8.5538	10.7072	10.17	11.6147
160	2.2057	4.8013	6.3547	11.3546	12.8822	8.5217	11.3848	13.5972	12.782	14.0357
170	7.3027	9.3903	10.7527	15.0206	16.3792	12.3857	14.5958	16.8672	15.754	16.7967
180	12.9998	14.5194	15.6707	19.1066	20.2762	16.6897	18.1868	20.5172	19.086	19.8977

## Sheet: Fig. 1c
Day	HEB	SP	SY	BJ	SJZ	YC	AY	ZZ	ZMD	WH
10	-3	0	2	8	8	2	10	10	10	13
20	-10	-6	-3	2	2	-3	2	6	8	10
30	-13	-10	-6	0	0	-3	2	2	5	8
40	-16	-13	-10	-3	0	-6	2	2	5	5
50	-16	-13	-10	-3	0	-6	0	2	2	5
60	-16	-13	-10	-3	0	-6	0	2	2	5
70	-16	-13	-10	-3	0	-6	0	2	2	5
80	-16	-13	-10	-3	0	-6	0	2	2	5
90	-16	-13	-10	-3	0	-6	0	2	2	5
100	-16	-13	-10	0	0	-6	2	2	2	5
110	-16	-13	-10	0	2	-6	2	5	5	5
120	-12	-8	-6	0	2	-3	2	5	5	5
130	-9	-6	-4	2	5	0	5	5	5	8
140	-6	-3	0	5	8	2	8	8	8	10
150	-2	0	3	8	10	5	10	10	10	13
160	3	5	6	10	13	9	13	13	13	13
170	8	9	11	13	16	12	16	16	16	16
180	13	15	16	16	20	17	18	21	19	20

## Sheet: Fig.3e, f, g
Fig. 3e		Sur >=1%	Sur >=5%		Fig. 3f		Sur >=1%	Sur >=5%		Fig. 3g	year	LTDD
	1967	79.7908	75.3306			1967	0	0			1967	718.817
	1968	79.5074	75.7495			1968	-0.2834	0.4189			1968	771.736
	1969	80.1235	76.0329			1969	0.3327	0.7023			1969	676.572
	1970	80.1974	76.0822			1970	0.4066	0.7516			1970	679.64
	1971	79.5197	75.7002			1971	-0.2711	0.3696			1971	757.061
	1972	79.6553	75.7988			1972	-0.1355	0.4682			1972	714.389
	1973	80.0619	76.1315			1973	0.2711	0.8009			1973	723.665
	1974	80.2344	76.267			1974	0.4436	0.9364			1974	671.435
	1975	79.7785	75.5524			1975	-0.0123	0.2218			1975	734.968
	1976	78.9899	74.8994			1976	-0.8009	-0.4312			1976	803.313
	1977	80.1974	77.7209			1977	0.4066	2.3903			1977	671.991
	1978	80.1358	76.612			1978	0.345	1.2814			1978	655.466
	1979	79.914	75.9343			1979	0.1232	0.6037			1979	706.532
	1980	81.3186	77.4128			1980	1.5278	2.0822			1980	587.145
	1981	80.3206	76.4518			1981	0.5298	1.1212			1981	659.769
	1982	79.914	75.5277			1982	0.1232	0.1971			1982	709.654
	1983	79.6429	75.5154			1983	-0.1479	0.1848			1983	738.403
	1984	79.3349	75.5524			1984	-0.4559	0.2218			1984	755.141
	1985	80.3822	76.5627			1985	0.5914	1.2321			1985	663.301
	1986	80.6163	76.7722			1986	0.8255	1.4416			1986	632.445
	1987	80.9366	76.5257			1987	1.1459	1.1951			1987	653.829
	1988	81.0352	76.5381			1988	1.2444	1.2075			1988	638.516
	1989	81.7375	77.3636			1989	1.9467	2.033			1989	591.942
	1990	80.7026	77.0679			1990	0.9118	1.7373			1990	634.405
	1991	80.4808	76.0945			1991	0.69	0.7639			1991	665.434
	1992	80.4315	76.3532			1992	0.6407	1.0226			1992	663.977
	1993	80.6409	76.6859			1993	0.8501	1.3553			1993	660.51
	1994	82.1934	78.0043			1994	2.4026	2.6737			1994	561.483
	1995	80.0495	75.8974			1995	0.2587	0.5668			1995	709.006
	1996	81.4295	77.3143			1996	1.6387	1.9837			1996	591.58
	1997	81.4911	77.0802			1997	1.7003	1.7496			1997	619.383
	1998	82.7602	79.0885			1998	2.9694	3.7579			1998	486.401
	1999	81.9593	77.5237			1999	2.1685	2.1931			1999	582.547
	2000	81.4295	77.3512			2000	1.6387	2.0206			2000	602.593
	2001	82.4891	78.4108			2001	2.6983	3.0802			2001	536.511
	2002	81.0968	77.3636			2002	1.306	2.033			2002	625.519
	2003	82.1687	77.9796			2003	2.378	2.649			2003	557.949
	2004	81.3063	76.4395			2004	1.5155	1.1089			2004	632.173
	2005	81.3432	77.3636			2005	1.5524	2.033			2005	598.702
	2006	82.7725	77.7948			2006	2.9817	2.4642			2006	578.301
	2007	80.3945	76.1561			2007	0.6037	0.8255			2007	693.534
	2008	81.6266	77.7455			2008	1.8358	2.4149			2008	572.146
	2009	81.22	77.2527			2009	1.4292	1.9221			2009	601.162
	2010	81.1831	76.7475			2010	1.3923	1.4169			2010	634.285
	2011	81.22	76.5873			2011	1.4292	1.2567			2011	690.032
	2012	81.4788	77.7209			2012	1.688	2.3903			2012	569.33
	2013	81.8484	77.4375			2013	2.0576	2.1069			2013	607.191
	2014	82.0825	77.9919			2014	2.2917	2.6613			2014	558.785
	2015	83.7335	79.1378			2015	3.9427	3.8072			2015	489.37
	2016	82.4398	78.6203			2016	2.649	3.2897			2016	536.924
	2012-2016+1oC	84.2633	80.3822			2012-2016+1oC	4.4356	4.6081
	2012-2016+2oC	87.0109	82.4645			2012-2016+2oC	7.1831	6.6903
	2012-2016+3oC	89.7708	84.5097			2012-2016+3oC	9.943	8.7356
	2012-2016+4oC	92.2596	87.1218			2012-2016+4oC	12.4319	11.3476
	2012-2016+5oC	95.1181	89.8324			2012-2016+5oC	15.2904	14.0583
	2012-2016+6oC	97.6439	92.4445			2012-2016+6oC	17.8162	16.6703

## Sheet: Fig. 4a,b
Fig. 4a-bar	overwintering type	Weighted mean resistance		Fig. 4a-pie chart	resistance ratio	permanent	marginal	transient		Fig. 4b	LTDD	logRR		0.85 quantile regresson line
	permanent	3447.13			<=1	4.6825	8.9172	10.7759			1168.03	1.02803		0	2.52
	marginal	129.955			1-10	36.9841	50.3185	51.2931			1168.03	1.44876		5	2.5172
	transient	21.704			10-100	32.381	25.1592	32.7586			1168.03	1.30776		10	2.5144
					100-1000	19.3651	14.6497	4.7414			1168.03	1.5209		15	2.5116
					>=1000	6.5873	0.9554	0.431			1168.03	1.33935		20	2.5088
											1168.03	1.18327		25	2.506
											1168.03	1.38062		30	2.5032
											1168.03	1.20862		35	2.5004
											0	1.77815		40	2.4976
											0	1.38021		45	2.4948
											0	1.81124		50	2.492
											0	1.84042		55	2.4892
											0	2.29059		60	2.4864
											161.977	0.845098		65	2.4836
											161.977	1.55023		70	2.4808
											161.977	2.42284		75	2.478
											161.977	3.40767		80	2.4752
											0	4.31387		85	2.4724
											0	4.21219		90	2.4696
											0	1.82607		95	2.4668
											43.3576	2.12222		100	2.464
											48.7808	2.15381		105	2.4612
											43.3576	0.261521		110	2.4584
											48.7808	0.378635		115	2.4556
											43.3576	0.989005		120	2.4528
											48.7808	0.87986		125	2.45
											43.3576	2.22684		130	2.4472
											48.7808	2.54268		135	2.4444
											673.4	2.34386		140	2.4416
											48.7808	0.857038		145	2.4388
											673.4	0.539504		150	2.436
											48.7808	-0.285025		155	2.4332
											673.4	-0.082375		160	2.4304
											48.7808	-0.176091		165	2.4276
											82.5076	2.50651		170	2.4248
											82.5076	0.370666		175	2.422
											673.4	0.653213		180	2.4192
											387.59	1.11948		185	2.4164
											387.59	2.44399		190	2.4136
											387.59	1.0227		195	2.4108
											387.59	-0.0107386		200	2.408
											387.59	0.430876		205	2.4052
											376.814	1.49831		210	2.4024
											376.814	2.5617		215	2.3996
											387.59	2.4257		220	2.3968
											379.118	2.01912		225	2.394
											376.814	0.0532455		230	2.3912
											376.814	0.169751		235	2.3884
											387.59	0.143422		240	2.3856
											379.118	0.240332		245	2.3828
											376.814	0.676694		250	2.38
											376.814	1.04467		255	2.3772
											387.59	1.17367		260	2.3744
											379.118	0.87986		265	2.3716
											376.814	1.88179		270	2.3688
											376.814	2.61062		275	2.366
											387.59	2.43063		280	2.3632
											379.118	2.1113		285	2.3604
											376.814	0.444121		290	2.3576
											376.814	0.747052		295	2.3548
											387.59	0.96928		300	2.352
											673.4	0.701083		305	2.3492
											376.814	-0.0290382		310	2.3464
											387.59	0.131518		315	2.3436
											673.4	-0.261445		320	2.3408
											376.814	0.0255541		325	2.338
											387.59	0.0942699		330	2.3352
											45.78	2.74036		335	2.3324
											53.0466	3.13481		340	2.3296
											45.78	0.10067		345	2.3268
											53.0466	0.724632		350	2.324
											45.78	1.09108		355	2.3212
											53.0466	1.25123		360	2.3184
											45.78	1.39926		365	2.3156
											53.0466	2.1839		370	2.3128
											53.0466	1.12041		375	2.31
											53.0466	-0.0944128		380	2.3072
											53.0466	-0.372386		385	2.3044
											400.838	2.82866		390	2.3016
											410.669	2.75435		395	2.2988
											410.669	3.11959		400	2.296
											410.669	2.08991		405	2.2932
											400.838	1.39415		410	2.2904
											410.669	1.35511		415	2.2876
											410.669	1.80559		420	2.2848
											410.669	-0.185637		425	2.282
											410.669	0.741325		430	2.2792
											400.838	1.04467		435	2.2764
											410.669	1.11115		440	2.2736
											410.669	1.20412		445	2.2708
											410.669	0.79588		450	2.268
											400.838	3.08708		455	2.2652
											410.669	2.92625		460	2.2624
											410.669	2.83227		465	2.2596
											410.669	2.13415		470	2.2568
											400.838	1.01458		475	2.254
											410.669	1.09649		480	2.2512
											410.669	1.49102		485	2.2484
											400.838	-0.110578		490	2.2456
											410.669	-0.0213366		495	2.2428
											410.669	0.146913		500	2.24
											410.669	-0.31197		505	2.2372
											400.838	-0.176091		510	2.2344
											410.669	-0.120574		515	2.2316
											410.669	0.0942699		520	2.2288
											410.669	-0.196295		525	2.226
											489.015	0.0182706		530	2.2232
											489.015	0.485807		535	2.2204
											534.912	2.19728		540	2.2176
											488.334	2.22789		545	2.2148
											489.015	2.38739		550	2.212
											534.912	0.18234		555	2.2092
											488.334	0.143422		560	2.2064
											489.015	0.251056		565	2.2036
											534.912	1.14354		570	2.2008
											488.334	0.778151		575	2.198
											489.015	1.23469		580	2.1952
											673.4	0.753328		585	2.1924
											534.912	2.55872		590	2.1896
											488.334	2.65065		595	2.1868
											489.015	2.53142		600	2.184
											673.4	2.22834		605	2.1812
											534.912	1.04427		610	2.1784
											489.015	1.16246		615	2.1756
											673.4	0.723676		620	2.1728
											534.912	-0.0321998		625	2.17
											534.912	0.320335		630	2.1672
											736.027	2.22272		635	2.1644
											736.027	0.240332		640	2.1616
											736.027	1.05754		645	2.1588
											488.334	0.843582		650	2.156
											488.334	-0.298484		655	2.1532
											488.334	-0.342423		660	2.1504
											723.215	2.32531		665	2.1476
											723.215	0.281725		670	2.1448
											723.215	0.977724		675	2.142
											723.215	2.50091		680	2.1392
											723.215	0.607324		685	2.1364
											723.215	0.0915739		690	2.1336
											723.215	-0.138303		695	2.1308
											687.471	2.87795		700	2.128
											688.273	2.81723		705	2.1252
											688.273	3.1745		710	2.1224
											687.471	1.78811		715	2.1196
											688.273	1.93119		720	2.1168
											688.273	2.20963		725	2.114
											687.471	1.53677		730	2.1112
											688.273	1.49601		735	2.1084
											688.273	1.52396		740	2.1056
											687.471	2.61981		745	2.1028
											688.273	2.7008		750	2.1
											688.273	2.98463		755	2.0972
											687.471	1.7084		760	2.0944
											688.273	1.89399		765	2.0916
											688.273	2.41514		770	2.0888
											687.471	0.0702175		775	2.086
											688.273	-0.000393027		780	2.0832
											688.273	0.0887009		785	2.0804
											687.471	0.922395		790	2.0776
											688.273	0.937852		795	2.0748
											688.273	0.688312		800	2.072
											673.322	2.28892		805	2.0692
											673.4	2.2266		810	2.0664
											673.322	2.21085		815	2.0636
											539.471	1.79934		820	2.0608
											542.621	2.25285		825	2.058
											673.4	2.11059		830	2.0552
											673.322	2.22272		835	2.0524
											673.4	2		840	2.0496
											673.322	2.30535		845	2.0468
											673.4	2.11227		850	2.044
											673.322	0.663578		855	2.0412
											673.4	-0.0193052		860	2.0384
											673.322	0.194575		865	2.0356
											539.471	-0.0606978		870	2.0328
											542.621	0.337242		875	2.03
											673.4	0.129634		880	2.0272
											673.322	0.229337		885	2.0244
											673.4	-0.0193052		890	2.0216
											673.322	0.530367		895	2.0188
											673.4	0		900	2.016
											673.322	1.05115		905	2.0132
											673.4	0.778151		910	2.0104
											673.322	1.09108		915	2.0076
											539.471	0.79588		920	2.0048
											542.621	1.01773		925	2.002
											673.4	0.933656		930	1.9992
											673.322	1.12494		935	1.9964
											673.322	1.18799		940	1.9936
											673.322	2.52349		945	1.9908
											673.4	2.3115		950	1.988
											673.322	2.2337		955	1.9852
											539.471	2.12445		960	1.9824
											542.621	2.42352		965	1.9796
											673.4	2.23766		970	1.9768
											673.322	2.4328		975	1.974
											673.322	2.49324		980	1.9712
											673.322	0.979393		985	1.9684
											673.4	0.50779		990	1.9656
											673.322	0.709435		995	1.9628
											539.471	0.612525		1000	1.96
											542.621	1.00631		1005	1.9572
											673.322	1.17326		1010	1.9544
											43.3576	0.656729		1015	1.9516
											673.322	1.10489		1020	1.9488
											673.322	-0.0492416		1025	1.946
											673.322	-0.034533		1030	1.9432
											539.471	0.12685		1035	1.9404
											542.621	0.00527134		1040	1.9376
											673.322	0.0937954		1045	1.9348
											43.3576	-0.23501		1050	1.932
											673.322	0.0339908		1055	1.9292
											673.322	-0.0713559		1060	1.9264
											673.322	0.463757		1065	1.9236
											542.621	0.162727		1070	1.9208
											673.322	0.746304		1075	1.918
											43.3576	-0.120574		1080	1.9152
											673.322	0.560667		1085	1.9124
											10.1895	0.131279		1090	1.9096
											11.6202	0.231949		1095	1.9068
											18.2687	0.554881		1100	1.904
											10.1895	1.59852		1105	1.9012
											11.6202	2.00246		1110	1.8984
											18.2687	2.7953		1115	1.8956
											15.8717	2.50269		1120	1.8928
											46.1628	0.90309		1125	1.89
											32.5846	-0.477121		1130	1.8872
											28.5408	-0.176091		1135	1.8844
											52.1993	1.77815		1140	1.8816
											18.2687	1.02803		1145	1.8788
											46.7602	1.10266		1150	1.876
											15.8717	1.33579		1155	1.8732
											38.1536	0.947356		1160	1.8704
											41.4145	1.01991		1165	1.8676
											52.1993	1.49198		1170	1.8648
											46.7602	1.27632		1175	1.862
											10.1895	0.553303		1180	1.8592
											11.6202	0.913767		1185	1.8564
											18.2687	1.15884		1190	1.8536
											15.8717	1.14379		1195	1.8508
											38.1536	0.993097		1200	1.848
											41.4145	0.653584		1205	1.8452
											52.1993	0.607455		1210	1.8424
											46.7602	0.489201		1215	1.8396
											10.1895	1.24132		1220	1.8368
											11.6202	1.09409		1225	1.834
											18.2687	1.14981		1230	1.8312
											15.8717	1.0918		1235	1.8284
											46.1628	0.0483047		1240	1.8256
											32.5846	-0.385351		1245	1.8228
											28.5408	0.650365		1250	1.82
											38.1536	-0.0543577		1255	1.8172
											41.4145	0.0917704		1260	1.8144
											52.1993	1.72379		1265	1.8116
											42.0027	0.382335		1270	1.8088
											30.1691	0.111974		1275	1.806
											26.3169	-0.230449		1280	1.8032
											35.3135	-0.189056		1285	1.8004
											38.8222	0.260913		1290	1.7976
											48.0197	1.18951		1295	1.7948
											42.6693	2.07769		1300	1.792
											42.5754	1.58446		1305	1.7892
											159.473	0.90309		1310	1.7864
											174.306	0.769551		1315	1.7836
											46.1628	1.74861		1320	1.7808
											32.5846	1.91738		1325	1.778
											28.5408	2.24571		1330	1.7752
											38.1536	2.05752		1335	1.7724
											52.1993	2.31603		1340	1.7696
											46.7602	1.90397		1345	1.7668
											41.4145	1.50442		1350	1.764
											42.0027	2.06192		1355	1.7612
											30.1691	2.125		1360	1.7584
											26.3169	2.37879		1365	1.7556
											35.3135	2.4255		1370	1.7528
											38.8222	1.54708		1375	1.75
											48.0197	2.45751		1380	1.7472
											42.6693	1.92246		1385	1.7444
											42.5754	2.29601		1390	1.7416
											159.473	1.98495		1395	1.7388
											174.306	1.63727		1400	1.736
											169.074	1.55138		1405	1.7332
											42.0027	0.954243		1410	1.7304
											30.1691	0.425969		1415	1.7276
											26.3169	1.18564		1420	1.7248
											48.0197	1.20412		1425	1.722
											174.306	0.726999		1430	1.7192
											42.6693	1.33579		1435	1.7164
											169.074	0.985277		1440	1.7136
											42.5754	1.01424		1445	1.7108
											35.3135	0.918661		1450	1.708
											38.8222	0.738261		1455	1.7052
											48.0197	1.14199		1460	1.7024
											42.6693	1.67263		1465	1.6996
											42.5754	2.11089		1470	1.6968
											159.473	1.69689		1475	1.694
											174.306	1.10483		1480	1.6912
											169.074	0.812618		1485	1.6884
											159.869	1.76863		1490	1.6856
											35.3135	1.18074		1495	1.6828
											38.8222	0.859185		1500	1.68
											48.0197	0.889948		1505	1.6772
											42.6693	0.724906		1510	1.6744
											42.5754	1.60787		1515	1.6716
											159.473	1.01976		1520	1.6688
											174.306	0.662395		1525	1.666
											169.074	0.775638		1530	1.6632
											8.9499	0.60206		1535	1.6604
											3.79275	0.632874		1540	1.6576
											3.55967	0.650365		1545	1.6548
											6.673	0.450792		1550	1.652
											7.48959	0.614649		1555	1.6492
											10.0426	1.58579		1560	1.6464
											8.9499	2.25272		1565	1.6436
											3.79275	2.2736		1570	1.6408
											3.55967	2.448		1575	1.638
											7.48959	1.75649		1580	1.6352
											10.0426	2.22948		1585	1.6324
											7.71203	1.69282		1590	1.6296
											8.9499	0.823909		1595	1.6268
											3.79275	0.884607		1600	1.624
											3.55967	1.05436		1605	1.6212
											10.0426	0.90309		1610	1.6184
											7.71203	0.801632		1615	1.6156
											7.48959	0.866784		1620	1.6128
											10.0426	0.654917		1625	1.61
											7.71203	0.544068		1630	1.6072
											7.48959	1.02845		1635	1.6044
											10.0426	0.503581		1640	1.6016
											7.71203	0.304358		1645	1.5988
											17.0935	0.450792		1650	1.596
											11.2956	0.349335		1655	1.5932
											10.441	0.260913		1660	1.5904
											18.0443	0.288065		1665	1.5876
											21.0022	0.595626		1670	1.5848
											20.7345	1.86992		1675	1.582
											17.9775	1.91319		1680	1.5792
											17.0935	2.13877		1685	1.5764
											11.2956	2.31885		1690	1.5736
											10.441	2.4266		1695	1.5708
											21.0022	1.98068		1700	1.568
											25.0084	2.83126		1705	1.5652
											20.7345	1.52135		1710	1.5624
											17.9775	1.58561		1715	1.5596
											17.0935	0.970037		1720	1.5568
											11.2956	1.02803		1725	1.554
											10.441	0.60206		1730	1.5512
											25.0084	1.727		1735	1.5484
											20.7345	1.67517		1740	1.5456
											17.9775	1.68425		1745	1.5428
											21.0022	1.17055		1750	1.54
											25.0084	1.92597		1755	1.5372
											20.7345	1.64109		1760	1.5344
											17.9775	1.47436		1765	1.5316
											21.0022	0.748784		1770	1.5288
											25.0084	0.723013		1775	1.526
											20.7345	0.455431		1780	1.5232
											17.9775	1.11124		1785	1.5204
											568.917	1.26717		1790	1.5176
											608.487	1.42325		1795	1.5148
											599.043	1.84198		1800	1.512
											568.917	1.10266		1805	1.5092
											608.487	1.11115		1810	1.5064
											599.043	1.09108		1815	1.5036
											568.917	1.39794		1820	1.5008
											608.487	1.73312		1825	1.498
											599.043	1.63101		1830	1.4952
											518.683	1.21748		1835	1.4924
											563.139	2.12222		1840	1.4896
											549.981	2.03941		1845	1.4868
											518.683	0.981517		1850	1.484
											563.139	1.40654		1855	1.4812
											549.981	1.16879		1860	1.4784
											518.683	1.225		1865	1.4756
											563.139	1.98446		1870	1.4728
											549.981	1.82627		1875	1.47
											518.683	0.667453		1880	1.4672
											563.139	0.78533		1885	1.4644
											549.981	0.681241		1890	1.4616
											518.683	0.0559313		1895	1.4588
											563.139	0.645726		1900	1.456
											549.981	0.518532		1905	1.4532
											518.683	0.956095		1910	1.4504
											563.139	1.21647		1915	1.4476
											549.981	1.28832		1920	1.4448
											518.683	2.31953		1925	1.442
											563.139	2.04261		1930	1.4392
											549.981	2.06307		1935	1.4364
											568.917	0.783546		1940	1.4336
											608.487	0.342423		1945	1.4308
											599.043	0.71391		1950	1.428
											568.917	0.651698		1955	1.4252
											608.487	0.332075		1960	1.4224
											599.043	0.468647		1965	1.4196
											568.917	0.835447		1970	1.4168
											608.487	1.05115		1975	1.414
											599.043	1.10942		1980	1.4112
											568.917	2.41046		1985	1.4084
											608.487	1.81088		1990	1.4056
											599.043	1.88399		1995	1.4028
											949.557	1.27875		2000	1.4
											998.342	1.55023		2005	1.3972
											1007.28	1.68574		2010	1.3944
											949.557	0.860338		2015	1.3916
											998.342	0.740363		2020	1.3888
											1007.28	0.684247		2025	1.386
											949.557	2.12504		2030	1.3832
											998.342	1.97634		2035	1.3804
											1007.28	1.84359		2040	1.3776
											949.557	0.40654		2045	1.3748
											998.342	0.352183		2050	1.372
											1007.28	0.556303		2055	1.3692
											949.557	-0.0790594		2060	1.3664
											998.342	0.0292452		2065	1.3636
											1007.28	0.159888		2070	1.3608
											949.557	0.996646		2075	1.358
											998.342	0.923483		2080	1.3552
											1007.28	1.36678		2085	1.3524
											949.557	2.1401		2090	1.3496
											998.342	2.23823		2095	1.3468
											1007.28	2.04669		2100	1.344
											530.522	1.23045		2105	1.3412
											577.609	1.60206		2110	1.3384
											559.809	1.90849		2115	1.3356
											530.522	0.898542		2120	1.3328
											577.609	0.898542		2125	1.33
											559.809	1.14613		2130	1.3272
											530.522	1.3862		2135	1.3244
											577.609	1.67489		2140	1.3216
											559.809	1.56927		2145	1.3188
											530.522	0.64836		2150	1.316
											577.609	0.676694		2155	1.3132
											559.809	0.857332		2160	1.3104
											530.522	0.107698		2165	1.3076
											577.609	0.271632		2170	1.3048
											559.809	0.363252		2175	1.302
											530.522	0.761118		2180	1.2992
											577.609	0.809041		2185	1.2964
											559.809	0.9847		2190	1.2936
											530.522	2.27075		2195	1.2908
											577.609	2.25752		2200	1.288
											559.809	2.28896		2205	1.2852
											547.045	1.04727		2210	1.2824
											503.293	0.732394		2215	1.2796
											547.045	0.452763		2220	1.2768
											503.293	0.512523		2225	1.274
											599.569	0.933656		2230	1.2712
											683.174	1.12764		2235	1.2684
											632.023	0.772077		2240	1.2656
											683.174	1.49894		2245	1.2628
											632.023	1.69527		2250	1.26
											683.174	1.09153		2255	1.2572
											632.023	1.41497		2260	1.2544
											683.174	1.5682		2265	1.2516
											632.023	1.63347		2270	1.2488
											683.174	1.95601		2275	1.246
											632.023	2.01419		2280	1.2432
											683.174	1.15415		2285	1.2404
											632.023	0.582755		2290	1.2376
											503.293	0.0367228		2295	1.2348
											503.293	0.332438		2300	1.232
											599.569	1.01178		2305	1.2292
											556.371	0.985651		2310	1.2264
											599.569	0.850431		2315	1.2236
											556.371	0.504655		2320	1.2208
											556.371	1.08517		2325	1.218
											599.569	1.43861		2330	1.2152
											556.371	1.50474		2335	1.2124
											599.569	0.942008		2340	1.2096
											556.371	1.03451		2345	1.2068
											599.569	1.89487		2350	1.204
											556.371	1.86923		2355	1.2012
											599.569	1.84359		2360	1.1984
											556.371	2.06493		2365	1.1956
											599.569	0.592515		2370	1.1928
											556.371	0.31037		2375	1.19
											556.371	-0.0543577		2380	1.1872
											556.371	-0.39794		2385	1.1844
											1005.46	0.767156		2390	1.1816
											944.35	0.917768		2395	1.1788
											1005.46	0.713073		2400	1.176
											944.35	0.221483		2405	1.1732
											1005.46	1.11394		2410	1.1704
											944.35	1.21528		2415	1.1676
											1005.46	2.02094		2420	1.1648
											944.35	1.83096		2425	1.162
											1005.46	1.42482		2430	1.1592
											944.35	0.60206		2435	1.1564
											1005.46	1.38021		2440	1.1536
											944.35	1.60206		2445	1.1508
											1005.46	2.10759		2450	1.148
											944.35	2.52603		2455	1.1452
											1005.46	0.606755		2460	1.1424
											944.35	0.691351		2465	1.1396
											944.35	0.371611		2470	1.1368
											944.35	0		2475	1.134
											683.174	0.985651		2480	1.1312
											632.023	1.12872		2485	1.1284
											683.174	0.905721		2490	1.1256
											632.023	0.207734		2495	1.1228
											547.045	1.30284		2500	1.12
											503.293	1.33075		2505	1.1172
											547.045	1.70498		2510	1.1144
											503.293	1.27318		2515	1.1116
											547.045	1.30061		2520	1.1088
											503.293	1.53733		2525	1.106
											547.045	1.97772		2530	1.1032
											503.293	1.50515		2535	1.1004
											547.045	1.91437		2540	1.0976
											503.293	1.91384		2545	1.0948
											547.045	0.990455		2550	1.092
											503.293	0.860989		2555	1.0892
											632.023	0.325854		2560	1.0864
											632.023	-0.09691		2565	1.0836
											559.737	0.683497		2570	1.0808
											523.561	0.625827		2575	1.078
											559.737	0.724479		2580	1.0752
											523.561	0.257949		2585	1.0724
											559.737	1.15886		2590	1.0696
											523.561	0.79588		2595	1.0668
											559.737	1.33091		2600	1.064
											523.561	1.13373		2605	1.0612
											559.737	1.02436		2610	1.0584
											523.561	1.01719		2615	1.0556
											559.737	1.82282		2620	1.0528
											523.561	1.89763		2625	1.05
											559.737	2.20403		2630	1.0472
											523.561	1.9989		2635	1.0444
											559.737	0.876318		2640	1.0416
											523.561	0.0696359		2645	1.0388
											523.561	0.0248236		2650	1.036
											523.561	-0.30103		2655	1.0332
											547.232	0.729897		2660	1.0304
											1446.09	1.26324		2665	1.0276
											1446.09	1.89103		2670	1.0248
											414.242	1.53924		2675	1.022
											618.492	1.18123		2680	1.0192
											0	2.04792		2685	1.0164
											327.846	0.851492		2690	1.0136
											327.846	0.587582		2695	1.0108
											327.846	0.649771
											327.846	2.10037
											327.846	2.04402
											327.846	2.16237
											327.846	1.11394
											327.846	0.60206
											327.846	0.845098
											327.846	0.00889147
											327.846	0.135024
											327.846	0.118205
											327.846	1.16237
											327.846	1.02531
											327.846	1.16633
											433.241	1.10721
											60.4777	0.586968
											433.241	0.813461
											60.4777	0.822482
											60.4777	2.08517
											433.241	2.31457
											60.4777	2.04271
											60.4777	0.653213
											60.4777	0.778151
											254.817	0.195609
											60.4777	0.108898
											60.4777	0.180212
											254.817	1.17026
											60.4777	1.08873
											60.4777	1.10266
											254.817	0.848139
											254.817	2.18846
											254.817	0.954243
											433.241	0.778151
											433.241	0.224789
											50.7294	-0.107115
											50.7294	-0.176091
											50.7294	0.221849
											50.7294	0.124939
											50.7294	0.39794
											50.7294	0.544068
											50.7294	-0.0100977
											50.7294	0.135592
											50.7294	-0.134699
											50.7294	-0.273001
											129.423	4.77269
											129.423	5.25255
											144.236	4.67761
											129.423	6.19138
											129.423	6.03643
											144.236	5.9407
											129.423	4.60788
											129.423	4.76343
											144.236	4.4843
											129.423	5.49996
											129.423	5.55949
											144.236	5.3486
											129.423	5.9
											129.423	6.24296
											144.236	5.77694
											129.423	5.16276
											129.423	5.59843
											144.236	4.99476
											129.423	4.60763
											129.423	5.07737
											144.236	4.56269
											129.423	2.90309
											129.423	2.8451
											144.236	2.69897
											129.423	1.12494
											129.423	0.843214
											144.236	0.958607
											129.423	2.82347
											129.423	3.30535
											144.236	2.66652
											0	0.65511
											0	0.563639
											0	0.62107
											0	1.01276
											0	1.38067
											0	1.34429
											0	1.27357
											0	1.32056
											0	2.70329
											0	2.18521
											0	2.5338
											0	2.07918
											0	2.13179
											24.7212	1.24967
											24.7212	1.48375
											24.7212	1.18392
											24.7212	1.24191
											65.2598	3.06215
											65.2598	2.90555
											0	4.44699
											497.772	3.97183
											489.147	4.36075
											497.772	3.91781
											489.147	3.75316
											825.21	0.875061
											825.21	4.34998
											825.21	1.23045
											825.21	3.63205
											568.917	0.625281
											20.1523	1.09028
											24.7212	1.90759
											8.49212	1.26054
											24.7212	2.15173
											47.5706	0.41472
											65.2598	3.303
											544.871	0.730684
											671.202	0.233535
											720.092	0.526809
											1187.89	0.272123
											1187.89	0.432094
											1249.17	0.427201
											1471.5	0.452298
											754.959	0.341824
											754.959	0.343319
											803.605	0.415985
											631.095	0.430876
											631.095	0.334271
											680.766	0.519908
											0	2.36501
											0	4.04096
											0	1.56427
											0	1.32539
											0	2.36929
											0	1.00684
											0	4.60916
											0	1.12494
											0	0.731155
											0	2.10605
											0	2.08147
											0	4.57752
											0	1.52288
											0	1.53927
											0	2.53202
											0	2.11075
											0	4.62074
											0	2
											0	1.56275
											0	2.67032
											0	1.59336
											0	4.68342
											0	2.30103
											0	2.44185
											0	2.07572
											0	4.69706
											0	1.8451
											0	1.32539
											83.7661	0.774618
											83.7661	1.04139
											83.7661	0.625184
											83.7661	2.29878
											83.7661	1.33234
											83.7661	0.769551
											83.7661	0.644612
											83.7661	0.973671
											83.7661	1.12494
											83.7661	0.975176
											83.7661	0.90908
											83.7661	2.66276
											83.7661	2.47227
											83.7661	2.01424
											155.305	-0.0296402
											155.305	0.269367
											155.305	-0.62411
											155.305	0.167491
											155.305	0.124939
											155.305	0.684247
											217.755	1.32491
											217.755	1.16933
											217.755	1.33375
											217.755	1.44445
											217.755	1.19053
											217.755	1.55961
											217.755	1.81291
											217.755	1.54407
											217.755	2.09691
											217.755	2.47712
											217.755	2.17609
											217.755	2.6902
											217.755	0.385351
											217.755	0.385351
											217.755	0.410174
											217.755	1.46196
											217.755	1.55131
											217.755	1.40074
											4.47377	1.08388
											4.47377	1.1844
											4.47377	1.65321
											4.47377	1.95424
											4.47377	0.433656
											4.47377	1.05623
											0	2.60034
											0	3.06819
											0	2.51953
											0	2.20772
											0	0.587193
											0	0.485394
											0	0.587193
											0	0.363178
											0	0.541675
											0	1.17554
											0	0.84275
											0	0.412445
											0	-0.203138
											0	0.517416
											0	0.232573
											0	0.367977
											0	0.253257
											0	0.716344
											0	-0.0467434
											0	0.494495
											0	-0.0881361
											0	-0.498967
											0	0.197411
											0	-0.849215
											0	-1.44552
											0	-0.0253059
											0	0.309985
											0	0.0347621
											0	0.477121
											0	0.500602
											0	0.221849
											0	0.0347621
											0	0.0656788
											0	0.196295
											0	0.249323
											0	0.471172
											0	0.0501666
											0	-0.459747
											665.673	2.62325
											2.38068	0.78408
											1.08198	0.511539
											1.08198	0.769103
											1.08198	0.703424
											1.08198	0.28969
											1.08198	1.09241
											1.08198	0.729232
											0	2.93399
											570.758	0.591065
											570.758	0.643453
											570.758	0.414973
											140.659	1.43616
											127.996	4.202
											140.659	1.52244
											46.5199	0.462398
											127.996	0.556303
											140.659	0.69897
											46.5199	0.939519
											127.996	0.556303
											183.151	0.943247
											183.151	0.317018
											183.151	0.892095
											183.151	0.322219
											183.151	0.969805
											183.151	0.461727
											4.25544	0.431364
											4.25544	0.491362
											4.25544	0.278754
											0	0.356981
											0	0.511883
											0	0.786709
											216.242	0.623249
											0.200149	0.70757
											18.0387	0.674402
											19.8966	0.792392
											18.0387	1.23679
											0.200149	0.643453
											19.8966	0.230449
											18.0387	1.01902
											0.200149	0.716003
											19.8966	0.447158
											40.8475	0.866287
											46.5199	0.361728
											45.127	0.832509
											40.8475	0.491362
											45.127	0.146128
											40.8475	1.48142
											45.127	0.380211
											141.802	0.633468
											154.434	0.778151
											141.802	1
											141.802	1.55267
											154.434	0.113943
											141.802	0.643453
											141.802	1.64738
											154.434	0.792392
											194.5	0.462398
											194.5	0.39794
											214.245	4.38066
											249.651	2.38739
											214.245	1.78176
											214.245	2.14705
											194.5	0.380211
											216.242	1.37658
											141.802	3.96346
											216.242	1.67852
											216.242	1.02119
											216.242	1.60959
											216.242	0.845098
											416.394	3.91997
											416.394	1.5563
											416.394	0.90309
											6.4387	0.10551
											6.4387	1.04922
											7.76064	0.690196
											6.99898	0
											6.4387	0.872156
											6.4387	0.900367
											6.4387	0.752048
											7.76064	1.04139
											6.99898	0.0413927
											6.4387	0.160697
											6.4387	0.652492
											6.4387	0.555942
											7.76064	1.11394
											6.99898	0.278754
											6.4387	0.18327
											0	0.732394
											0	0.778151
											0	1.3927
											0	0.230449
											0	1.19866
											0	0.255273
											0.444373	0.955418
											0.400323	3.38722
											0.400323	4.08619
											0.400323	3.86434
											551.813	3.68825
											370.347	3.68825
											656.166	0.0947863
											687.315	2.86434
											806.994	0.355699
											885.869	0.360344
											395.438	3.08619
											1029.95	-0.571391
											1029.95	-0.436693
											1432.93	-0.121422
											1448.36	3.09479
											2385	0.316635
											101.159	-0.209355
											88.2425	0.225833
											568.917	1.06446
											568.917	0.00793254
											53.8585	0.410174
											65.2598	0.242179
											65.2598	0.477788
											65.2598	1.19866
											65.2598	1.08636
											24.7212	0.653213
											47.5706	0.0717802
											8.49212	0.289881
											24.7212	0.331926
											544.871	0.198834
											544.871	1.51983
											665.673	0.115327
											671.202	0.270995
											671.202	0.479782
											720.092	0.198834
											665.673	0.995635
											671.202	1.09342
											720.092	1.15229
											1168.03	0.172743
											1168.03	0.403903
											1187.89	0.127433
											1187.89	0.0176487
											1249.17	-0.0716419
											1168.03	1.02531
											1168.03	2.04999
											1187.89	0.908485
											1187.89	1.02531
											1249.17	1.37658
											1471.5	0.0997029
											1471.5	1.53908
											744.76	-0.0577061
											744.76	0.359022
											754.959	0.0290283
											754.959	0.118385
											803.605	-0.00604596
											744.76	0.653213
											744.76	1.76567
											754.959	0.857332
											754.959	1.26245
											803.605	1.30535
											615.032	0.00989324
											631.095	0.285754
											631.095	0.254605
											680.766	0.314818
											615.032	1.55023
											631.095	0.954243
											631.095	0.924279
											680.766	1.66652
											0	2.92942
											0	0.778818
											52.4835	2.87483
											17.0831	1.97909
											59.2703	2.40483
											47.6927	2.93967
											47.6927	1.52711
											52.4835	1.84766
											17.0831	0.89117
											59.2703	1.01688
											59.2703	0.581571
											47.6927	1.69211
											47.6927	-0.0536111
											59.2703	1.74586
											53.0466	1.68215
											42.7887	2.5479
											53.0466	0.438787
											42.7887	0.743083
											672.72	2.10755
											672.72	0.408224
											0	1.49768
											0	0.468258
											0	1.18564
											1048.98	0.405765
											1740.27	0.581857
											1740.27	-0.404571
											1740.27	-0.30103
											50.1486	1.35655
											50.1486	1.17609
											50.1486	0.522879
											239.655	1.66872
											239.655	1.75286
											2391.07	0.666177
											2391.07	1.55958
											2391.07	0.989342
											2391.07	0.979797
											2391.07	0.619789
											0	2.55895
											0	0.51491
											0	1.89411
											0	-0.138303
											0	1.59678
											1772.27	1.79746
											1772.27	1.45276
											1684.23	0.549672
											1684.23	-1.21748
											1772.27	0.335792
											1684.23	0.221849
											1967.12	1.15726
											1967.12	1.42101
											2540.37	0.421005
											2540.37	0.30103
											2540.37	0.421005
											2540.37	-0.0413927
											2540.37	0.534565
											2540.37	0.259637
											2540.37	-0.176091
											233.388	2.21388
											233.388	1.88064
											233.388	0.263241
											1761.3	1.03049
											1712.08	0.592076
											1761.3	1.45461
											1712.08	-0.819544
											1761.3	0.522879
											1712.08	-0.0791812
											38.2699	1.56499
											38.2699	1.54669
											38.2699	0.221849
											1900.77	1.61182
											1900.77	1.21868
											2021.39	2.51851
											2021.39	1.92709
											2021.39	1.90783
											2021.39	1.68939
											2021.39	1.09108
											2021.39	0.765917
											595.082	2.87611
											595.082	1.70002
											737.498	0.666177
											737.498	0.677386
											737.498	0.335792
											1255.56	1.56499
											1255.56	1.21468
											1255.56	0.898127
											1255.56	0.564271
											1255.56	0.970037
											1242.26	0.92709
											1242.26	0.940879
											1446.22	1.93266
											1242.26	-0.217484
											1242.26	-0.23976
											1446.22	1.29573
											1242.26	0.544068
											1242.26	0.39794
											1446.22	0.893947
											1996	1.4939
											1996	1.53839
											1996	1.33213
											1996	1.13662
											1996	0.564271
											1996	0.653213
											1.36768	1.348
											1.36768	1.14116
											1.36768	1.40437
											1.36768	0.458784
											702.767	1.19787
											702.767	1.13548
											702.767	1.2119
											702.767	0.451406
											944.932	0.942335
											944.932	0.840566
											944.932	1.24195
											944.932	0.218299
											0	2.49908
											259.641	0.107634
											31.3252	0.634729
											42.2366	0.376171
											142.487	1.03253
											166.361	1.04752
											0	2.2477
											0.803865	0.814996
											4.18894	1.03342
											9.89559	0.352183
											62.5283	0.260601
											26.7098	-0.0299632
											7.00613	0.955748
											0.253778	0.536243
											191.429	2.63264
											191.429	2.2999
											191.429	2.48166
											191.429	2.14892
											17.0831	2.81831
											17.0831	2.48556
											45.78	2.73779
											45.78	2.40505
											1610.55	0.356547
											1610.55	0.0238029
											205.474	0.530704
											205.474	0.19796
											453.568	1.97772
											428.563	1.76092
											422.852	1.9345
											453.568	2.03952
											428.563	1.95954
											422.852	1.85254
											453.568	0.896526
											428.563	0.643453
											422.852	0.71265
											453.568	2.3179
											428.563	2.24185
											422.852	2.03637
											453.568	1.40948
											428.563	1.37602
											422.852	1.32578
											453.568	1.37107
											428.563	1.33131
											422.852	1.49908
											453.568	1.43669
											428.563	1.30643
											422.852	1.18089
											38.3296	0.230449
											47.5706	0.380211
											57.4058	-0.522879
											57.4058	3.24304
											45.78	1.9722
											45.78	2.71391
											53.0466	2.37033
											53.0466	2.44483
											42.7887	1.97909
											37.3929	2.67779
											37.3929	2.66096
											42.5754	-0.154902
											53.8585	0.0791812
											65.2598	0.322219
											65.2598	2.53224
											52.4835	2.18013
											52.4835	2.63849
											59.2703	2.03703
											59.2703	2.89209
											47.6927	2.10003
											40.023	1.98453
											40.023	2.35603
											159.869	-0.09691
											183.841	-0.69897
											213.552	-1.52288
											213.552	1.54033
											191.429	-0.154902
											191.429	2.086
											202.38	0
											202.38	2.18921
											182.474	0.579784
											182.474	2.33021
											161.921	1.18752
											161.921	2.57403
											42.5754	-0.09691
											53.8585	-0.154902
											65.2598	-1
											65.2598	2.44389
											52.4835	1.74351
											52.4835	2.66427
											59.2703	2.49541
											59.2703	2.56984
											47.6927	1.77743
											47.6927	2.15351
											40.023	2.5617
											40.023	2.36116
											124.353	0.0321847
											115.023	0.116506
											121.456	0.529509
											132.886	0.391207
											124.353	1.44241
											115.023	0.706458
											121.456	0.291485
											132.886	0.802625
											124.353	1.72571
											115.023	1.81375
											121.456	1.49206
											132.886	1.69417
											124.353	2.12303
											115.023	1.37071
											121.456	1.07848
											132.886	1.12971
											124.353	2.05912
											115.023	1.45357
											121.456	0.870209
											132.886	1.99344
											124.353	2.49682
											115.023	2.5557
											121.456	2.83837
											132.886	3.00804
											124.353	3.08814
											115.023	3.37457
											121.456	2.69152
											132.886	2.81491
											2.32763	-0.0237618
											0.56414	2.4817
											1.44342	1.78796
											1.44342	1.96573
											0	0.0635399
											0	1.64341
											0	1.70943
											0	2.08142
											0.56414	0.0759159
											1.44342	1.46758
											1.44342	1.48069
											0	0.646106
											0	1.48406
											0	1.73992
											1531.62	-0.0395085
											1610.55	-0.51663
											1597.02	-0.583577
											1499.76	0.0696359
											1491.89	0.457816
											1531.62	0.176091
											1610.55	-0.170696
											1597.02	-0.323306
											1499.76	1.13354
											1491.89	1.18752
											1531.62	0.352183
											1610.55	0.383217
											1597.02	0.352183
											1499.76	0.41218
											1491.89	0.176091
											1531.62	0.153228
											1610.55	-0.124939
											1597.02	0.340902
											1499.76	0.580662
											1491.89	1.27743
											1531.62	1.74429
											1610.55	1.57978
											1597.02	1.4624
											1499.76	1.38917
											1491.89	1.24304
											1531.62	0.340902
											1610.55	0.548814
											1597.02	0.187087
											1499.76	0.0763883
											1491.89	0.0621479
											1531.62	1.55538
											1610.55	1.16586
											1597.02	0.998038
											1499.76	1.97015
											1491.89	2.09875
											2666.36	-0.407485
											2649.09	-0.320335
											2541.16	0.0696359
											2666.36	-0.259637
											2649.09	0.0700379
											2541.16	1.13354
											2666.36	0.199572
											2649.09	0.544068
											2541.16	0.41218
											2666.36	0.14732
											2649.09	0.504105
											2541.16	0.580662
											2666.36	1.74036
											2649.09	1.45484
											2541.16	1.38917
											2666.36	1.16936
											2649.09	0.16481
											2541.16	0.0901766
											2666.36	1.21395
											2649.09	1.7604
											2541.16	1.97015
											101.159	3.23067
											88.2425	3.00898
											104.433	3.15077
											96.6177	3.28488
											85.5208	2.91903
											98.4695	2.53826
											111.128	2.75339
											115.787	2.65868
											141.714	3.1087
											127.848	3.28328
											143.753	2.99443
											124.353	3.0881
											115.023	3.37452
											121.456	2.69148
											132.886	2.81475
											146.672	2.40663
											101.159	0.309303
											88.2425	0.411101
											104.433	0.652841
											96.6177	0.78697
											85.5208	0.604973
											98.4695	0.455431
											111.128	0.726163
											115.787	0.733321
											141.714	0.315809
											127.848	0.352183
											143.753	0.512397
											124.353	0.0290714
											115.023	0.110071
											121.456	0.529016
											132.886	0.391207
											146.672	0.237273
											101.159	2.05843
											88.2425	1.1314
											104.433	1.22552
											96.6177	1.88579
											85.5208	1.50083
											98.4695	1.64246
											111.128	1.74043
											115.787	1.8767
											141.714	2.21814
											127.848	1.6913
											143.753	1.40782
											124.353	2.059
											115.023	1.45345
											121.456	0.867762
											132.886	1.99347
											146.672	1.55094
											57.4058	3.24133
											24.7212	2.55761
											65.2598	2.45239
											213.552	1.53203
											180.392	0.68749
											45.78	2.70404
											17.0831	2.6361
											52.4835	2.65913
											191.429	2.08419
											158.574	1.20175
											53.0466	1.616
											21.2548	1.91611
											59.2703	2.56533
											202.38	2.18518
											166.955	2.40809
											476.288	1.97772
											450.696	1.76092
											447.48	1.9345
											476.288	2.03952
											450.696	1.95954
											447.48	1.85254
											476.288	0.896526
											450.696	0.643453
											447.48	0.71265
											476.288	1.40948
											450.696	1.37602
											447.48	1.32578
											476.288	2.3179
											450.696	2.24185
											447.48	2.03637
											476.288	1.37107
											450.696	1.33131
											447.48	1.49908
											476.288	1.01912
											450.696	0.763428
											447.48	0.724276
											476.288	1.43669
											450.696	1.30643
											447.48	1.18089
											85.5208	0.606216
											85.5208	0.965238
											85.5208	1.38516
											85.5208	1.50083
											85.5208	1.64173
											85.5208	2.91908
											503.293	2.13082
											499.259	1.88116
											474.749	1.91446
											503.293	1.81117
											499.259	2.01293
											474.749	1.8925
											503.293	0.745427
											499.259	0.622582
											474.749	0.514033
											503.293	1.40901
											499.259	1.31584
											474.749	1.33791
											503.293	2.41015
											499.259	2.27648
											474.749	2.03007
											503.293	1.59148
											503.293	1.47635
											503.293	1.45894
											503.293	0.739972
											503.293	0.694649
											503.293	0.849985
											98.4695	0.455431
											98.4695	1.31758
											98.4695	1.62508
											98.4695	1.62625
											98.4695	1.64246
											98.4695	2.53826
											98.4695	2.92321
											623.985	0.6173
											629.654	-0.0669468
											650.502	0.330993
											623.985	0.0947863
											629.654	-0.0813049
											650.502	-0.173451
											623.985	-1.73206
											629.654	0.442087
											650.502	-0.153886
											486.976	2.67108
											486.976	2.51368
											486.976	2.38952
											486.976	1.68124
											104.433	0.652841
											104.433	0.940018
											104.433	1.22552
											104.433	1.31806
											104.433	1.59439
											104.433	1.75964
											104.433	2.48015
											104.433	2.72338
											104.433	3.15077
											404.089	1.993
											404.089	2.04021
											404.089	2.16495
											404.089	1.98318
											404.089	1.93601
											404.089	1.90472
											404.089	1.25042
											404.089	1.16137
											404.089	1.1038
											404.089	0.995635
											404.089	0.973128
											404.089	0.944483
											404.089	2.32695
											404.089	2.25406
											404.089	2.26174
											404.089	2.29601
											404.089	2.03141
											404.089	1.99167
											404.089	1.98363
											404.089	2.02449
											404.089	2.08063
											404.089	2.06108
											404.089	2.01578
											404.089	1.89376
											404.089	0.977724
											404.089	0.875061
											404.089	1.10037
											404.089	1.03342
											404.089	1.06446
											404.089	1
											404.089	1.03342
											404.089	1.04922
											404.089	0.897627
											404.089	0.919078
											404.089	0.982271
											404.089	0.880814
											404.089	0.462398
											404.089	0.431364
											404.089	0.146128
											404.089	0.755875
											404.089	0.0791812
											404.089	0.633468
											404.089	0.681241
											404.089	0.799341
											404.089	0.50515
											404.089	0.732394
											404.089	0.342423
											404.089	0.518514
											404.089	0.491362
											404.089	0.69897
											404.089	0.431364
											404.089	0.826075
											404.089	0.230449
											404.089	0.414973
											404.089	1.34439
											404.089	1.23553
											404.089	1.34635
											404.089	1.0569
											404.089	0.799341
											404.089	0.748188
											404.089	1.39967
											404.089	1.21484
											404.089	1.31175
											404.089	1.08636
											404.089	0.863323
											404.089	0.78533
											381.189	2.00087
											381.189	2.08422
											404.089	1.9952
											404.089	2.06221
											416.899	1.97081
											381.189	1.19312
											381.189	1.26245
											404.089	1.23553
											404.089	1.28103
											416.899	1.21484
											381.189	2.3653
											381.189	2.22634
											404.089	2.32449
											404.089	2.38952
											416.899	2.24477
											381.189	2.12156
											381.189	1.90037
											404.089	2.0799
											404.089	1.95999
											416.899	2.06967
											381.189	0.995635
											381.189	0.929419
											404.089	0.897627
											404.089	0.913814
											416.899	0.944483
											381.189	1.12057
											381.189	0.973128
											404.089	1.0569
											404.089	1.1038
											416.899	1.0086
											381.189	0.591065
											381.189	0.740363
											404.089	0.681241
											404.089	0.770852
											416.899	0.908485
											381.189	0.462398
											381.189	0.623249
											404.089	0.832509
											404.089	0.919078
											416.899	0.973128
											381.189	0.556303
											381.189	0.633468
											404.089	0.792392
											404.089	0.643453
											416.899	0.857332
											381.189	0.531479
											381.189	0.812913
											404.089	1.19312
											404.089	1.36549
											416.899	1.50651
											381.189	0.556303
											381.189	0.857332
											404.089	1.01703
											404.089	1.23805
											416.899	1.43775
											669.204	-0.563828
											669.204	-0.782169
											669.204	1.39251
											669.204	-0.275724
											669.204	-1.17881
											669.204	0.325172
											1095.51	2.08031
											1044.71	2.45302
											669.204	2.24672
											676.749	2.1092
											1095.51	1.95922
											1044.71	1.92978
											669.204	2.15375
											676.749	1.91449
											1095.51	1.16029
											1044.71	1.17042
											669.204	1.03753
											676.749	1.00412
											1095.51	0.353733
											1044.71	0.2825
											669.204	0.496052
											676.749	0.49708
											1095.51	0.30103
											1044.71	0.579784
											669.204	0.342423
											676.749	0.146128
											1095.51	0.30103
											1044.71	0.176091
											669.204	0.544068
											676.749	0.653213
											714.872	2.25991
											714.872	1.26749
											714.872	1.25924
											714.872	2.52059
											714.872	0.580122
											714.872	0.364927
											714.872	0.343546
											714.872	-0.0538901
											714.872	2.01582
											714.82	2.89529
											714.82	1.47161
											714.82	1.05831
											714.82	2.18139
											714.82	0.540107
											714.82	0.246777
											714.82	0.535926
											714.82	-0.344024
											714.82	0.679633
											813.755	2.00436
											813.755	0.462533
											813.755	0.939955
											813.755	1.86207
											813.755	0.257872
											813.755	0.450009
											813.755	0.159135
											813.755	-0.429361
											813.755	0.652434
											812.981	2.42728
											812.981	0.859393
											812.981	1.39642
											812.981	2.09028
											812.981	0.735145
											812.981	0.1229
											812.981	0.592826
											812.981	0.24978
											812.981	0.413083
											687.471	1.48368
											687.471	1.05124
											687.471	0.737671
											687.471	2.34902
											687.471	0.638447
											687.471	0.0231516
											687.471	0.349294
											687.471	0.011161
											687.471	0.379335
											688.273	1.85299
											688.273	0.775535
											688.273	1.41756
											688.273	1.39056
											688.273	0.331239
											688.273	0.463131
											688.273	0.349294
											688.273	0.202313
											688.273	-0.0215397
											1296.85	1.88456
											1296.85	0.909402
											1296.85	0.881479
											1296.85	1.78458
											1296.85	0.0641247
											1296.85	0.252062
											1296.85	0.377755
											1296.85	0.0514123
											1296.85	0.838544
											1294.55	2.63446
											1294.55	1.2476
											1294.55	0.958902
											1294.55	1.63823
											1294.55	0.143756
											1294.55	0.343899
											1294.55	0.946022
											1294.55	-0.0805088
											1294.55	0.891106
											96.6177	0.786424
											96.6177	1.31428
											96.6177	0.964462
											96.6177	1.88213
											96.6177	1.88602
											96.6177	2.12259
											96.6177	3.28488
											85.5208	0.606216
											85.5208	0.965238
											85.5208	0.540061
											85.5208	1.5006
											85.5208	1.64935
											85.5208	2.70482
											85.5208	2.91908
											98.4695	0.454258
											98.4695	1.31742
											98.4695	0.779957
											98.4695	1.634
											98.4695	1.64263
											98.4695	2.53845
											98.4695	2.92321
											939.319	0.583577
											533.213	0.875061
											572.792	0.970037
											527.521	0.533603
											945.25	1.06383
											526.069	1.01424
											566.588	0.661181
											517.82	0.839897
											945.25	0.845098
											526.069	0.884607
											517.82	0.661181
											939.319	0.618048
											533.213	0.458638
											572.792	0.60206
											527.521	0.633468
											945.25	0.559308
											526.069	0.473487
											566.588	0.153815
											517.82	0.59384
											945.25	0.431364
											526.069	0.39794
											517.82	0.525045
											939.319	1.12108
											533.213	0.823264
											572.792	0.859429
											527.521	1.053
											945.25	1.30792
											526.069	1.00926
											566.588	1.09868
											517.82	1.37839
											945.25	1.00529
											526.069	0.857644
											517.82	1.42239
											395.569	0.514446
											427.787	0.712131
											395.569	0.926857
											427.787	0.60206
											395.569	1.12222
											427.787	1.36798
											395.569	1.66366
											427.787	1.42482
											395.569	2.4648
											427.787	2.4731
											395.569	2.67897
											427.787	2.84011
											18.7224	2.51308
											18.7224	2.58127
											18.7224	1.02119
											18.7224	1.1038
											18.7224	1.20412
											18.7224	1.31175
											18.7224	1.43933
											18.7224	1.44091
											18.7224	0.462398
											503.293	0.656909
											556.371	1.30889
											632.023	1.37707
											523.561	1.41945
											944.35	0.580662
											503.293	1.06861
											556.371	0.593627
											632.023	0.862636
											944.35	0.873946
											483.564	0.656909
											541.536	0.834225
											626.153	0.776757
											502.367	0.56503
											939.701	0.580662
											483.564	1.66057
											541.536	0.511883
											626.153	1.38229
											502.367	0.821816
											939.701	1.07287
											733.617	-0.0759227
											744.76	0.130356
											744.76	1.52397
											754.959	0.599783
											754.959	0.877518
											812.981	0.32518
											812.981	0.43585
											812.981	0.10874
											812.981	-0.511127
											812.981	0.970037
											687.49	1.43474
											665.673	0.253384
											665.673	1.3269
											714.82	0.140993
											714.82	0.253722
											714.82	0.350767
											714.82	0.232617
											714.82	0.88508
											714.82	0.244851
											1168.03	0.345331
											1168.03	0.760536
											1187.89	0.285303
											1187.89	0.453045
											1294.55	0.495891
											1294.55	0.237903
											1294.55	0.32974
											1294.55	0.743709
											1294.55	0.54863
											615.032	0.345331
											615.032	1.12955
											631.095	0.460871
											631.095	0.486904
											688.273	0.725292
											688.273	0.00899193
											688.273	0.448971
											688.273	0.15774
											688.273	1.0415
											438.799	0.568709
											515.191	2.31738
											38.9963	0.315915
											42.7887	2.5196
											59.2703	2.14794
											47.6927	2.1611
											59.2703	1.14491
											47.6927	2.52306
											40.023	2.13304
											8.05656	2.35533
											2.79342	2.40192
											0	2.2073
											0	2.33065
											0	2.20412
											0	1.21671
											0	1.83401
											0	1.3928
											0	1.50194
											0	1.82646
											0	1.2747
											0	1.91948
											0	2.18272
											0	1.16481
											0	0.519525
											0	1.06215
											0	0.886057
											0	1.9101
											0	1.99215
											0	1.78994
											0	0.339659
											0	0.812136
											0	0.892871
											0	0.43099
											0	1.64
											0	0.395915
											0	4.43289
											0	4.28349
											0	3.85814
											0	4.27281
											0	4.39524
											0	4.10952
											0	4.31499
											0	4.17391
											0	1.17107
											0	1.66794
											0	1.27796
											0	3.34365
											0	3.05756
											0	3.10569
											0	3.38077
											0	2.56332
											0	5.71086
											0	3.45864
											0	4.545
											0	4.03191
											38.9963	0.552982
											174.518	0.455582
											436.856	0.523579
											733.617	0.478287
											744.76	0.311412
											744.76	0.78682
											615.032	0.527755
											615.032	0.937583
											1149.15	0.250971
											1168.03	0.54706
											288.265	0.477121
											88.2425	0.500971
											88.2425	0.618386
											88.2425	0.642975
											665.673	0.400733
											665.673	0.949547

## Sheet: Fig. S1 and Fig. 2a
Fig. S1-a,b,c	Min_DTmean	Sur (%)		Fig. S1-d,e,f & Fig. 2a	LTDD	Sur (%)		Fig. S1-g,h,i	DTmean	Days	Sur (%)
	-3	18.1818			140	18.1818			-3	10	18.1818
	-10	0			350	0			-6.5	20	0
	-13	0			590	0			-8.6667	30	0
	-16	0			860	0			-10.5	40	0
	-16	0			1130	0			-11.6	50	0
	-16	0			1400	0			-12.3333	60	0
	-16	0			1670	0			-12.8571	70	0
	-16	0			1940	0			-13.25	80	0
	-16	0			2210	0			-13.5556	90	0
	-16	0			2480	0			-13.8	100	0
	-16	0			2750	0			-14	110	0
	0	74.5455			110	74.5455			0	10	74.5455
	-6	18.1818			280	18.1818			-3	20	18.1818
	-10	1.8182			490	1.8182			-5.3333	30	1.8182
	-13	0			730	0			-7.25	40	0
	-13	1.8182			970	1.8182			-8.4	50	1.8182
	-13	0			1210	0			-9.1667	60	0
	-13	0			1450	0			-9.7143	70	0
	-13	0			1690	0			-10.125	80	0
	-13	0			1930	0			-10.4444	90	0
	-13	0			2170	0			-10.7	100	0
	-13	0			2410	0			-10.9091	110	0
	2	40			90	40			2	10	40
	-3	16.3636			230	16.3636			-0.5	20	16.3636
	-6	1.8182			400	1.8182			-2.3333	30	1.8182
	-10	1.8182			610	1.8182			-4.25	40	1.8182
	-10	0			820	0			-5.4	50	0
	-10	1.8182			1030	1.8182			-6.1667	60	1.8182
	-10	0			1240	0			-6.7143	70	0
	-10	0			1450	0			-7.125	80	0
	-10	1.8182			1660	1.8182			-7.4444	90	1.8182
	-10	0			1870	0			-7.7	100	0
	-10	0			2080	0			-7.9091	110	0
	8	90.9091			30	90.9091			8	10	90.9091
	2	52.7273			120	52.7273			5	20	52.7273
	0	25.4545			230	25.4545			3.3333	30	25.4545
	-3	10.9091			370	10.9091			1.75	40	10.9091
	-3	10.9091			510	10.9091			0.8	50	10.9091
	-3	0			650	0			0.1667	60	0
	-3	1.8182			790	1.8182			-0.2857	70	1.8182
	-3	0			930	0			-0.625	80	0
	-3	0			1070	0			-0.8889	90	0
	0	0			1180	0			-0.8	100	0
	0	0			1290	0			-0.7273	110	0
	8	96.3636			30	96.3636			8	10	96.3636
	2	76.3636			120	76.3636			5	20	76.3636
	0	25.4545			230	25.4545			3.3333	30	25.4545
	0	29.0909			340	29.0909			2.5	40	29.0909
	0	3.6364			450	3.6364			2	50	3.6364
	0	0			560	0			1.6667	60	0
	0	0			670	0			1.4286	70	0
	0	0			780	0			1.25	80	0
	0	0			890	0			1.1111	90	0
	0	0			1000	0			1	100	0
	2	0			1090	0			1.0909	110	0
	2	27.2727			90	27.2727			2	10	27.2727
	-3	14.5455			230	14.5455			-0.5	20	14.5455
	-3	0			370	0			-1.3333	30	0
	-6	1.8182			540	1.8182			-2.5	40	1.8182
	-6	0			710	0			-3.2	50	0
	-6	0			880	0			-3.6667	60	0
	-6	0			1050	0			-4	70	0
	-6	0			1220	0			-4.25	80	0
	-6	0			1390	0			-4.4444	90	0
	-6	0			1560	0			-4.6	100	0
	-6	0			1730	0			-4.7273	110	0
	10	96.3636			10	96.3636			10	10	96.3636
	2	83.6364			100	83.6364			6	20	83.6364
	2	40			190	40			4.6667	30	40
	2	29.0909			280	29.0909			4	40	29.0909
	0	32.7273			390	32.7273			3.2	50	32.7273
	0	10.9091			500	10.9091			2.6667	60	10.9091
	0	10.9091			610	10.9091			2.2857	70	10.9091
	0	3.6364			720	3.6364			2	80	3.6364
	0	1.8182			830	1.8182			1.7778	90	1.8182
	2	0			920	0			1.8	100	0
	2	1.8182			1010	1.8182			1.8182	110	1.8182
	10	98.1818			10	98.1818			10	10	98.1818
	6	100			60	100			8	20	100
	2	60			150	60			6	30	60
	2	29.0909			240	29.0909			5	40	29.0909
	2	21.8182			330	21.8182			4.4	50	21.8182
	2	23.6364			420	23.6364			4	60	23.6364
	2	12.7273			510	12.7273			3.7143	70	12.7273
	2	10.9091			600	10.9091			3.5	80	10.9091
	2	7.2727			690	7.2727			3.3333	90	7.2727
	2	10.9091			780	10.9091			3.2	100	10.9091
	5	7.2727			840	7.2727			3.3636	110	7.2727
	10	94.5455			10	94.5455			10	10	94.5455
	8	94.5455			40	94.5455			9	20	94.5455
	5	90.9091			100	90.9091			7.6667	30	90.9091
	5	38.1818			160	38.1818			7	40	38.1818
	2	29.0909			250	29.0909			6	50	29.0909
	2	21.8182			340	21.8182			5.3333	60	21.8182
	2	18.1818			430	18.1818			4.8571	70	18.1818
	2	12.7273			520	12.7273			4.5	80	12.7273
	2	3.6364			610	3.6364			4.2222	90	3.6364
	2	3.6364			700	3.6364			4	100	3.6364
	5	7.2727			760	7.2727			4.0909	110	7.2727
	13	96.3636			0	96.3636			13	10	96.3636
	10	100			10	100			11.5	20	100
	8	89.0909			40	89.0909			10.3333	30	89.0909
	5	54.5455			100	54.5455			9	40	54.5455
	5	49.0909			160	49.0909			8.2	50	49.0909
	5	32.7273			220	32.7273			7.6667	60	32.7273
	5	20			280	20			7.2857	70	20
	5	12.7273			340	12.7273			7	80	12.7273
	5	14.5455			400	14.5455			6.7778	90	14.5455
	5	18.1818			460	18.1818			6.6	100	18.1818
	5	10.9091			520	10.9091			6.4545	110	10.9091
	-3	15.3846			140	15.3846			-3	10	15.3846
	-10	6.1538			350	6.1538			-6.5	20	6.1538
	-13	1.5385			590	1.5385			-8.6667	30	1.5385
	-16	0			860	0			-10.5	40	0
	-16	0			1130	0			-11.6	50	0
	-16	0			1400	0			-12.3333	60	0
	-16	0			1670	0			-12.8571	70	0
	-16	0			1940	0			-13.25	80	0
	-16	0			2210	0			-13.5556	90	0
	-16	0			2480	0			-13.8	100	0
	-16	0			2750	0			-14	110	0
	0	64.6154			110	64.6154			0	10	64.6154
	-6	18.4615			280	18.4615			-3	20	18.4615
	-10	1.5385			490	1.5385			-5.3333	30	1.5385
	-13	1.5385			730	1.5385			-7.25	40	1.5385
	-13	0			970	0			-8.4	50	0
	-13	3.0769			1210	3.0769			-9.1667	60	3.0769
	-13	0			1450	0			-9.7143	70	0
	-13	0			1690	0			-10.125	80	0
	-13	0			1930	0			-10.4444	90	0
	-13	0			2170	0			-10.7	100	0
	-13	0			2410	0			-10.9091	110	0
	2	36.9231			90	36.9231			2	10	36.9231
	-3	18.4615			230	18.4615			-0.5	20	18.4615
	-6	3.0769			400	3.0769			-2.3333	30	3.0769
	-10	6.1538			610	6.1538			-4.25	40	6.1538
	-10	0			820	0			-5.4	50	0
	-10	0			1030	0			-6.1667	60	0
	-10	0			1240	0			-6.7143	70	0
	-10	0			1450	0			-7.125	80	0
	-10	0			1660	0			-7.4444	90	0
	-10	0			1870	0			-7.7	100	0
	-10	0			2080	0			-7.9091	110	0
	8	83.0769			30	83.0769			8	10	83.0769
	2	60			120	60			5	20	60
	0	41.5385			230	41.5385			3.3333	30	41.5385
	-3	12.3077			370	12.3077			1.75	40	12.3077
	-3	10.7692			510	10.7692			0.8	50	10.7692
	-3	6.1538			650	6.1538			0.1667	60	6.1538
	-3	0			790	0			-0.2857	70	0
	-3	1.5385			930	1.5385			-0.625	80	1.5385
	-3	0			1070	0			-0.8889	90	0
	0	0			1180	0			-0.8	100	0
	0	0			1290	0			-0.7273	110	0
	8	96.9231			30	96.9231			8	10	96.9231
	2	49.2308			120	49.2308			5	20	49.2308
	0	33.8462			230	33.8462			3.3333	30	33.8462
	0	27.6923			340	27.6923			2.5	40	27.6923
	0	0			450	0			2	50	0
	0	6.1538			560	6.1538			1.6667	60	6.1538
	0	3.0769			670	3.0769			1.4286	70	3.0769
	0	0			780	0			1.25	80	0
	0	0			890	0			1.1111	90	0
	0	0			1000	0			1	100	0
	2	0			1090	0			1.0909	110	0
	2	32.3077			90	32.3077			2	10	32.3077
	-3	15.3846			230	15.3846			-0.5	20	15.3846
	-3	0			370	0			-1.3333	30	0
	-6	6.1538			540	6.1538			-2.5	40	6.1538
	-6	0			710	0			-3.2	50	0
	-6	0			880	0			-3.6667	60	0
	-6	0			1050	0			-4	70	0
	-6	0			1220	0			-4.25	80	0
	-6	0			1390	0			-4.4444	90	0
	-6	0			1560	0			-4.6	100	0
	-6	0			1730	0			-4.7273	110	0
	10	92.3077			10	92.3077			10	10	92.3077
	2	81.5385			100	81.5385			6	20	81.5385
	2	36.9231			190	36.9231			4.6667	30	36.9231
	2	46.1538			280	46.1538			4	40	46.1538
	0	27.6923			390	27.6923			3.2	50	27.6923
	0	24.6154			500	24.6154			2.6667	60	24.6154
	0	6.1538			610	6.1538			2.2857	70	6.1538
	0	1.5385			720	1.5385			2	80	1.5385
	0	4.6154			830	4.6154			1.7778	90	4.6154
	2	1.5385			920	1.5385			1.8	100	1.5385
	2	0			1010	0			1.8182	110	0
	10	100			10	100			10	10	100
	6	66.1538			60	66.1538			8	20	66.1538
	2	55.3846			150	55.3846			6	30	55.3846
	2	30.7692			240	30.7692			5	40	30.7692
	2	16.9231			330	16.9231			4.4	50	16.9231
	2	21.5385			420	21.5385			4	60	21.5385
	2	0			510	0			3.7143	70	0
	2	3.0769			600	3.0769			3.5	80	3.0769
	2	4.6154			690	4.6154			3.3333	90	4.6154
	2	0			780	0			3.2	100	0
	5	4.6154			840	4.6154			3.3636	110	4.6154
	10	92.3077			10	92.3077			10	10	92.3077
	8	75.3846			40	75.3846			9	20	75.3846
	5	86.1538			100	86.1538			7.6667	30	86.1538
	5	23.0769			160	23.0769			7	40	23.0769
	2	38.4615			250	38.4615			6	50	38.4615
	2	0			340	0			5.3333	60	0
	2	3.0769			430	3.0769			4.8571	70	3.0769
	2	6.1538			520	6.1538			4.5	80	6.1538
	2	1.5385			610	1.5385			4.2222	90	1.5385
	2	3.0769			700	3.0769			4	100	3.0769
	5	3.0769			760	3.0769			4.0909	110	3.0769
	13	92.3077			0	92.3077			13	10	92.3077
	10	76.9231			10	76.9231			11.5	20	76.9231
	8	73.8462			40	73.8462			10.3333	30	73.8462
	5	61.5385			100	61.5385			9	40	61.5385
	5	64.6154			160	64.6154			8.2	50	64.6154
	5	29.2308			220	29.2308			7.6667	60	29.2308
	5	15.3846			280	15.3846			7.2857	70	15.3846
	5	6.1538			340	6.1538			7	80	6.1538
	5	3.0769			400	3.0769			6.7778	90	3.0769
	5	12.3077			460	12.3077			6.6	100	12.3077
	5	4.6154			520	4.6154			6.4545	110	4.6154

## Sheet: Fig. S2 and Fig. 2b
Fig. S2-a	Predicted Sur	Observed Sur		Fig. S2-b	Predicted Sur	Observed Sur		Fig. S2-c	Predicted Sur	Observed Sur		Fig. S2-d	Predicted Sur	Observed Sur		Fig. S2-e	Predicted Sur	Observed Sur		Fig. S2-f & Fig. 2b	Predicted Sur	Observed Sur		Fig. S2-g	Predicted Sur	Observed Sur		Fig. S2-h	Predicted Sur	Observed Sur		Fig. S2-i	Predicted Sur	Observed Sur
	1.0296	44.4444			1.0296	35.2941			1.0296	44.4444			31.04	44.4444			31.04	35.2941			31.04	44.4444			31.4661	44.4444			31.4661	35.2941			31.4661	44.4444
	1.0296	12			1.0296	0			1.0296	12			4.1487	12			4.1487	0			4.1487	12			0.6791	12			0.6791	0			0.6791	12
	1.0296	0			1.0296	0			1.0296	0			1.6398	0			1.6398	0			1.6398	0			0.0981	0			0.0981	0			0.0981	0
	2.3874	6.6667			2.3874	23.3333			2.3874	6.6667			17.1891	6.6667			17.1891	23.3333			17.1891	6.6667			11.7756	6.6667			11.7756	23.3333			11.7756	6.6667
	2.3874	6.6667			2.3874	30			2.3874	6.6667			17.1891	6.6667			17.1891	30			17.1891	6.6667			11.7756	6.6667			11.7756	30			11.7756	6.6667
	0.9405	0			0.9405	13.3333			0.9405	0			1.6096	0			1.6096	13.3333			1.6096	0			0.0944	0			0.0944	13.3333			0.0944	0
	0.9405	3.3333			0.9405	0			0.9405	3.3333			1.6096	3.3333			0.2918	0			1.6096	3.3333			0.0944	3.3333			0.002661	0			0.0944	3.3333
	3.1214	16.6667			0.9405	0			3.1214	16.6667			13.753	16.6667			0.2918	0			13.753	16.6667			7.7269	16.6667			0.002661	0			7.7269	16.6667
	3.1214	10			3.1214	13.3333			3.1214	10			13.753	10			13.753	13.3333			13.753	10			7.7269	10			7.7269	13.3333			7.7269	10
	1.4342	0			3.1214	6.6667			1.4342	0			0.9134	0			13.753	6.6667			0.9134	0			0.0289	0			7.7269	6.6667			0.0289	0
	1.4342	0			1.4342	0			1.4342	0			0.9134	0			0.9134	0			0.9134	0			0.0289	0			0.0289	0			0.0289	0
	1.4342	0			1.4342	0			1.4342	0			0.3152	0			0.9134	0			0.3152	0			0.0031256	0			0.0289	0			0.0031256	0
	1.4342	0			1.4342	0			1.4342	0			0.3152	0			0.3152	0			0.3152	0			0.0031256	0			0.0031256	0			0.0031256	0
	1.4342	0			1.4342	0			1.4342	0			0.2432	0			0.3152	0			0.2432	0			0.0018184	0			0.0031256	0			0.0018184	0
	1.4342	0			1.4342	0			1.4342	0			0.2432	0			0.2432	0			0.2432	0			0.0018184	0			0.0018184	0			0.0018184	0
	3.5145	23.3333			1.4342	0			3.5145	23.3333			15.6971	23.3333			0.2432	0			15.6971	23.3333			9.9422	23.3333			0.0018184	0			9.9422	23.3333
	3.5145	16.6667			3.5145	33.3333			3.5145	16.6667			15.6971	16.6667			15.6971	33.3333			15.6971	16.6667			9.9422	16.6667			9.9422	33.3333			9.9422	16.6667
	2.1827	0			3.5145	50			2.1827	0			1.8977	0			15.6971	50			1.8977	0			0.1331	0			9.9422	50			0.1331	0
	2.1827	0			2.1827	0			2.1827	0			1.8977	0			1.8977	0			1.8977	0			0.1331	0			0.1331	0			0.1331	0
	2.1827	0			2.1827	0			2.1827	0			0.3797	0			1.8977	0			0.3797	0			0.0046146	0			0.1331	0			0.0046146	0
	2.1827	0			2.1827	0			2.1827	0			0.3797	0			0.3797	0			0.3797	0			0.0046146	0			0.0046146	0			0.0046146	0
	1.1616	25			2.1827	0			1.1616	25			9.7853	25			0.3797	0			9.7853	25			3.9485	25			0.0046146	0			3.9485	25
	1.1616	5			1.1616	20			1.1616	5			9.7853	5			9.7853	20			9.7853	5			3.9485	5			3.9485	20			3.9485	5
	1.1616	0			1.1616	10			1.1616	0			1.575	0			9.7853	10			1.575	0			0.0902	0			3.9485	10			0.0902	0
	1.1616	0			1.1616	0			1.1616	0			1.575	0			1.575	0			1.575	0			0.0902	0			0.0902	0			0.0902	0
	1.1616	0			1.1616	0			1.1616	0			0.382	0			1.575	0			0.382	0			0.0046713	0			0.0902	0			0.0046713	0
	1.1616	0			1.1616	0			1.1616	0			0.382	0			0.382	0			0.382	0			0.0046713	0			0.0046713	0			0.0046713	0
	2.3874	16.6667			1.1616	0			2.3874	16.6667			17.1891	16.6667			0.382	0			17.1891	16.6667			11.7756	16.6667			0.0046713	0			11.7756	16.6667
	2.3874	10			1.0296	3.7037			2.3874	10			17.1891	10			4.1487	3.7037			17.1891	10			11.7756	10			0.6791	3.7037			11.7756	10
	0.9405	6.6667			1.0296	0			0.9405	6.6667			1.6096	6.6667			1.6398	0			1.6096	6.6667			0.0944	6.6667			0.0981	0			0.0944	6.6667
	3.1214	23.3333			2.3874	13.3333			3.1214	23.3333			13.753	23.3333			17.1891	13.3333			13.753	23.3333			7.7269	23.3333			11.7756	13.3333			7.7269	23.3333
	3.1214	16.6667			2.3874	3.3333			3.1214	16.6667			13.753	16.6667			17.1891	3.3333			13.753	16.6667			7.7269	16.6667			11.7756	3.3333			7.7269	16.6667
	1.4342	0			0.9405	0			1.4342	0			0.9134	0			1.6096	0			0.9134	0			0.0289	0			0.0944	0			0.0289	0
	1.4342	3.3333			0.9405	0			1.4342	3.3333			0.9134	3.3333			1.6096	0			0.9134	3.3333			0.0289	3.3333			0.0944	0			0.0289	3.3333
	1.4342	0			3.1214	50			1.4342	0			0.3152	0			13.753	50			0.3152	0			0.0031256	0			7.7269	50			0.0031256	0
	1.4342	0			3.1214	63.3333			1.4342	0			0.3152	0			13.753	63.3333			0.3152	0			0.0031256	0			7.7269	63.3333			0.0031256	0
	1.4342	0			1.4342	13.3333			1.4342	0			0.2432	0			0.9134	13.3333			0.2432	0			0.0018184	0			0.0289	13.3333			0.0018184	0
	1.4342	0			1.4342	3.3333			1.4342	0			0.2432	0			0.9134	3.3333			0.2432	0			0.0018184	0			0.0289	3.3333			0.0018184	0
	3.5145	20			1.4342	0			3.5145	20			15.6971	20			0.3152	0			15.6971	20			9.9422	20			0.0031256	0			9.9422	20
	3.5145	23.3333			1.4342	0			3.5145	23.3333			15.6971	23.3333			0.3152	0			15.6971	23.3333			9.9422	23.3333			0.0031256	0			9.9422	23.3333
	2.1827	0			1.4342	0			2.1827	0			1.8977	0			0.2432	0			1.8977	0			0.1331	0			0.0018184	0			0.1331	0
	2.1827	0			1.4342	0			2.1827	0			1.8977	0			0.2432	0			1.8977	0			0.1331	0			0.0018184	0			0.1331	0
	2.1827	0			3.5145	20			2.1827	0			0.3797	0			15.6971	20			0.3797	0			0.0046146	0			9.9422	20			0.0046146	0
	2.1827	0			3.5145	13.3333			2.1827	0			0.3797	0			15.6971	13.3333			0.3797	0			0.0046146	0			9.9422	13.3333			0.0046146	0
	1.1616	20			2.1827	0			1.1616	20			9.7853	20			1.8977	0			9.7853	20			3.9485	20			0.1331	0			3.9485	20
	1.1616	25			2.1827	0			1.1616	25			9.7853	25			1.8977	0			9.7853	25			3.9485	25			0.1331	0			3.9485	25
	1.1616	0			2.1827	0			1.1616	0			1.575	0			0.3797	0			1.575	0			0.0902	0			0.0046146	0			0.0902	0
	1.1616	0			2.1827	0			1.1616	0			1.575	0			0.3797	0			1.575	0			0.0902	0			0.0046146	0			0.0902	0
	1.1616	0			1.1616	10			1.1616	0			0.382	0			9.7853	10			0.382	0			0.0046713	0			3.9485	10			0.0046713	0
	1.1616	0			1.1616	15			1.1616	0			0.382	0			9.7853	15			0.382	0			0.0046713	0			3.9485	15			0.0046713	0
	1.0296	26.6667			1.1616	0			1.0296	26.6667			31.04	26.6667			1.575	0			31.04	26.6667			31.4661	26.6667			0.0902	0			31.4661	26.6667
	1.0296	5.2632			1.1616	0			1.0296	5.2632			4.1487	5.2632			1.575	0			4.1487	5.2632			0.6791	5.2632			0.0902	0			0.6791	5.2632
	2.3874	3.3333			1.1616	0			2.3874	3.3333			17.1891	3.3333			0.382	0			17.1891	3.3333			11.7756	3.3333			0.0046713	0			11.7756	3.3333
	0.9405	0			1.1616	0			0.9405	0			1.6096	0			0.382	0			1.6096	0			0.0944	0			0.0046713	0			0.0944	0
	3.1214	36.6667			0.7612	0			3.1214	36.6667			13.753	36.6667			1.3851	0			13.753	36.6667			7.7269	36.6667			0.069	0			7.7269	36.6667
	3.1214	46.6667			0.7612	0			3.1214	46.6667			13.753	46.6667			0.3238	0			13.753	46.6667			7.7269	46.6667			0.0033077	0			7.7269	46.6667
	1.4342	16.6667			2.69	5			1.4342	16.6667			0.9134	16.6667			8.0999	5			0.9134	16.6667			0.0289	16.6667			2.6943	5			0.0289	16.6667
	1.4342	16.6667			0.2977	8			1.4342	16.6667			0.9134	16.6667			0.5835	8			0.9134	16.6667			0.0289	16.6667			0.0113	8			0.0289	16.6667
	1.4342	0			0.2977	0			1.4342	0			0.3152	0			0.055	0			0.3152	0			0.0031256	0			8.1267e-05	0			0.0031256	0
	1.4342	0			0.2977	0			1.4342	0			0.3152	0			0.016	0			0.3152	0			0.0031256	0			6.1876e-06	0			0.0031256	0
	1.4342	0			0.7612	12			1.4342	0			0.2432	0			1.3851	12			0.2432	0			0.0018184	0			0.069	12			0.0018184	0
	1.4342	0			0.7612	0			1.4342	0			0.2432	0			0.3238	0			0.2432	0			0.0018184	0			0.0033077	0			0.0018184	0
	3.5145	13.3333			2.69	18			3.5145	13.3333			15.6971	13.3333			8.0999	18			15.6971	13.3333			9.9422	13.3333			2.6943	18			9.9422	13.3333
	3.5145	23.3333			0.2977	0			3.5145	23.3333			15.6971	23.3333			0.5835	0			15.6971	23.3333			9.9422	23.3333			0.0113	0			9.9422	23.3333
	2.1827	0			0.2977	2			2.1827	0			1.8977	0			0.055	2			1.8977	0			0.1331	0			8.1267e-05	2			0.1331	0
	2.1827	0			0.2977	0			2.1827	0			1.8977	0			0.016	0			1.8977	0			0.1331	0			6.1876e-06	0			0.1331	0
	2.1827	0			0.1672	10			2.1827	0			0.3797	0			4.5915	10			0.3797	0			0.0046146	0			0.8382	10			0.0046146	0
	2.1827	0			2.611	10			2.1827	0			0.3797	0			18.1169	10			0.3797	0			0.0046146	0			12.9661	10			0.0046146	0
	1.1616	5			0.0884	10			1.1616	5			9.7853	5			4.7	10			9.7853	5			3.9485	5			0.8797	10			3.9485	5
	1.1616	10			0.0614	0			1.1616	10			9.7853	10			0.577	0			9.7853	10			3.9485	10			0.0111	0			3.9485	10
	1.1616	0			0.0614	6.6667			1.1616	0			1.575	0			0.0612	6.6667			1.575	0			0.0902	0			0.00010169	6.6667			0.0902	0
	1.1616	0			0.0614	0			1.1616	0			1.575	0			0.0073927	0			1.575	0			0.0902	0			1.2251e-06	0			0.0902	0
	1.1616	0			0.0614	0			1.1616	0			0.382	0			0.0018177	0			0.382	0			0.0046713	0			6.5247e-08	0			0.0046713	0
	1.1616	0			0.1672	0			1.1616	0			0.382	0			4.5915	0			0.382	0			0.0046713	0			0.8382	0			0.0046713	0
	0.7612	10			0.0345	0			1.0296	35.2941			1.3851	10			0.0056689	0			31.04	35.2941			0.069	10			7.0332e-07	0			31.4661	35.2941
	0.7612	3.3333			0.0345	0			1.0296	0			0.3238	3.3333			0.00050878	0			4.1487	0			0.0033077	3.3333			4.5558e-09	0			0.6791	0
	2.69	10			2.611	40			1.0296	0			8.0999	10			18.1169	40			1.6398	0			2.6943	10			12.9661	40			0.0981	0
	0.2977	0			0.0884	13.3333			2.3874	23.3333			0.5835	0			4.7	13.3333			17.1891	23.3333			0.0113	0			0.8797	13.3333			11.7756	23.3333
	0.2977	0			0.0614	3.3333			2.3874	30			0.055	0			0.577	3.3333			17.1891	30			8.1267e-05	0			0.0111	3.3333			11.7756	30
	0.2977	0			0.0614	0			0.9405	13.3333			0.016	0			0.0612	0			1.6096	13.3333			6.1876e-06	0			0.00010169	0			0.0944	13.3333
	0.7612	6.6667			0.0614	0			0.9405	0			1.3851	6.6667			0.0073927	0			0.2918	0			0.069	6.6667			1.2251e-06	0			0.002661	0
	2.69	17			0.0614	0			0.9405	0			8.0999	17			0.0018177	0			0.2918	0			2.6943	17			6.5247e-08	0			0.002661	0
	0.2977	0			1.2338	3.125			3.1214	13.3333			0.5835	0			8.8981	3.125			13.753	13.3333			0.0113	0			3.2602	3.125			7.7269	13.3333
	0.2977	0			0.7846	0			3.1214	6.6667			0.055	0			1.2026	0			13.753	6.6667			8.1267e-05	0			0.0513	0			7.7269	6.6667
	0.2977	0			0.7846	0			1.4342	0			0.016	0			0.5371	0			0.9134	0			6.1876e-06	0			0.0095259	0			0.0289	0
	0.7612	28			1.2338	27.2727			1.4342	0			1.3851	28			8.8981	27.2727			0.9134	0			0.069	28			3.2602	27.2727			0.0289	0
	0.7612	8.3333			0.7846	0			1.4342	0			0.3238	8.3333			1.2026	0			0.3152	0			0.0033077	8.3333			0.0513	0			0.0031256	0
	2.69	11			0.7846	2.7027			1.4342	0			8.0999	11			0.5371	2.7027			0.3152	0			2.6943	11			0.0095259	2.7027			0.0031256	0
	0.2977	0			0.0884	0			1.4342	0			0.5835	0			5.9941	0			0.2432	0			0.0113	0			1.4542	0			0.0018184	0
	0.2977	0			0.0884	0			1.4342	0			0.055	0			0.1256	0			0.2432	0			8.1267e-05	0			0.0004571	0			0.0018184	0
	0.2977	0			0.0884	0			3.5145	33.3333			0.016	0			0.0127	0			15.6971	33.3333			6.1876e-06	0			3.7925e-06	0			9.9422	33.3333
	0.0345	0			0.0884	0			3.5145	50			0.0844	0			5.9941	0			15.6971	50			0.00019882	0			1.4542	0			9.9422	50
	0.0345	0			0.0884	0			2.1827	0			0.0056689	0			0.1256	0			1.8977	0			7.0332e-07	0			0.0004571	0			0.1331	0
	0.0345	0			0.0884	0			2.1827	0			0.00050878	0			0.0127	0			1.8977	0			4.5558e-09	0			3.7925e-06	0			0.1331	0
	0.0345	0			1.0296	0			2.1827	0			0.0056689	0			1.7074	0			0.3797	0			7.0332e-07	0			0.1068	0			0.0046146	0
	0.0345	0			1.0296	0			2.1827	0			0.00050878	0			1.7074	0			0.3797	0			4.5558e-09	0			0.1068	0			0.0046146	0
	2.611	36.6667			1.0296	0			1.1616	20			18.1169	36.6667			0.2981	0			9.7853	20			12.9661	36.6667			0.0027818	0			3.9485	20
	0.0884	16.6667			1.0296	0			1.1616	10			4.7	16.6667			0.2981	0			9.7853	10			0.8797	16.6667			0.0027818	0			3.9485	10
	0.0614	3.3333			3.1214	10			1.1616	0			0.577	3.3333			14.0557	10			1.575	0			0.0111	3.3333			8.0576	10			0.0902	0
	0.0614	0			3.1214	6.6667			1.1616	0			0.0612	0			14.0557	6.6667			1.575	0			0.00010169	0			8.0576	6.6667			0.0902	0
	0.0614	0			2.3172	0			1.1616	0			0.0073927	0			1.0872	0			0.382	0			1.2251e-06	0			0.0416	0			0.0046713	0
	0.0614	0			2.3172	0			1.1616	0			0.0018177	0			1.0872	0			0.382	0			6.5247e-08	0			0.0416	0			0.0046713	0
	0.1672	0			2.3172	0			1.0296	3.7037			4.5915	0			0.3958	0			4.1487	3.7037			0.8382	0			0.0050319	0			0.6791	3.7037
	0.0345	0			2.3172	0			1.0296	0			0.0844	0			0.3958	0			1.6398	0			0.00019882	0			0.0050319	0			0.0981	0
	0.0345	0			2.3172	0			2.3874	13.3333			0.0056689	0			0.3382	0			17.1891	13.3333			7.0332e-07	0			0.0036228	0			11.7756	13.3333
	0.0345	0			2.3172	0			2.3874	3.3333			0.00050878	0			0.3382	0			17.1891	3.3333			4.5558e-09	0			0.0036228	0			11.7756	3.3333
	2.611	53.3333			5.0044	20			0.9405	0			18.1169	53.3333			16.1623	20			1.6096	0			12.9661	53.3333			10.5024	20			0.0944	0
	0.0884	30			5.0044	26.6667			0.9405	0			4.7	30			16.1623	26.6667			1.6096	0			0.8797	30			10.5024	26.6667			0.0944	0
	0.0614	3.3333			2.1827	0			3.1214	50			0.0612	3.3333			2.0236	0			13.753	50			0.00010169	3.3333			0.1522	0			7.7269	50
	0.0614	0			2.1827	0			3.1214	63.3333			0.0073927	0			2.0236	0			13.753	63.3333			1.2251e-06	0			0.1522	0			7.7269	63.3333
	0.0614	0			2.1827	0			1.4342	13.3333			0.0018177	0			0.4425	0			0.9134	13.3333			6.5247e-08	0			0.0063528	0			0.0289	13.3333
	1.2338	7.6923			2.1827	0			1.4342	3.3333			8.8981	7.6923			0.4425	0			0.9134	3.3333			3.2602	7.6923			0.0063528	0			0.0289	3.3333
	1.2338	25			1.6667	20			1.4342	0			8.8981	25			13.4997	20			0.3152	0			3.2602	25			7.4544	20			0.0031256	0
	0.0884	0			1.6667	10			1.4342	0			5.9941	0			13.4997	10			0.3152	0			1.4542	0			7.4544	10			0.0031256	0
	0.0884	0			1.6667	0			1.4342	0			0.1256	0			1.4975	0			0.2432	0			0.0004571	0			0.0812	0			0.0018184	0
	0.0884	0			1.6667	5			1.4342	0			0.0127	0			1.4975	5			0.2432	0			3.7925e-06	0			0.0812	5			0.0018184	0
	0.0884	0			1.6667	0			3.5145	20			5.9941	0			0.3368	0			15.6971	20			1.4542	0			0.0035908	0			9.9422	20
	0.0884	0			1.6667	0			3.5145	13.3333			0.1256	0			0.3368	0			15.6971	13.3333			0.0004571	0			0.0035908	0			9.9422	13.3333
	0.0884	0			1.0296	0			2.1827	0			0.0127	0			1.7074	0			1.8977	0			3.7925e-06	0			0.1068	0			0.1331	0
	0.0884	0			1.0296	0			2.1827	0			5.9941	0			1.7074	0			1.8977	0			1.4542	0			0.1068	0			0.1331	0
	0.0884	0			1.0296	0			2.1827	0			0.1256	0			0.2981	0			0.3797	0			0.0004571	0			0.0027818	0			0.0046146	0
	0.0884	0			1.0296	0			2.1827	0			0.0127	0			0.2981	0			0.3797	0			3.7925e-06	0			0.0027818	0			0.0046146	0
	4.7195	10			3.1214	13.3333			1.1616	10			19.0138	10			14.0557	13.3333			9.7853	10			14.1492	10			8.0576	13.3333			3.9485	10
	4.7195	6.6667			3.1214	10			1.1616	15			19.0138	6.6667			14.0557	10			9.7853	15			14.1492	6.6667			8.0576	10			3.9485	15
	1.0296	0			2.3172	0			1.1616	0			1.7074	0			1.0872	0			1.575	0			0.1068	0			0.0416	0			0.0902	0
	1.0296	0			2.3172	0			1.1616	0			1.7074	0			1.0872	0			1.575	0			0.1068	0			0.0416	0			0.0902	0
	1.0296	0			2.3172	0			1.1616	0			0.2981	0			0.3958	0			0.382	0			0.0027818	0			0.0050319	0			0.0046713	0
	1.0296	0			2.3172	0			1.1616	0			0.2981	0			0.3958	0			0.382	0			0.0027818	0			0.0050319	0			0.0046713	0
	3.1214	10			2.3172	0			0.7612	10			14.0557	10			0.3382	0			1.3851	10			8.0576	10			0.0036228	0			0.069	10
	3.1214	13.3333			2.3172	0			0.7612	3.3333			14.0557	13.3333			0.3382	0			0.3238	3.3333			8.0576	13.3333			0.0036228	0			0.0033077	3.3333
	2.3172	0			5.0044	13.3333			2.69	10			1.0872	0			16.1623	13.3333			8.0999	10			0.0416	0			10.5024	13.3333			2.6943	10
	2.3172	0			5.0044	10			0.2977	0			1.0872	0			16.1623	10			0.5835	0			0.0416	0			10.5024	10			0.0113	0
	2.3172	0			2.1827	3.3333			0.2977	0			0.3958	0			2.0236	3.3333			0.055	0			0.0050319	0			0.1522	3.3333			8.1267e-05	0
	2.3172	0			2.1827	6.6667			0.2977	0			0.3958	0			2.0236	6.6667			0.016	0			0.0050319	0			0.1522	6.6667			6.1876e-06	0
	2.3172	0			2.1827	0			0.7612	6.6667			0.3382	0			0.4425	0			1.3851	6.6667			0.0036228	0			0.0063528	0			0.069	6.6667
	2.3172	0			2.1827	0			2.69	17			0.3382	0			0.4425	0			8.0999	17			0.0036228	0			0.0063528	0			2.6943	17
	5.0044	13.3333			1.6667	30			0.2977	0			16.1623	13.3333			13.4997	30			0.5835	0			10.5024	13.3333			7.4544	30			0.0113	0
	5.0044	16.6667			1.6667	25			0.2977	0			16.1623	16.6667			13.4997	25			0.055	0			10.5024	16.6667			7.4544	25			8.1267e-05	0
	2.1827	6.6667			1.6667	0			0.2977	0			2.0236	6.6667			1.4975	0			0.016	0			0.1522	6.6667			0.0812	0			6.1876e-06	0
	2.1827	3.3333			1.6667	0			0.7612	28			2.0236	3.3333			1.4975	0			1.3851	28			0.1522	3.3333			0.0812	0			0.069	28
	2.1827	0			1.6667	0			0.7612	8.3333			0.4425	0			0.3368	0			0.3238	8.3333			0.0063528	0			0.0035908	0			0.0033077	8.3333
	2.1827	0			1.6667	0			2.69	11			0.4425	0			0.3368	0			8.0999	11			0.0063528	0			0.0035908	0			2.6943	11
	1.6667	25			8.1854	33.3333			0.2977	0			13.4997	25			29.987	33.3333			0.5835	0			7.4544	25			29.9313	33.3333			0.0113	0
	1.6667	15			8.1854	12.9032			0.2977	0			13.4997	15			29.987	12.9032			0.055	0			7.4544	15			29.9313	12.9032			8.1267e-05	0
	1.6667	0			2.7713	13.3333			0.2977	0			1.4975	0			5.1468	13.3333			0.016	0			0.0812	0			1.0617	13.3333			6.1876e-06	0
	1.6667	0			2.7713	3.3333			0.7612	0			1.4975	0			5.1468	3.3333			1.3851	0			0.0812	0			1.0617	3.3333			0.069	0
	1.6667	0			2.7713	0			0.7612	0			0.3368	0			1.3895	0			0.3238	0			0.0035908	0			0.0694	0			0.0033077	0
	1.6667	0			2.7713	0			2.69	5			0.3368	0			1.3895	0			8.0999	5			0.0035908	0			0.0694	0			2.6943	5
	1.0296	0			5.4629	36.6667			0.2977	8			1.7074	0			30.42	36.6667			0.5835	8			0.1068	0			30.5636	36.6667			0.0113	8
	1.0296	0			3.6201	13.3333			0.2977	0			1.7074	0			3.4929	13.3333			0.055	0			0.1068	0			0.4749	13.3333			8.1267e-05	0
	1.0296	0			3.6201	3.3333			0.2977	0			0.2981	0			3.4929	3.3333			0.016	0			0.0027818	0			0.4749	3.3333			6.1876e-06	0
	1.0296	0			3.6201	0			0.7612	12			0.2981	0			1.4186	0			1.3851	12			0.0027818	0			0.0725	0			0.069	12
	3.1214	6.6667			3.6201	0			0.7612	0			14.0557	6.6667			1.4186	0			0.3238	0			8.0576	6.6667			0.0725	0			0.0033077	0
	2.3172	3.3333			3.6201	0			2.69	18			1.0872	3.3333			1.2455	0			8.0999	18			0.0416	3.3333			0.0552	0			2.6943	18
	2.3172	0			3.6201	0			0.2977	0			1.0872	0			1.2455	0			0.5835	0			0.0416	0			0.0552	0			0.0113	0
	2.3172	3.3333			8.6656	36.6667			0.2977	2			0.3958	3.3333			24.4296	36.6667			0.055	2			0.0050319	3.3333			21.7715	36.6667			8.1267e-05	2
	2.3172	0			8.6656	53.3333			0.2977	0			0.3958	0			24.4296	53.3333			0.016	0			0.0050319	0			21.7715	53.3333			6.1876e-06	0
	2.3172	0			4.4502	3.3333			0.0345	0			0.3382	0			4.0809	3.3333			0.0844	0			0.0036228	0			0.6563	3.3333			0.00019882	0
	2.3172	0			4.4502	3.3333			0.0345	0			0.3382	0			4.0809	3.3333			0.0056689	0			0.0036228	0			0.6563	3.3333			7.0332e-07	0
	5.0044	13.3333			4.4502	0			0.0345	0			16.1623	13.3333			1.2161	0			0.00050878	0			10.5024	13.3333			0.0526	0			4.5558e-09	0
	5.0044	10			4.4502	0			0.0345	0			16.1623	10			1.2161	0			0.0056689	0			10.5024	10			0.0526	0			7.0332e-07	0
	2.1827	3.3333			3.4119	50			0.0345	0			2.0236	3.3333			39.9662	50			0.00050878	0			0.1522	3.3333			43.7809	50			4.5558e-09	0
	2.1827	0			3.4119	45			2.611	36.6667			2.0236	0			39.9662	45			18.1169	36.6667			0.1522	0			43.7809	45			12.9661	36.6667
	2.1827	0			3.4119	10			0.0884	16.6667			0.4425	0			10.1128	10			4.7	16.6667			0.0063528	0			4.2179	10			0.8797	16.6667
	2.1827	0			3.4119	10			0.0614	3.3333			0.4425	0			10.1128	10			0.577	3.3333			0.0063528	0			4.2179	10			0.0111	3.3333
	1.6667	20			3.4119	0			0.0614	0			13.4997	20			3.1813	0			0.0612	0			7.4544	20			0.391	0			0.00010169	0
	1.6667	10			3.4119	0			0.0614	0			13.4997	10			3.1813	0			0.0073927	0			7.4544	10			0.391	0			1.2251e-06	0
	1.6667	0			8.1854	16.6667			0.0614	0			1.4975	0			29.987	16.6667			0.0018177	0			0.0812	0			29.9313	16.6667			6.5247e-08	0
	1.6667	0			8.1854	16.6667			0.1672	0			1.4975	0			29.987	16.6667			4.5915	0			0.0812	0			29.9313	16.6667			0.8382	0
	1.6667	0			2.7713	10			0.0345	0			0.3368	0			5.1468	10			0.0844	0			0.0035908	0			1.0617	10			0.00019882	0
	1.6667	0			2.7713	3.3333			0.0345	0			0.3368	0			5.1468	3.3333			0.0056689	0			0.0035908	0			1.0617	3.3333			7.0332e-07	0
	1.0296	0			5.4629	46.6667			0.0345	0			1.7074	0			30.42	46.6667			0.00050878	0			0.1068	0			30.5636	46.6667			4.5558e-09	0
	1.0296	0			5.4629	56.6667			2.611	53.3333			1.7074	0			30.42	56.6667			18.1169	53.3333			0.1068	0			30.5636	56.6667			12.9661	53.3333
	1.0296	0			3.6201	0			0.0884	30			0.2981	0			3.4929	0			4.7	30			0.0027818	0			0.4749	0			0.8797	30
	1.0296	0			3.6201	0			0.0614	3.3333			0.2981	0			3.4929	0			0.0612	3.3333			0.0027818	0			0.4749	0			0.00010169	3.3333
	3.1214	13.3333			3.6201	0			0.0614	0			14.0557	13.3333			1.4186	0			0.0073927	0			8.0576	13.3333			0.0725	0			1.2251e-06	0
	3.1214	20			3.6201	0			0.0614	0			14.0557	20			1.4186	0			0.0018177	0			8.0576	20			0.0725	0			6.5247e-08	0
	2.3172	0			3.6201	0			0.1672	10			1.0872	0			1.2455	0			4.5915	10			0.0416	0			0.0552	0			0.8382	10
	2.3172	0			3.6201	0			2.611	10			1.0872	0			1.2455	0			18.1169	10			0.0416	0			0.0552	0			12.9661	10
	2.3172	0			8.6656	33.3333			0.0884	10			0.3958	0			24.4296	33.3333			4.7	10			0.0050319	0			21.7715	33.3333			0.8797	10
	2.3172	0			8.6656	36.6667			0.0614	0			0.3958	0			24.4296	36.6667			0.577	0			0.0050319	0			21.7715	36.6667			0.0111	0
	2.3172	0			4.4502	3.3333			0.0614	6.6667			0.3382	0			4.0809	3.3333			0.0612	6.6667			0.0036228	0			0.6563	3.3333			0.00010169	6.6667
	2.3172	0			4.4502	6.6667			0.0614	0			0.3382	0			4.0809	6.6667			0.0073927	0			0.0036228	0			0.6563	6.6667			1.2251e-06	0
	5.0044	10			4.4502	0			0.0614	0			16.1623	10			1.2161	0			0.0018177	0			10.5024	10			0.0526	0			6.5247e-08	0
	5.0044	20			4.4502	0			0.1672	0			16.1623	20			1.2161	0			4.5915	0			10.5024	20			0.0526	0			0.8382	0
	2.1827	3.3333			3.4119	50			0.0345	0			2.0236	3.3333			39.9662	50			0.0056689	0			0.1522	3.3333			43.7809	50			7.0332e-07	0
	2.1827	0			3.4119	40			0.0345	0			2.0236	0			39.9662	40			0.00050878	0			0.1522	0			43.7809	40			4.5558e-09	0
	2.1827	0			3.4119	10			2.611	40			0.4425	0			10.1128	10			18.1169	40			0.0063528	0			4.2179	10			12.9661	40
	2.1827	0			3.4119	15			0.0884	13.3333			0.4425	0			10.1128	15			4.7	13.3333			0.0063528	0			4.2179	15			0.8797	13.3333
	1.6667	25			3.4119	0			0.0614	3.3333			13.4997	25			3.1813	0			0.577	3.3333			7.4544	25			0.391	0			0.0111	3.3333
	1.6667	10			3.4119	0			0.0614	0			13.4997	10			3.1813	0			0.0612	0			7.4544	10			0.391	0			0.00010169	0
	1.6667	0			3.2154	33.3333			0.0614	0			1.4975	0			32.8373	33.3333			0.0073927	0			0.0812	0			34.0569	33.3333			1.2251e-06	0
	1.6667	0			3.2154	11.6667			0.0614	0			1.4975	0			7.4639	11.6667			0.0018177	0			0.0812	0			2.2806	11.6667			6.5247e-08	0
	1.6667	0			3.2154	0			1.2338	7.6923			0.3368	0			3.7525	0			8.8981	7.6923			0.0035908	0			0.5513	0			3.2602	7.6923
	1.6667	0			13.5497	20			1.2338	25			0.3368	0			35.8441	20			8.8981	25			0.0035908	0			38.2817	20			3.2602	25
	8.1854	13.3333			13.5497	26.6667			1.2338	3.125			29.987	13.3333			35.8441	26.6667			8.8981	3.125			29.9313	13.3333			38.2817	26.6667			3.2602	3.125
	8.1854	6.6667			4.1959	13.3333			0.7846	0			29.987	6.6667			8.309	13.3333			1.2026	0			29.9313	6.6667			2.8376	13.3333			0.0513	0
	2.7713	10			4.1959	6.6667			0.7846	0			5.1468	10			8.309	6.6667			0.5371	0			1.0617	10			2.8376	6.6667			0.0095259	0
	2.7713	6.6667			4.1959	0			1.2338	27.2727			5.1468	6.6667			2.4551	0			8.8981	27.2727			1.0617	6.6667			0.2278	0			3.2602	27.2727
	5.4629	13.3333			4.1959	0			0.7846	0			30.42	13.3333			2.4551	0			1.2026	0			30.5636	13.3333			0.2278	0			0.0513	0
	5.4629	10			4.4502	0			0.7846	2.7027			30.42	10			5.2433	0			0.5371	2.7027			30.5636	10			1.1033	0			0.0095259	2.7027
	3.6201	13.3333			4.4502	0			0.0884	0			3.4929	13.3333			5.2433	0			5.9941	0			0.4749	13.3333			1.1033	0			1.4542	0
	3.6201	10			4.4502	0			0.0884	0			3.4929	10			2.2974	0			0.1256	0			0.4749	10			0.1984	0			0.0004571	0
	3.6201	0			4.4502	0			0.0884	0			1.4186	0			2.2974	0			0.0127	0			0.0725	0			0.1984	0			3.7925e-06	0
	3.6201	0			4.4502	0			0.0884	0			1.4186	0			1.9047	0			5.9941	0			0.0725	0			0.1342	0			1.4542	0
	3.6201	0			4.4502	0			0.0884	0			1.2455	0			1.9047	0			0.1256	0			0.0552	0			0.1342	0			0.0004571	0
	3.6201	0			3.2154	18.3333			0.0884	0			1.2455	0			32.8373	18.3333			0.0127	0			0.0552	0			34.0569	18.3333			3.7925e-06	0
	8.6656	30			3.2154	0			0.0884	0			24.4296	30			3.7525	0			5.9941	0			21.7715	30			0.5513	0			1.4542	0
	8.6656	26.6667			13.5497	26.6667			0.0884	0			24.4296	26.6667			35.8441	26.6667			0.1256	0			21.7715	26.6667			38.2817	26.6667			0.0004571	0
	4.4502	3.3333			13.5497	23.3333			0.0884	0			4.0809	3.3333			35.8441	23.3333			0.0127	0			0.6563	3.3333			38.2817	23.3333			3.7925e-06	0
	4.4502	3.3333			4.1959	20			0.0884	0			4.0809	3.3333			8.309	20			5.9941	0			0.6563	3.3333			2.8376	20			1.4542	0
	4.4502	0			4.1959	6.6667			0.0884	0			1.2161	0			8.309	6.6667			0.1256	0			0.0526	0			2.8376	6.6667			0.0004571	0
	4.4502	0			4.1959	10			0.0884	0			1.2161	0			2.4551	10			0.0127	0			0.0526	0			0.2278	10			3.7925e-06	0
	3.4119	50			4.1959	3.3333			0.0884	0			39.9662	50			2.4551	3.3333			5.9941	0			43.7809	50			0.2278	3.3333			1.4542	0
	3.4119	20			6.3177	43.3333			0.0884	0			39.9662	20			35.2964	43.3333			0.1256	0			43.7809	20			37.524	43.3333			0.0004571	0
	3.4119	10			6.3177	36.6667			0.0884	0			10.1128	10			35.2964	36.6667			0.0127	0			4.2179	10			37.524	36.6667			3.7925e-06	0
	3.4119	10			4.4502	6.6667			4.7195	10			10.1128	10			5.2433	6.6667			19.0138	10			4.2179	10			1.1033	6.6667			14.1492	10
	3.4119	0			4.4502	13.3333			4.7195	6.6667			3.1813	0			5.2433	13.3333			19.0138	6.6667			0.391	0			1.1033	13.3333			14.1492	6.6667
	3.4119	0			4.4502	0			1.0296	0			3.1813	0			2.2974	0			1.7074	0			0.391	0			0.1984	0			0.1068	0
	8.1854	16.6667			4.4502	0			1.0296	0			29.987	16.6667			2.2974	0			1.7074	0			29.9313	16.6667			0.1984	0			0.1068	0
	8.1854	10			4.4502	0			1.0296	0			29.987	10			1.9047	0			0.2981	0			29.9313	10			0.1342	0			0.0027818	0
	2.7713	16.6667			4.4502	0			1.0296	0			5.1468	16.6667			1.9047	0			0.2981	0			1.0617	16.6667			0.1342	0			0.0027818	0
	2.7713	10			10.5599	36.6667			3.1214	10			5.1468	10			43.9047	36.6667			14.0557	10			1.0617	10			48.6606	36.6667			8.0576	10
	5.4629	26.6667			0.6952	10			3.1214	13.3333			30.42	26.6667			16.7565	10			14.0557	13.3333			30.5636	26.6667			11.2333	10			8.0576	13.3333
	5.4629	20			0.6349	0			2.3172	0			30.42	20			3.8535	0			1.0872	0			30.5636	20			0.5826	0			0.0416	0
	3.6201	6.6667			0.6349	6.6667			2.3172	0			3.4929	6.6667			0.7079	6.6667			1.0872	0			0.4749	6.6667			0.017	6.6667			0.0416	0
	3.6201	6.6667			0.6349	0			2.3172	0			3.4929	6.6667			0.1408	0			0.3958	0			0.4749	6.6667			0.0005803	0			0.0050319	0
	3.6201	0			0.6349	0			2.3172	0			1.4186	0			0.0546	0			0.3958	0			0.0725	0			8.0103e-05	0			0.0050319	0
	3.6201	0			10.5599	40			2.3172	0			1.4186	0			43.9047	40			0.3382	0			0.0725	0			48.6606	40			0.0036228	0
	3.6201	0			0.6952	13.3333			2.3172	0			1.2455	0			16.7565	13.3333			0.3382	0			0.0552	0			11.2333	13.3333			0.0036228	0
	3.6201	0			0.6349	3.3333			5.0044	13.3333			1.2455	0			3.8535	3.3333			16.1623	13.3333			0.0552	0			0.5826	3.3333			10.5024	13.3333
	8.6656	40			0.6349	0			5.0044	16.6667			24.4296	40			0.7079	0			16.1623	16.6667			21.7715	40			0.017	0			10.5024	16.6667
	8.6656	20			0.6349	0			2.1827	6.6667			24.4296	20			0.1408	0			2.0236	6.6667			21.7715	20			0.0005803	0			0.1522	6.6667
	4.4502	0			0.6349	0			2.1827	3.3333			4.0809	0			0.0546	0			2.0236	3.3333			0.6563	0			8.0103e-05	0			0.1522	3.3333
	4.4502	0							2.1827	0			4.0809	0							0.4425	0			0.6563	0							0.0063528	0
	4.4502	0							2.1827	0			1.2161	0							0.4425	0			0.0526	0							0.0063528	0
	4.4502	0							1.6667	25			1.2161	0							13.4997	25			0.0526	0							7.4544	25
	3.4119	30							1.6667	15			39.9662	30							13.4997	15			43.7809	30							7.4544	15
	3.4119	15							1.6667	0			39.9662	15							1.4975	0			43.7809	15							0.0812	0
	3.4119	10							1.6667	0			10.1128	10							1.4975	0			4.2179	10							0.0812	0
	3.4119	10							1.6667	0			10.1128	10							0.3368	0			4.2179	10							0.0035908	0
	3.4119	0							1.6667	0			3.1813	0							0.3368	0			0.391	0							0.0035908	0
	3.4119	0							1.0296	0			3.1813	0							1.7074	0			0.391	0							0.1068	0
	2.7713	10							1.0296	0			5.1468	10							1.7074	0			1.0617	10							0.1068	0
	2.7713	3.3333							1.0296	0			5.1468	3.3333							0.2981	0			1.0617	3.3333							0.0027818	0
	5.4629	36.6667							1.0296	0			30.42	36.6667							0.2981	0			30.5636	36.6667							0.0027818	0
	5.4629	46.6667							3.1214	6.6667			30.42	46.6667							14.0557	6.6667			30.5636	46.6667							8.0576	6.6667
	3.6201	13.3333							2.3172	3.3333			1.4186	13.3333							1.0872	3.3333			0.0725	13.3333							0.0416	3.3333
	3.6201	10							2.3172	0			1.4186	10							1.0872	0			0.0725	10							0.0416	0
	3.6201	0							2.3172	3.3333			1.2455	0							0.3958	3.3333			0.0552	0							0.0050319	3.3333
	3.6201	0							2.3172	0			1.2455	0							0.3958	0			0.0552	0							0.0050319	0
	8.6656	33.3333							2.3172	0			24.4296	33.3333							0.3382	0			21.7715	33.3333							0.0036228	0
	8.6656	23.3333							2.3172	0			24.4296	23.3333							0.3382	0			21.7715	23.3333							0.0036228	0
	4.4502	3.3333							5.0044	13.3333			4.0809	3.3333							16.1623	13.3333			0.6563	3.3333							10.5024	13.3333
	4.4502	6.6667							5.0044	10			4.0809	6.6667							16.1623	10			0.6563	6.6667							10.5024	10
	4.4502	0							2.1827	3.3333			1.2161	0							2.0236	3.3333			0.0526	0							0.1522	3.3333
	4.4502	0							2.1827	0			1.2161	0							2.0236	0			0.0526	0							0.1522	0
	3.4119	40							2.1827	0			39.9662	40							0.4425	0			43.7809	40							0.0063528	0
	3.4119	20							2.1827	0			39.9662	20							0.4425	0			43.7809	20							0.0063528	0
	3.4119	15							1.6667	20			10.1128	15							13.4997	20			4.2179	15							7.4544	20
	3.4119	10							1.6667	10			10.1128	10							13.4997	10			4.2179	10							7.4544	10
	3.4119	0							1.6667	0			3.1813	0							1.4975	0			0.391	0							0.0812	0
	3.4119	0							1.6667	0			3.1813	0							1.4975	0			0.391	0							0.0812	0
	3.2154	58.3333							1.6667	0			32.8373	58.3333							0.3368	0			34.0569	58.3333							0.0035908	0
	3.2154	16.6667							1.6667	0			7.4639	16.6667							0.3368	0			2.2806	16.6667							0.0035908	0
	3.2154	0							1.0296	0			3.7525	0							1.7074	0			0.5513	0							0.1068	0
	13.5497	16.6667							1.0296	0			35.8441	16.6667							1.7074	0			38.2817	16.6667							0.1068	0
	13.5497	10							1.0296	0			35.8441	10							0.2981	0			38.2817	10							0.0027818	0
	4.1959	13.3333							1.0296	0			8.309	13.3333							0.2981	0			2.8376	13.3333							0.0027818	0
	4.1959	6.6667							3.1214	13.3333			8.309	6.6667							14.0557	13.3333			2.8376	6.6667							8.0576	13.3333
	4.1959	0							3.1214	20			2.4551	0							14.0557	20			0.2278	0							8.0576	20
	4.1959	0							2.3172	0			2.4551	0							1.0872	0			0.2278	0							0.0416	0
	6.3177	13.3333							2.3172	0			35.2964	13.3333							1.0872	0			37.524	13.3333							0.0416	0
	6.3177	10							2.3172	0			35.2964	10							0.3958	0			37.524	10							0.0050319	0
	4.4502	6.6667							2.3172	0			5.2433	6.6667							0.3958	0			1.1033	6.6667							0.0050319	0
	4.4502	13.3333							2.3172	0			5.2433	13.3333							0.3382	0			1.1033	13.3333							0.0036228	0
	4.4502	0							2.3172	0			2.2974	0							0.3382	0			0.1984	0							0.0036228	0
	4.4502	0							5.0044	10			2.2974	0							16.1623	10			0.1984	0							10.5024	10
	4.4502	0							5.0044	20			1.9047	0							16.1623	20			0.1342	0							10.5024	20
	4.4502	0							2.1827	3.3333			1.9047	0							2.0236	3.3333			0.1342	0							0.1522	3.3333
	3.2154	43.75							2.1827	0			32.8373	43.75							2.0236	0			34.0569	43.75							0.1522	0
	3.2154	25							2.1827	0			7.4639	25							0.4425	0			2.2806	25							0.0063528	0
	13.5497	30							2.1827	0			35.8441	30							0.4425	0			38.2817	30							0.0063528	0
	13.5497	23.3333							1.6667	25			35.8441	23.3333							13.4997	25			38.2817	23.3333							7.4544	25
	4.1959	30							1.6667	10			8.309	30							13.4997	10			2.8376	30							7.4544	10
	4.1959	0							1.6667	0			8.309	0							1.4975	0			2.8376	0							0.0812	0
	4.1959	0							1.6667	0			2.4551	0							1.4975	0			0.2278	0							0.0812	0
	4.1959	0							1.6667	0			2.4551	0							0.3368	0			0.2278	0							0.0035908	0
	6.3177	10							1.6667	0			35.2964	10							0.3368	0			37.524	10							0.0035908	0
	4.4502	23.3333							1.0296	0			5.2433	23.3333							1.7074	0			1.1033	23.3333							0.1068	0
	4.4502	13.3333							1.0296	0			5.2433	13.3333							1.7074	0			1.1033	13.3333							0.1068	0
	4.4502	0							1.0296	0			2.2974	0							0.2981	0			0.1984	0							0.0027818	0
	4.4502	0							1.0296	0			2.2974	0							0.2981	0			0.1984	0							0.0027818	0
	4.4502	0							3.1214	10			1.9047	0							14.0557	10			0.1342	0							8.0576	10
	4.4502	0							3.1214	6.6667			1.9047	0							14.0557	6.6667			0.1342	0							8.0576	6.6667
	3.2154	28							2.3172	0			32.8373	28							1.0872	0			34.0569	28							0.0416	0
	3.2154	4							2.3172	0			3.7525	4							1.0872	0			0.5513	4							0.0416	0
	13.5497	46.6667							2.3172	0			35.8441	46.6667							0.3958	0			38.2817	46.6667							0.0050319	0
	4.1959	20							2.3172	0			8.309	20							0.3958	0			2.8376	20							0.0050319	0
	4.1959	16.6667							2.3172	0			8.309	16.6667							0.3382	0			2.8376	16.6667							0.0036228	0
	4.1959	23.3333							2.3172	0			2.4551	23.3333							0.3382	0			0.2278	23.3333							0.0036228	0
	4.1959	6.6667							5.0044	20			2.4551	6.6667							16.1623	20			0.2278	6.6667							10.5024	20
	6.3177	46.6667							5.0044	26.6667			35.2964	46.6667							16.1623	26.6667			37.524	46.6667							10.5024	26.6667
	6.3177	46.6667							2.1827	0			35.2964	46.6667							2.0236	0			37.524	46.6667							0.1522	0
	4.4502	20							2.1827	0			5.2433	20							2.0236	0			1.1033	20							0.1522	0
	4.4502	20							2.1827	0			5.2433	20							0.4425	0			1.1033	20							0.0063528	0
	4.4502	3.3333							2.1827	0			2.2974	3.3333							0.4425	0			0.1984	3.3333							0.0063528	0
	4.4502	3.3333							1.6667	20			2.2974	3.3333							13.4997	20			0.1984	3.3333							7.4544	20
	4.4502	0							1.6667	10			1.9047	0							13.4997	10			0.1342	0							7.4544	10
	4.4502	0							1.6667	0			1.9047	0							1.4975	0			0.1342	0							0.0812	0
	10.5599	36.6667							1.6667	5			43.9047	36.6667							1.4975	5			48.6606	36.6667							0.0812	5
	0.6952	16.6667							1.6667	0			16.7565	16.6667							0.3368	0			11.2333	16.6667							0.0035908	0
	0.6349	3.3333							1.6667	0			3.8535	3.3333							0.3368	0			0.5826	3.3333							0.0035908	0
	0.6349	0							1.0296	0			0.7079	0							1.7074	0			0.017	0							0.1068	0
	0.6349	0							1.0296	0			0.1408	0							1.7074	0			0.0005803	0							0.1068	0
	0.6349	0							1.0296	0			0.0546	0							0.2981	0			8.0103e-05	0							0.0027818	0
	10.5599	33.3333							1.0296	0			43.9047	33.3333							0.2981	0			48.6606	33.3333							0.0027818	0
	0.6952	23.3333							3.1214	13.3333			16.7565	23.3333							14.0557	13.3333			11.2333	23.3333							8.0576	13.3333
	0.6349	10							3.1214	10			3.8535	10							14.0557	10			0.5826	10							8.0576	10
	0.6349	3.3333							2.3172	0			0.7079	3.3333							1.0872	0			0.017	3.3333							0.0416	0
	0.6349	0							2.3172	0			0.1408	0							1.0872	0			0.0005803	0							0.0416	0
	0.6349	0							2.3172	0			0.0546	0							0.3958	0			8.0103e-05	0							0.0050319	0
									2.3172	0											0.3958	0											0.0050319	0
									2.3172	0											0.3382	0											0.0036228	0
									2.3172	0											0.3382	0											0.0036228	0
									5.0044	13.3333											16.1623	13.3333											10.5024	13.3333
									5.0044	10											16.1623	10											10.5024	10
									2.1827	3.3333											2.0236	3.3333											0.1522	3.3333
									2.1827	6.6667											2.0236	6.6667											0.1522	6.6667
									2.1827	0											0.4425	0											0.0063528	0
									2.1827	0											0.4425	0											0.0063528	0
									1.6667	30											13.4997	30											7.4544	30
									1.6667	25											13.4997	25											7.4544	25
									1.6667	0											1.4975	0											0.0812	0
									1.6667	0											1.4975	0											0.0812	0
									1.6667	0											0.3368	0											0.0035908	0
									1.6667	0											0.3368	0											0.0035908	0
									8.1854	13.3333											29.987	13.3333											29.9313	13.3333
									8.1854	6.6667											29.987	6.6667											29.9313	6.6667
									2.7713	10											5.1468	10											1.0617	10
									2.7713	6.6667											5.1468	6.6667											1.0617	6.6667
									5.4629	13.3333											30.42	13.3333											30.5636	13.3333
									5.4629	10											30.42	10											30.5636	10
									3.6201	13.3333											3.4929	13.3333											0.4749	13.3333
									3.6201	10											3.4929	10											0.4749	10
									3.6201	0											1.4186	0											0.0725	0
									3.6201	0											1.4186	0											0.0725	0
									3.6201	0											1.2455	0											0.0552	0
									3.6201	0											1.2455	0											0.0552	0
									8.6656	30											24.4296	30											21.7715	30
									8.6656	26.6667											24.4296	26.6667											21.7715	26.6667
									4.4502	3.3333											4.0809	3.3333											0.6563	3.3333
									4.4502	3.3333											4.0809	3.3333											0.6563	3.3333
									4.4502	0											1.2161	0											0.0526	0
									4.4502	0											1.2161	0											0.0526	0
									3.4119	50											39.9662	50											43.7809	50
									3.4119	20											39.9662	20											43.7809	20
									3.4119	10											10.1128	10											4.2179	10
									3.4119	10											10.1128	10											4.2179	10
									3.4119	0											3.1813	0											0.391	0
									3.4119	0											3.1813	0											0.391	0
									8.1854	16.6667											29.987	16.6667											29.9313	16.6667
									8.1854	10											29.987	10											29.9313	10
									2.7713	16.6667											5.1468	16.6667											1.0617	16.6667
									2.7713	10											5.1468	10											1.0617	10
									5.4629	26.6667											30.42	26.6667											30.5636	26.6667
									5.4629	20											30.42	20											30.5636	20
									3.6201	6.6667											3.4929	6.6667											0.4749	6.6667
									3.6201	6.6667											3.4929	6.6667											0.4749	6.6667
									3.6201	0											1.4186	0											0.0725	0
									3.6201	0											1.4186	0											0.0725	0
									3.6201	0											1.2455	0											0.0552	0
									3.6201	0											1.2455	0											0.0552	0
									8.6656	40											24.4296	40											21.7715	40
									8.6656	20											24.4296	20											21.7715	20
									4.4502	0											4.0809	0											0.6563	0
									4.4502	0											4.0809	0											0.6563	0
									4.4502	0											1.2161	0											0.0526	0
									4.4502	0											1.2161	0											0.0526	0
									3.4119	30											39.9662	30											43.7809	30
									3.4119	15											39.9662	15											43.7809	15
									3.4119	10											10.1128	10											4.2179	10
									3.4119	10											10.1128	10											4.2179	10
									3.4119	0											3.1813	0											0.391	0
									3.4119	0											3.1813	0											0.391	0
									2.7713	10											5.1468	10											1.0617	10
									2.7713	3.3333											5.1468	3.3333											1.0617	3.3333
									5.4629	36.6667											30.42	36.6667											30.5636	36.6667
									5.4629	46.6667											30.42	46.6667											30.5636	46.6667
									3.6201	13.3333											1.4186	13.3333											0.0725	13.3333
									3.6201	10											1.4186	10											0.0725	10
									3.6201	0											1.2455	0											0.0552	0
									3.6201	0											1.2455	0											0.0552	0
									8.6656	33.3333											24.4296	33.3333											21.7715	33.3333
									8.6656	23.3333											24.4296	23.3333											21.7715	23.3333
									4.4502	3.3333											4.0809	3.3333											0.6563	3.3333
									4.4502	6.6667											4.0809	6.6667											0.6563	6.6667
									4.4502	0											1.2161	0											0.0526	0
									4.4502	0											1.2161	0											0.0526	0
									3.4119	40											39.9662	40											43.7809	40
									3.4119	20											39.9662	20											43.7809	20
									3.4119	15											10.1128	15											4.2179	15
									3.4119	10											10.1128	10											4.2179	10
									3.4119	0											3.1813	0											0.391	0
									3.4119	0											3.1813	0											0.391	0
									8.1854	33.3333											29.987	33.3333											29.9313	33.3333
									8.1854	12.9032											29.987	12.9032											29.9313	12.9032
									2.7713	13.3333											5.1468	13.3333											1.0617	13.3333
									2.7713	3.3333											5.1468	3.3333											1.0617	3.3333
									2.7713	0											1.3895	0											0.0694	0
									2.7713	0											1.3895	0											0.0694	0
									5.4629	36.6667											30.42	36.6667											30.5636	36.6667
									3.6201	13.3333											3.4929	13.3333											0.4749	13.3333
									3.6201	3.3333											3.4929	3.3333											0.4749	3.3333
									3.6201	0											1.4186	0											0.0725	0
									3.6201	0											1.4186	0											0.0725	0
									3.6201	0											1.2455	0											0.0552	0
									3.6201	0											1.2455	0											0.0552	0
									8.6656	36.6667											24.4296	36.6667											21.7715	36.6667
									8.6656	53.3333											24.4296	53.3333											21.7715	53.3333
									4.4502	3.3333											4.0809	3.3333											0.6563	3.3333
									4.4502	3.3333											4.0809	3.3333											0.6563	3.3333
									4.4502	0											1.2161	0											0.0526	0
									4.4502	0											1.2161	0											0.0526	0
									3.4119	50											39.9662	50											43.7809	50
									3.4119	45											39.9662	45											43.7809	45
									3.4119	10											10.1128	10											4.2179	10
									3.4119	10											10.1128	10											4.2179	10
									3.4119	0											3.1813	0											0.391	0
									3.4119	0											3.1813	0											0.391	0
									8.1854	16.6667											29.987	16.6667											29.9313	16.6667
									8.1854	16.6667											29.987	16.6667											29.9313	16.6667
									2.7713	10											5.1468	10											1.0617	10
									2.7713	3.3333											5.1468	3.3333											1.0617	3.3333
									5.4629	46.6667											30.42	46.6667											30.5636	46.6667
									5.4629	56.6667											30.42	56.6667											30.5636	56.6667
									3.6201	0											3.4929	0											0.4749	0
									3.6201	0											3.4929	0											0.4749	0
									3.6201	0											1.4186	0											0.0725	0
									3.6201	0											1.4186	0											0.0725	0
									3.6201	0											1.2455	0											0.0552	0
									3.6201	0											1.2455	0											0.0552	0
									8.6656	33.3333											24.4296	33.3333											21.7715	33.3333
									8.6656	36.6667											24.4296	36.6667											21.7715	36.6667
									4.4502	3.3333											4.0809	3.3333											0.6563	3.3333
									4.4502	6.6667											4.0809	6.6667											0.6563	6.6667
									4.4502	0											1.2161	0											0.0526	0
									4.4502	0											1.2161	0											0.0526	0
									3.4119	50											39.9662	50											43.7809	50
									3.4119	40											39.9662	40											43.7809	40
									3.4119	10											10.1128	10											4.2179	10
									3.4119	15											10.1128	15											4.2179	15
									3.4119	0											3.1813	0											0.391	0
									3.4119	0											3.1813	0											0.391	0
									3.2154	58.3333											32.8373	58.3333											34.0569	58.3333
									3.2154	16.6667											7.4639	16.6667											2.2806	16.6667
									3.2154	0											3.7525	0											0.5513	0
									13.5497	16.6667											35.8441	16.6667											38.2817	16.6667
									13.5497	10											35.8441	10											38.2817	10
									4.1959	13.3333											8.309	13.3333											2.8376	13.3333
									4.1959	6.6667											8.309	6.6667											2.8376	6.6667
									4.1959	0											2.4551	0											0.2278	0
									4.1959	0											2.4551	0											0.2278	0
									6.3177	13.3333											35.2964	13.3333											37.524	13.3333
									6.3177	10											35.2964	10											37.524	10
									4.4502	6.6667											5.2433	6.6667											1.1033	6.6667
									4.4502	13.3333											5.2433	13.3333											1.1033	13.3333
									4.4502	0											2.2974	0											0.1984	0
									4.4502	0											2.2974	0											0.1984	0
									4.4502	0											1.9047	0											0.1342	0
									4.4502	0											1.9047	0											0.1342	0
									3.2154	43.75											32.8373	43.75											34.0569	43.75
									3.2154	25											7.4639	25											2.2806	25
									13.5497	30											35.8441	30											38.2817	30
									13.5497	23.3333											35.8441	23.3333											38.2817	23.3333
									4.1959	30											8.309	30											2.8376	30
									4.1959	0											8.309	0											2.8376	0
									4.1959	0											2.4551	0											0.2278	0
									4.1959	0											2.4551	0											0.2278	0
									6.3177	10											35.2964	10											37.524	10
									4.4502	23.3333											5.2433	23.3333											1.1033	23.3333
									4.4502	13.3333											5.2433	13.3333											1.1033	13.3333
									4.4502	0											2.2974	0											0.1984	0
									4.4502	0											2.2974	0											0.1984	0
									4.4502	0											1.9047	0											0.1342	0
									4.4502	0											1.9047	0											0.1342	0
									3.2154	28											32.8373	28											34.0569	28
									3.2154	4											3.7525	4											0.5513	4
									13.5497	46.6667											35.8441	46.6667											38.2817	46.6667
									4.1959	20											8.309	20											2.8376	20
									4.1959	16.6667											8.309	16.6667											2.8376	16.6667
									4.1959	23.3333											2.4551	23.3333											0.2278	23.3333
									4.1959	6.6667											2.4551	6.6667											0.2278	6.6667
									6.3177	46.6667											35.2964	46.6667											37.524	46.6667
									6.3177	46.6667											35.2964	46.6667											37.524	46.6667
									4.4502	20											5.2433	20											1.1033	20
									4.4502	20											5.2433	20											1.1033	20
									4.4502	3.3333											2.2974	3.3333											0.1984	3.3333
									4.4502	3.3333											2.2974	3.3333											0.1984	3.3333
									4.4502	0											1.9047	0											0.1342	0
									4.4502	0											1.9047	0											0.1342	0
									3.2154	33.3333											32.8373	33.3333											34.0569	33.3333
									3.2154	11.6667											7.4639	11.6667											2.2806	11.6667
									3.2154	0											3.7525	0											0.5513	0
									13.5497	20											35.8441	20											38.2817	20
									13.5497	26.6667											35.8441	26.6667											38.2817	26.6667
									4.1959	13.3333											8.309	13.3333											2.8376	13.3333
									4.1959	6.6667											8.309	6.6667											2.8376	6.6667
									4.1959	0											2.4551	0											0.2278	0
									4.1959	0											2.4551	0											0.2278	0
									4.4502	0											5.2433	0											1.1033	0
									4.4502	0											5.2433	0											1.1033	0
									4.4502	0											2.2974	0											0.1984	0
									4.4502	0											2.2974	0											0.1984	0
									4.4502	0											1.9047	0											0.1342	0
									4.4502	0											1.9047	0											0.1342	0
									3.2154	18.3333											32.8373	18.3333											34.0569	18.3333
									3.2154	0											3.7525	0											0.5513	0
									13.5497	26.6667											35.8441	26.6667											38.2817	26.6667
									13.5497	23.3333											35.8441	23.3333											38.2817	23.3333
									4.1959	20											8.309	20											2.8376	20
									4.1959	6.6667											8.309	6.6667											2.8376	6.6667
									4.1959	10											2.4551	10											0.2278	10
									4.1959	3.3333											2.4551	3.3333											0.2278	3.3333
									6.3177	43.3333											35.2964	43.3333											37.524	43.3333
									6.3177	36.6667											35.2964	36.6667											37.524	36.6667
									4.4502	6.6667											5.2433	6.6667											1.1033	6.6667
									4.4502	13.3333											5.2433	13.3333											1.1033	13.3333
									4.4502	0											2.2974	0											0.1984	0
									4.4502	0											2.2974	0											0.1984	0
									4.4502	0											1.9047	0											0.1342	0
									4.4502	0											1.9047	0											0.1342	0
									10.5599	36.6667											43.9047	36.6667											48.6606	36.6667
									0.6952	16.6667											16.7565	16.6667											11.2333	16.6667
									0.6349	3.3333											3.8535	3.3333											0.5826	3.3333
									0.6349	0											0.7079	0											0.017	0
									0.6349	0											0.1408	0											0.0005803	0
									0.6349	0											0.0546	0											8.0103e-05	0
									10.5599	33.3333											43.9047	33.3333											48.6606	33.3333
									0.6952	23.3333											16.7565	23.3333											11.2333	23.3333
									0.6349	10											3.8535	10											0.5826	10
									0.6349	3.3333											0.7079	3.3333											0.017	3.3333
									0.6349	0											0.1408	0											0.0005803	0
									0.6349	0											0.0546	0											8.0103e-05	0
									10.5599	36.6667											43.9047	36.6667											48.6606	36.6667
									0.6952	10											16.7565	10											11.2333	10
									0.6349	0											3.8535	0											0.5826	0
									0.6349	6.6667											0.7079	6.6667											0.017	6.6667
									0.6349	0											0.1408	0											0.0005803	0
									0.6349	0											0.0546	0											8.0103e-05	0
									10.5599	40											43.9047	40											48.6606	40
									0.6952	13.3333											16.7565	13.3333											11.2333	13.3333
									0.6349	3.3333											3.8535	3.3333											0.5826	3.3333
									0.6349	0											0.7079	0											0.017	0
									0.6349	0											0.1408	0											0.0005803	0
									0.6349	0											0.0546	0											8.0103e-05	0

## Sheet: Fig. S3
Fig. S3b	LTDD	logRR
	1168.03	1.02803
	1168.03	1.44876
	1168.03	1.30776
	1168.03	1.5209
	1168.03	1.33935
	1168.03	1.18327
	1168.03	1.38062
	1168.03	1.20862
	0	1.77815
	0	1.38021
	0	1.81124
	0	1.84042
	0	2.29059
	161.977	0.845098
	161.977	1.55023
	161.977	2.42284
	161.977	3.40767
	0	4.31387
	0	4.21219
	0	1.82607
	43.3576	2.12222
	48.7808	2.15381
	43.3576	0.261521
	48.7808	0.378635
	43.3576	0.989005
	48.7808	0.87986
	43.3576	2.22684
	48.7808	2.54268
	673.4	2.34386
	48.7808	0.857038
	673.4	0.539504
	48.7808	-0.285025
	673.4	-0.082375
	48.7808	-0.176091
	82.5076	2.50651
	82.5076	0.370666
	673.4	0.653213
	387.59	1.11948
	387.59	2.44399
	387.59	1.0227
	387.59	-0.0107386
	387.59	0.430876
	376.814	1.49831
	376.814	2.5617
	387.59	2.4257
	379.118	2.01912
	376.814	0.0532455
	376.814	0.169751
	387.59	0.143422
	379.118	0.240332
	376.814	0.676694
	376.814	1.04467
	387.59	1.17367
	379.118	0.87986
	376.814	1.88179
	376.814	2.61062
	387.59	2.43063
	379.118	2.1113
	376.814	0.444121
	376.814	0.747052
	387.59	0.96928
	673.4	0.701083
	376.814	-0.0290382
	387.59	0.131518
	673.4	-0.261445
	376.814	0.0255541
	387.59	0.0942699
	45.78	2.74036
	53.0466	3.13481
	45.78	0.10067
	53.0466	0.724632
	45.78	1.09108
	53.0466	1.25123
	45.78	1.39926
	53.0466	2.1839
	53.0466	1.12041
	53.0466	-0.0944128
	53.0466	-0.372386
	400.838	2.82866
	410.669	2.75435
	410.669	3.11959
	410.669	2.08991
	400.838	1.39415
	410.669	1.35511
	410.669	1.80559
	410.669	-0.185637
	410.669	0.741325
	400.838	1.04467
	410.669	1.11115
	410.669	1.20412
	410.669	0.79588
	400.838	3.08708
	410.669	2.92625
	410.669	2.83227
	410.669	2.13415
	400.838	1.01458
	410.669	1.09649
	410.669	1.49102
	400.838	-0.110578
	410.669	-0.0213366
	410.669	0.146913
	410.669	-0.31197
	400.838	-0.176091
	410.669	-0.120574
	410.669	0.0942699
	410.669	-0.196295
	489.015	0.0182706
	489.015	0.485807
	534.912	2.19728
	488.334	2.22789
	489.015	2.38739
	534.912	0.18234
	488.334	0.143422
	489.015	0.251056
	534.912	1.14354
	488.334	0.778151
	489.015	1.23469
	673.4	0.753328
	534.912	2.55872
	488.334	2.65065
	489.015	2.53142
	673.4	2.22834
	534.912	1.04427
	489.015	1.16246
	673.4	0.723676
	534.912	-0.0321998
	534.912	0.320335
	736.027	2.22272
	736.027	0.240332
	736.027	1.05754
	488.334	0.843582
	488.334	-0.298484
	488.334	-0.342423
	723.215	2.32531
	723.215	0.281725
	723.215	0.977724
	723.215	2.50091
	723.215	0.607324
	723.215	0.0915739
	723.215	-0.138303
	687.471	2.87795
	688.273	2.81723
	688.273	3.1745
	687.471	1.78811
	688.273	1.93119
	688.273	2.20963
	687.471	1.53677
	688.273	1.49601
	688.273	1.52396
	687.471	2.61981
	688.273	2.7008
	688.273	2.98463
	687.471	1.7084
	688.273	1.89399
	688.273	2.41514
	687.471	0.0702175
	688.273	-0.000393027
	688.273	0.0887009
	687.471	0.922395
	688.273	0.937852
	688.273	0.688312
	673.322	2.28892
	673.4	2.2266
	673.322	2.21085
	539.471	1.79934
	542.621	2.25285
	673.4	2.11059
	673.322	2.22272
	673.4	2
	673.322	2.30535
	673.4	2.11227
	673.322	0.663578
	673.4	-0.0193052
	673.322	0.194575
	539.471	-0.0606978
	542.621	0.337242
	673.4	0.129634
	673.322	0.229337
	673.4	-0.0193052
	673.322	0.530367
	673.4	0
	673.322	1.05115
	673.4	0.778151
	673.322	1.09108
	539.471	0.79588
	542.621	1.01773
	673.4	0.933656
	673.322	1.12494
	673.322	1.18799
	673.322	2.52349
	673.4	2.3115
	673.322	2.2337
	539.471	2.12445
	542.621	2.42352
	673.4	2.23766
	673.322	2.4328
	673.322	2.49324
	673.322	0.979393
	673.4	0.50779
	673.322	0.709435
	539.471	0.612525
	542.621	1.00631
	673.322	1.17326
	43.3576	0.656729
	673.322	1.10489
	673.322	-0.0492416
	673.322	-0.034533
	539.471	0.12685
	542.621	0.00527134
	673.322	0.0937954
	43.3576	-0.23501
	673.322	0.0339908
	673.322	-0.0713559
	673.322	0.463757
	542.621	0.162727
	673.322	0.746304
	43.3576	-0.120574
	673.322	0.560667
	10.1895	0.131279
	11.6202	0.231949
	18.2687	0.554881
	10.1895	1.59852
	11.6202	2.00246
	18.2687	2.7953
	15.8717	2.50269
	46.1628	0.90309
	32.5846	-0.477121
	28.5408	-0.176091
	52.1993	1.77815
	18.2687	1.02803
	46.7602	1.10266
	15.8717	1.33579
	38.1536	0.947356
	41.4145	1.01991
	52.1993	1.49198
	46.7602	1.27632
	10.1895	0.553303
	11.6202	0.913767
	18.2687	1.15884
	15.8717	1.14379
	38.1536	0.993097
	41.4145	0.653584
	52.1993	0.607455
	46.7602	0.489201
	10.1895	1.24132
	11.6202	1.09409
	18.2687	1.14981
	15.8717	1.0918
	46.1628	0.0483047
	32.5846	-0.385351
	28.5408	0.650365
	38.1536	-0.0543577
	41.4145	0.0917704
	52.1993	1.72379
	42.0027	0.382335
	30.1691	0.111974
	26.3169	-0.230449
	35.3135	-0.189056
	38.8222	0.260913
	48.0197	1.18951
	42.6693	2.07769
	42.5754	1.58446
	159.473	0.90309
	174.306	0.769551
	46.1628	1.74861
	32.5846	1.91738
	28.5408	2.24571
	38.1536	2.05752
	52.1993	2.31603
	46.7602	1.90397
	41.4145	1.50442
	42.0027	2.06192
	30.1691	2.125
	26.3169	2.37879
	35.3135	2.4255
	38.8222	1.54708
	48.0197	2.45751
	42.6693	1.92246
	42.5754	2.29601
	159.473	1.98495
	174.306	1.63727
	169.074	1.55138
	42.0027	0.954243
	30.1691	0.425969
	26.3169	1.18564
	48.0197	1.20412
	174.306	0.726999
	42.6693	1.33579
	169.074	0.985277
	42.5754	1.01424
	35.3135	0.918661
	38.8222	0.738261
	48.0197	1.14199
	42.6693	1.67263
	42.5754	2.11089
	159.473	1.69689
	174.306	1.10483
	169.074	0.812618
	159.869	1.76863
	35.3135	1.18074
	38.8222	0.859185
	48.0197	0.889948
	42.6693	0.724906
	42.5754	1.60787
	159.473	1.01976
	174.306	0.662395
	169.074	0.775638
	8.9499	0.60206
	3.79275	0.632874
	3.55967	0.650365
	6.673	0.450792
	7.48959	0.614649
	10.0426	1.58579
	8.9499	2.25272
	3.79275	2.2736
	3.55967	2.448
	7.48959	1.75649
	10.0426	2.22948
	7.71203	1.69282
	8.9499	0.823909
	3.79275	0.884607
	3.55967	1.05436
	10.0426	0.90309
	7.71203	0.801632
	7.48959	0.866784
	10.0426	0.654917
	7.71203	0.544068
	7.48959	1.02845
	10.0426	0.503581
	7.71203	0.304358
	17.0935	0.450792
	11.2956	0.349335
	10.441	0.260913
	18.0443	0.288065
	21.0022	0.595626
	20.7345	1.86992
	17.9775	1.91319
	17.0935	2.13877
	11.2956	2.31885
	10.441	2.4266
	21.0022	1.98068
	25.0084	2.83126
	20.7345	1.52135
	17.9775	1.58561
	17.0935	0.970037
	11.2956	1.02803
	10.441	0.60206
	25.0084	1.727
	20.7345	1.67517
	17.9775	1.68425
	21.0022	1.17055
	25.0084	1.92597
	20.7345	1.64109
	17.9775	1.47436
	21.0022	0.748784
	25.0084	0.723013
	20.7345	0.455431
	17.9775	1.11124
	568.917	1.26717
	608.487	1.42325
	599.043	1.84198
	568.917	1.10266
	608.487	1.11115
	599.043	1.09108
	568.917	1.39794
	608.487	1.73312
	599.043	1.63101
	518.683	1.21748
	563.139	2.12222
	549.981	2.03941
	518.683	0.981517
	563.139	1.40654
	549.981	1.16879
	518.683	1.225
	563.139	1.98446
	549.981	1.82627
	518.683	0.667453
	563.139	0.78533
	549.981	0.681241
	518.683	0.0559313
	563.139	0.645726
	549.981	0.518532
	518.683	0.956095
	563.139	1.21647
	549.981	1.28832
	518.683	2.31953
	563.139	2.04261
	549.981	2.06307
	568.917	0.783546
	608.487	0.342423
	599.043	0.71391
	568.917	0.651698
	608.487	0.332075
	599.043	0.468647
	568.917	0.835447
	608.487	1.05115
	599.043	1.10942
	568.917	2.41046
	608.487	1.81088
	599.043	1.88399
	949.557	1.27875
	998.342	1.55023
	1007.28	1.68574
	949.557	0.860338
	998.342	0.740363
	1007.28	0.684247
	949.557	2.12504
	998.342	1.97634
	1007.28	1.84359
	949.557	0.40654
	998.342	0.352183
	1007.28	0.556303
	949.557	-0.0790594
	998.342	0.0292452
	1007.28	0.159888
	949.557	0.996646
	998.342	0.923483
	1007.28	1.36678
	949.557	2.1401
	998.342	2.23823
	1007.28	2.04669
	530.522	1.23045
	577.609	1.60206
	559.809	1.90849
	530.522	0.898542
	577.609	0.898542
	559.809	1.14613
	530.522	1.3862
	577.609	1.67489
	559.809	1.56927
	530.522	0.64836
	577.609	0.676694
	559.809	0.857332
	530.522	0.107698
	577.609	0.271632
	559.809	0.363252
	530.522	0.761118
	577.609	0.809041
	559.809	0.9847
	530.522	2.27075
	577.609	2.25752
	559.809	2.28896
	547.045	1.04727
	503.293	0.732394
	547.045	0.452763
	503.293	0.512523
	599.569	0.933656
	683.174	1.12764
	632.023	0.772077
	683.174	1.49894
	632.023	1.69527
	683.174	1.09153
	632.023	1.41497
	683.174	1.5682
	632.023	1.63347
	683.174	1.95601
	632.023	2.01419
	683.174	1.15415
	632.023	0.582755
	503.293	0.0367228
	503.293	0.332438
	599.569	1.01178
	556.371	0.985651
	599.569	0.850431
	556.371	0.504655
	556.371	1.08517
	599.569	1.43861
	556.371	1.50474
	599.569	0.942008
	556.371	1.03451
	599.569	1.89487
	556.371	1.86923
	599.569	1.84359
	556.371	2.06493
	599.569	0.592515
	556.371	0.31037
	556.371	-0.0543577
	556.371	-0.39794
	1005.46	0.767156
	944.35	0.917768
	1005.46	0.713073
	944.35	0.221483
	1005.46	1.11394
	944.35	1.21528
	1005.46	2.02094
	944.35	1.83096
	1005.46	1.42482
	944.35	0.60206
	1005.46	1.38021
	944.35	1.60206
	1005.46	2.10759
	944.35	2.52603
	1005.46	0.606755
	944.35	0.691351
	944.35	0.371611
	944.35	0
	683.174	0.985651
	632.023	1.12872
	683.174	0.905721
	632.023	0.207734
	547.045	1.30284
	503.293	1.33075
	547.045	1.70498
	503.293	1.27318
	547.045	1.30061
	503.293	1.53733
	547.045	1.97772
	503.293	1.50515
	547.045	1.91437
	503.293	1.91384
	547.045	0.990455
	503.293	0.860989
	632.023	0.325854
	632.023	-0.09691
	559.737	0.683497
	523.561	0.625827
	559.737	0.724479
	523.561	0.257949
	559.737	1.15886
	523.561	0.79588
	559.737	1.33091
	523.561	1.13373
	559.737	1.02436
	523.561	1.01719
	559.737	1.82282
	523.561	1.89763
	559.737	2.20403
	523.561	1.9989
	559.737	0.876318
	523.561	0.0696359
	523.561	0.0248236
	523.561	-0.30103
	547.232	0.729897
	1446.09	1.26324
	1446.09	1.89103
	414.242	1.53924
	618.492	1.18123
	0	2.04792
	327.846	0.851492
	327.846	0.587582
	327.846	0.649771
	327.846	2.10037
	327.846	2.04402
	327.846	2.16237
	327.846	1.11394
	327.846	0.60206
	327.846	0.845098
	327.846	0.00889147
	327.846	0.135024
	327.846	0.118205
	327.846	1.16237
	327.846	1.02531
	327.846	1.16633
	433.241	1.10721
	60.4777	0.586968
	433.241	0.813461
	60.4777	0.822482
	60.4777	2.08517
	433.241	2.31457
	60.4777	2.04271
	60.4777	0.653213
	60.4777	0.778151
	254.817	0.195609
	60.4777	0.108898
	60.4777	0.180212
	254.817	1.17026
	60.4777	1.08873
	60.4777	1.10266
	254.817	0.848139
	254.817	2.18846
	254.817	0.954243
	433.241	0.778151
	433.241	0.224789
	50.7294	-0.107115
	50.7294	-0.176091
	50.7294	0.221849
	50.7294	0.124939
	50.7294	0.39794
	50.7294	0.544068
	50.7294	-0.0100977
	50.7294	0.135592
	50.7294	-0.134699
	50.7294	-0.273001
	129.423	4.77269
	129.423	5.25255
	144.236	4.67761
	129.423	6.19138
	129.423	6.03643
	144.236	5.9407
	129.423	4.60788
	129.423	4.76343
	144.236	4.4843
	129.423	5.49996
	129.423	5.55949
	144.236	5.3486
	129.423	5.9
	129.423	6.24296
	144.236	5.77694
	129.423	5.16276
	129.423	5.59843
	144.236	4.99476
	129.423	4.60763
	129.423	5.07737
	144.236	4.56269
	129.423	2.90309
	129.423	2.8451
	144.236	2.69897
	129.423	1.12494
	129.423	0.843214
	144.236	0.958607
	129.423	2.82347
	129.423	3.30535
	144.236	2.66652
	0	0.65511
	0	0.563639
	0	0.62107
	0	1.01276
	0	1.38067
	0	1.34429
	0	1.27357
	0	1.32056
	0	2.70329
	0	2.18521
	0	2.5338
	0	2.07918
	0	2.13179
	24.7212	1.24967
	24.7212	1.48375
	24.7212	1.18392
	24.7212	1.24191
	65.2598	3.06215
	65.2598	2.90555
	0	4.44699
	497.772	3.97183
	489.147	4.36075
	497.772	3.91781
	489.147	3.75316
	825.21	0.875061
	825.21	4.34998
	825.21	1.23045
	825.21	3.63205
	568.917	0.625281
	20.1523	1.09028
	24.7212	1.90759
	8.49212	1.26054
	24.7212	2.15173
	47.5706	0.41472
	65.2598	3.303
	544.871	0.730684
	671.202	0.233535
	720.092	0.526809
	1187.89	0.272123
	1187.89	0.432094
	1249.17	0.427201
	1471.5	0.452298
	754.959	0.341824
	754.959	0.343319
	803.605	0.415985
	631.095	0.430876
	631.095	0.334271
	680.766	0.519908
	0	2.36501
	0	4.04096
	0	1.56427
	0	1.32539
	0	2.36929
	0	1.00684
	0	4.60916
	0	1.12494
	0	0.731155
	0	2.10605
	0	2.08147
	0	4.57752
	0	1.52288
	0	1.53927
	0	2.53202
	0	2.11075
	0	4.62074
	0	2
	0	1.56275
	0	2.67032
	0	1.59336
	0	4.68342
	0	2.30103
	0	2.44185
	0	2.07572
	0	4.69706
	0	1.8451
	0	1.32539
	83.7661	0.774618
	83.7661	1.04139
	83.7661	0.625184
	83.7661	2.29878
	83.7661	1.33234
	83.7661	0.769551
	83.7661	0.644612
	83.7661	0.973671
	83.7661	1.12494
	83.7661	0.975176
	83.7661	0.90908
	83.7661	2.66276
	83.7661	2.47227
	83.7661	2.01424
	155.305	-0.0296402
	155.305	0.269367
	155.305	-0.62411
	155.305	0.167491
	155.305	0.124939
	155.305	0.684247
	217.755	1.32491
	217.755	1.16933
	217.755	1.33375
	217.755	1.44445
	217.755	1.19053
	217.755	1.55961
	217.755	1.81291
	217.755	1.54407
	217.755	2.09691
	217.755	2.47712
	217.755	2.17609
	217.755	2.6902
	217.755	0.385351
	217.755	0.385351
	217.755	0.410174
	217.755	1.46196
	217.755	1.55131
	217.755	1.40074
	4.47377	1.08388
	4.47377	1.1844
	4.47377	1.65321
	4.47377	1.95424
	4.47377	0.433656
	4.47377	1.05623
	0	2.60034
	0	3.06819
	0	2.51953
	0	2.20772
	0	0.587193
	0	0.485394
	0	0.587193
	0	0.363178
	0	0.541675
	0	1.17554
	0	0.84275
	0	0.412445
	0	-0.203138
	0	0.517416
	0	0.232573
	0	0.367977
	0	0.253257
	0	0.716344
	0	-0.0467434
	0	0.494495
	0	-0.0881361
	0	-0.498967
	0	0.197411
	0	-0.849215
	0	-1.44552
	0	-0.0253059
	0	0.309985
	0	0.0347621
	0	0.477121
	0	0.500602
	0	0.221849
	0	0.0347621
	0	0.0656788
	0	0.196295
	0	0.249323
	0	0.471172
	0	0.0501666
	0	-0.459747
	665.673	2.62325
	2.38068	0.78408
	1.08198	0.511539
	1.08198	0.769103
	1.08198	0.703424
	1.08198	0.28969
	1.08198	1.09241
	1.08198	0.729232
	0	2.93399
	570.758	0.591065
	570.758	0.643453
	570.758	0.414973
	140.659	1.43616
	127.996	4.202
	140.659	1.52244
	46.5199	0.462398
	127.996	0.556303
	140.659	0.69897
	46.5199	0.939519
	127.996	0.556303
	183.151	0.943247
	183.151	0.317018
	183.151	0.892095
	183.151	0.322219
	183.151	0.969805
	183.151	0.461727
	4.25544	0.431364
	4.25544	0.491362
	4.25544	0.278754
	0	0.356981
	0	0.511883
	0	0.786709
	216.242	0.623249
	0.200149	0.70757
	18.0387	0.674402
	19.8966	0.792392
	18.0387	1.23679
	0.200149	0.643453
	19.8966	0.230449
	18.0387	1.01902
	0.200149	0.716003
	19.8966	0.447158
	40.8475	0.866287
	46.5199	0.361728
	45.127	0.832509
	40.8475	0.491362
	45.127	0.146128
	40.8475	1.48142
	45.127	0.380211
	141.802	0.633468
	154.434	0.778151
	141.802	1
	141.802	1.55267
	154.434	0.113943
	141.802	0.643453
	141.802	1.64738
	154.434	0.792392
	194.5	0.462398
	194.5	0.39794
	214.245	4.38066
	249.651	2.38739
	214.245	1.78176
	214.245	2.14705
	194.5	0.380211
	216.242	1.37658
	141.802	3.96346
	216.242	1.67852
	216.242	1.02119
	216.242	1.60959
	216.242	0.845098
	416.394	3.91997
	416.394	1.5563
	416.394	0.90309
	6.4387	0.10551
	6.4387	1.04922
	7.76064	0.690196
	6.99898	0
	6.4387	0.872156
	6.4387	0.900367
	6.4387	0.752048
	7.76064	1.04139
	6.99898	0.0413927
	6.4387	0.160697
	6.4387	0.652492
	6.4387	0.555942
	7.76064	1.11394
	6.99898	0.278754
	6.4387	0.18327
	0	0.732394
	0	0.778151
	0	1.3927
	0	0.230449
	0	1.19866
	0	0.255273
	0.444373	0.955418
	0.400323	3.38722
	0.400323	4.08619
	0.400323	3.86434
	551.813	3.68825
	370.347	3.68825
	656.166	0.0947863
	687.315	2.86434
	806.994	0.355699
	885.869	0.360344
	395.438	3.08619
	1029.95	-0.571391
	1029.95	-0.436693
	1432.93	-0.121422
	1448.36	3.09479
	2385	0.316635
	101.159	-0.209355
	88.2425	0.225833
	568.917	1.06446
	568.917	0.00793254
	53.8585	0.410174
	65.2598	0.242179
	65.2598	0.477788
	65.2598	1.19866
	65.2598	1.08636
	24.7212	0.653213
	47.5706	0.0717802
	8.49212	0.289881
	24.7212	0.331926
	544.871	0.198834
	544.871	1.51983
	665.673	0.115327
	671.202	0.270995
	671.202	0.479782
	720.092	0.198834
	665.673	0.995635
	671.202	1.09342
	720.092	1.15229
	1168.03	0.172743
	1168.03	0.403903
	1187.89	0.127433
	1187.89	0.0176487
	1249.17	-0.0716419
	1168.03	1.02531
	1168.03	2.04999
	1187.89	0.908485
	1187.89	1.02531
	1249.17	1.37658
	1471.5	0.0997029
	1471.5	1.53908
	744.76	-0.0577061
	744.76	0.359022
	754.959	0.0290283
	754.959	0.118385
	803.605	-0.00604596
	744.76	0.653213
	744.76	1.76567
	754.959	0.857332
	754.959	1.26245
	803.605	1.30535
	615.032	0.00989324
	631.095	0.285754
	631.095	0.254605
	680.766	0.314818
	615.032	1.55023
	631.095	0.954243
	631.095	0.924279
	680.766	1.66652
	0	2.92942
	0	0.778818
	52.4835	2.87483
	17.0831	1.97909
	59.2703	2.40483
	47.6927	2.93967
	47.6927	1.52711
	52.4835	1.84766
	17.0831	0.89117
	59.2703	1.01688
	59.2703	0.581571
	47.6927	1.69211
	47.6927	-0.0536111
	59.2703	1.74586
	53.0466	1.68215
	42.7887	2.5479
	53.0466	0.438787
	42.7887	0.743083
	672.72	2.10755
	672.72	0.408224
	0	1.49768
	0	0.468258
	0	1.18564
	1048.98	0.405765
	1740.27	0.581857
	1740.27	-0.404571
	1740.27	-0.30103
	50.1486	1.35655
	50.1486	1.17609
	50.1486	0.522879
	239.655	1.66872
	239.655	1.75286
	2391.07	0.666177
	2391.07	1.55958
	2391.07	0.989342
	2391.07	0.979797
	2391.07	0.619789
	0	2.55895
	0	0.51491
	0	1.89411
	0	-0.138303
	0	1.59678
	1772.27	1.79746
	1772.27	1.45276
	1684.23	0.549672
	1684.23	-1.21748
	1772.27	0.335792
	1684.23	0.221849
	1967.12	1.15726
	1967.12	1.42101
	2540.37	0.421005
	2540.37	0.30103
	2540.37	0.421005
	2540.37	-0.0413927
	2540.37	0.534565
	2540.37	0.259637
	2540.37	-0.176091
	233.388	2.21388
	233.388	1.88064
	233.388	0.263241
	1761.3	1.03049
	1712.08	0.592076
	1761.3	1.45461
	1712.08	-0.819544
	1761.3	0.522879
	1712.08	-0.0791812
	38.2699	1.56499
	38.2699	1.54669
	38.2699	0.221849
	1900.77	1.61182
	1900.77	1.21868
	2021.39	2.51851
	2021.39	1.92709
	2021.39	1.90783
	2021.39	1.68939
	2021.39	1.09108
	2021.39	0.765917
	595.082	2.87611
	595.082	1.70002
	737.498	0.666177
	737.498	0.677386
	737.498	0.335792
	1255.56	1.56499
	1255.56	1.21468
	1255.56	0.898127
	1255.56	0.564271
	1255.56	0.970037
	1242.26	0.92709
	1242.26	0.940879
	1446.22	1.93266
	1242.26	-0.217484
	1242.26	-0.23976
	1446.22	1.29573
	1242.26	0.544068
	1242.26	0.39794
	1446.22	0.893947
	1996	1.4939
	1996	1.53839
	1996	1.33213
	1996	1.13662
	1996	0.564271
	1996	0.653213
	1.36768	1.348
	1.36768	1.14116
	1.36768	1.40437
	1.36768	0.458784
	702.767	1.19787
	702.767	1.13548
	702.767	1.2119
	702.767	0.451406
	944.932	0.942335
	944.932	0.840566
	944.932	1.24195
	944.932	0.218299
	0	2.49908
	259.641	0.107634
	31.3252	0.634729
	42.2366	0.376171
	142.487	1.03253
	166.361	1.04752
	0	2.2477
	0.803865	0.814996
	4.18894	1.03342
	9.89559	0.352183
	62.5283	0.260601
	26.7098	-0.0299632
	7.00613	0.955748
	0.253778	0.536243
	191.429	2.63264
	191.429	2.2999
	191.429	2.48166
	191.429	2.14892
	17.0831	2.81831
	17.0831	2.48556
	45.78	2.73779
	45.78	2.40505
	1610.55	0.356547
	1610.55	0.0238029
	205.474	0.530704
	205.474	0.19796
	453.568	1.97772
	428.563	1.76092
	422.852	1.9345
	453.568	2.03952
	428.563	1.95954
	422.852	1.85254
	453.568	0.896526
	428.563	0.643453
	422.852	0.71265
	453.568	2.3179
	428.563	2.24185
	422.852	2.03637
	453.568	1.40948
	428.563	1.37602
	422.852	1.32578
	453.568	1.37107
	428.563	1.33131
	422.852	1.49908
	453.568	1.43669
	428.563	1.30643
	422.852	1.18089
	38.3296	0.230449
	47.5706	0.380211
	57.4058	-0.522879
	57.4058	3.24304
	45.78	1.9722
	45.78	2.71391
	53.0466	2.37033
	53.0466	2.44483
	42.7887	1.97909
	37.3929	2.67779
	37.3929	2.66096
	42.5754	-0.154902
	53.8585	0.0791812
	65.2598	0.322219
	65.2598	2.53224
	52.4835	2.18013
	52.4835	2.63849
	59.2703	2.03703
	59.2703	2.89209
	47.6927	2.10003
	40.023	1.98453
	40.023	2.35603
	159.869	-0.09691
	183.841	-0.69897
	213.552	-1.52288
	213.552	1.54033
	191.429	-0.154902
	191.429	2.086
	202.38	0
	202.38	2.18921
	182.474	0.579784
	182.474	2.33021
	161.921	1.18752
	161.921	2.57403
	42.5754	-0.09691
	53.8585	-0.154902
	65.2598	-1
	65.2598	2.44389
	52.4835	1.74351
	52.4835	2.66427
	59.2703	2.49541
	59.2703	2.56984
	47.6927	1.77743
	47.6927	2.15351
	40.023	2.5617
	40.023	2.36116
	124.353	0.0321847
	115.023	0.116506
	121.456	0.529509
	132.886	0.391207
	124.353	1.44241
	115.023	0.706458
	121.456	0.291485
	132.886	0.802625
	124.353	1.72571
	115.023	1.81375
	121.456	1.49206
	132.886	1.69417
	124.353	2.12303
	115.023	1.37071
	121.456	1.07848
	132.886	1.12971
	124.353	2.05912
	115.023	1.45357
	121.456	0.870209
	132.886	1.99344
	124.353	2.49682
	115.023	2.5557
	121.456	2.83837
	132.886	3.00804
	124.353	3.08814
	115.023	3.37457
	121.456	2.69152
	132.886	2.81491
	2.32763	-0.0237618
	0.56414	2.4817
	1.44342	1.78796
	1.44342	1.96573
	0	0.0635399
	0	1.64341
	0	1.70943
	0	2.08142
	0.56414	0.0759159
	1.44342	1.46758
	1.44342	1.48069
	0	0.646106
	0	1.48406
	0	1.73992
	1531.62	-0.0395085
	1610.55	-0.51663
	1597.02	-0.583577
	1499.76	0.0696359
	1491.89	0.457816
	1531.62	0.176091
	1610.55	-0.170696
	1597.02	-0.323306
	1499.76	1.13354
	1491.89	1.18752
	1531.62	0.352183
	1610.55	0.383217
	1597.02	0.352183
	1499.76	0.41218
	1491.89	0.176091
	1531.62	0.153228
	1610.55	-0.124939
	1597.02	0.340902
	1499.76	0.580662
	1491.89	1.27743
	1531.62	1.74429
	1610.55	1.57978
	1597.02	1.4624
	1499.76	1.38917
	1491.89	1.24304
	1531.62	0.340902
	1610.55	0.548814
	1597.02	0.187087
	1499.76	0.0763883
	1491.89	0.0621479
	1531.62	1.55538
	1610.55	1.16586
	1597.02	0.998038
	1499.76	1.97015
	1491.89	2.09875
	2666.36	-0.407485
	2649.09	-0.320335
	2541.16	0.0696359
	2666.36	-0.259637
	2649.09	0.0700379
	2541.16	1.13354
	2666.36	0.199572
	2649.09	0.544068
	2541.16	0.41218
	2666.36	0.14732
	2649.09	0.504105
	2541.16	0.580662
	2666.36	1.74036
	2649.09	1.45484
	2541.16	1.38917
	2666.36	1.16936
	2649.09	0.16481
	2541.16	0.0901766
	2666.36	1.21395
	2649.09	1.7604
	2541.16	1.97015
	101.159	3.23067
	88.2425	3.00898
	104.433	3.15077
	96.6177	3.28488
	85.5208	2.91903
	98.4695	2.53826
	111.128	2.75339
	115.787	2.65868
	141.714	3.1087
	127.848	3.28328
	143.753	2.99443
	124.353	3.0881
	115.023	3.37452
	121.456	2.69148
	132.886	2.81475
	146.672	2.40663
	101.159	0.309303
	88.2425	0.411101
	104.433	0.652841
	96.6177	0.78697
	85.5208	0.604973
	98.4695	0.455431
	111.128	0.726163
	115.787	0.733321
	141.714	0.315809
	127.848	0.352183
	143.753	0.512397
	124.353	0.0290714
	115.023	0.110071
	121.456	0.529016
	132.886	0.391207
	146.672	0.237273
	101.159	2.05843
	88.2425	1.1314
	104.433	1.22552
	96.6177	1.88579
	85.5208	1.50083
	98.4695	1.64246
	111.128	1.74043
	115.787	1.8767
	141.714	2.21814
	127.848	1.6913
	143.753	1.40782
	124.353	2.059
	115.023	1.45345
	121.456	0.867762
	132.886	1.99347
	146.672	1.55094
	57.4058	3.24133
	24.7212	2.55761
	65.2598	2.45239
	213.552	1.53203
	180.392	0.68749
	45.78	2.70404
	17.0831	2.6361
	52.4835	2.65913
	191.429	2.08419
	158.574	1.20175
	53.0466	1.616
	21.2548	1.91611
	59.2703	2.56533
	202.38	2.18518
	166.955	2.40809
	476.288	1.97772
	450.696	1.76092
	447.48	1.9345
	476.288	2.03952
	450.696	1.95954
	447.48	1.85254
	476.288	0.896526
	450.696	0.643453
	447.48	0.71265
	476.288	1.40948
	450.696	1.37602
	447.48	1.32578
	476.288	2.3179
	450.696	2.24185
	447.48	2.03637
	476.288	1.37107
	450.696	1.33131
	447.48	1.49908
	476.288	1.01912
	450.696	0.763428
	447.48	0.724276
	476.288	1.43669
	450.696	1.30643
	447.48	1.18089
	85.5208	0.606216
	85.5208	0.965238
	85.5208	1.38516
	85.5208	1.50083
	85.5208	1.64173
	85.5208	2.91908
	503.293	2.13082
	499.259	1.88116
	474.749	1.91446
	503.293	1.81117
	499.259	2.01293
	474.749	1.8925
	503.293	0.745427
	499.259	0.622582
	474.749	0.514033
	503.293	1.40901
	499.259	1.31584
	474.749	1.33791
	503.293	2.41015
	499.259	2.27648
	474.749	2.03007
	503.293	1.59148
	503.293	1.47635
	503.293	1.45894
	503.293	0.739972
	503.293	0.694649
	503.293	0.849985
	98.4695	0.455431
	98.4695	1.31758
	98.4695	1.62508
	98.4695	1.62625
	98.4695	1.64246
	98.4695	2.53826
	98.4695	2.92321
	623.985	0.6173
	629.654	-0.0669468
	650.502	0.330993
	623.985	0.0947863
	629.654	-0.0813049
	650.502	-0.173451
	623.985	-1.73206
	629.654	0.442087
	650.502	-0.153886
	486.976	2.67108
	486.976	2.51368
	486.976	2.38952
	486.976	1.68124
	104.433	0.652841
	104.433	0.940018
	104.433	1.22552
	104.433	1.31806
	104.433	1.59439
	104.433	1.75964
	104.433	2.48015
	104.433	2.72338
	104.433	3.15077
	404.089	1.993
	404.089	2.04021
	404.089	2.16495
	404.089	1.98318
	404.089	1.93601
	404.089	1.90472
	404.089	1.25042
	404.089	1.16137
	404.089	1.1038
	404.089	0.995635
	404.089	0.973128
	404.089	0.944483
	404.089	2.32695
	404.089	2.25406
	404.089	2.26174
	404.089	2.29601
	404.089	2.03141
	404.089	1.99167
	404.089	1.98363
	404.089	2.02449
	404.089	2.08063
	404.089	2.06108
	404.089	2.01578
	404.089	1.89376
	404.089	0.977724
	404.089	0.875061
	404.089	1.10037
	404.089	1.03342
	404.089	1.06446
	404.089	1
	404.089	1.03342
	404.089	1.04922
	404.089	0.897627
	404.089	0.919078
	404.089	0.982271
	404.089	0.880814
	404.089	0.462398
	404.089	0.431364
	404.089	0.146128
	404.089	0.755875
	404.089	0.0791812
	404.089	0.633468
	404.089	0.681241
	404.089	0.799341
	404.089	0.50515
	404.089	0.732394
	404.089	0.342423
	404.089	0.518514
	404.089	0.491362
	404.089	0.69897
	404.089	0.431364
	404.089	0.826075
	404.089	0.230449
	404.089	0.414973
	404.089	1.34439
	404.089	1.23553
	404.089	1.34635
	404.089	1.0569
	404.089	0.799341
	404.089	0.748188
	404.089	1.39967
	404.089	1.21484
	404.089	1.31175
	404.089	1.08636
	404.089	0.863323
	404.089	0.78533
	381.189	2.00087
	381.189	2.08422
	404.089	1.9952
	404.089	2.06221
	416.899	1.97081
	381.189	1.19312
	381.189	1.26245
	404.089	1.23553
	404.089	1.28103
	416.899	1.21484
	381.189	2.3653
	381.189	2.22634
	404.089	2.32449
	404.089	2.38952
	416.899	2.24477
	381.189	2.12156
	381.189	1.90037
	404.089	2.0799
	404.089	1.95999
	416.899	2.06967
	381.189	0.995635
	381.189	0.929419
	404.089	0.897627
	404.089	0.913814
	416.899	0.944483
	381.189	1.12057
	381.189	0.973128
	404.089	1.0569
	404.089	1.1038
	416.899	1.0086
	381.189	0.591065
	381.189	0.740363
	404.089	0.681241
	404.089	0.770852
	416.899	0.908485
	381.189	0.462398
	381.189	0.623249
	404.089	0.832509
	404.089	0.919078
	416.899	0.973128
	381.189	0.556303
	381.189	0.633468
	404.089	0.792392
	404.089	0.643453
	416.899	0.857332
	381.189	0.531479
	381.189	0.812913
	404.089	1.19312
	404.089	1.36549
	416.899	1.50651
	381.189	0.556303
	381.189	0.857332
	404.089	1.01703
	404.089	1.23805
	416.899	1.43775
	669.204	-0.563828
	669.204	-0.782169
	669.204	1.39251
	669.204	-0.275724
	669.204	-1.17881
	669.204	0.325172
	1095.51	2.08031
	1044.71	2.45302
	669.204	2.24672
	676.749	2.1092
	1095.51	1.95922
	1044.71	1.92978
	669.204	2.15375
	676.749	1.91449
	1095.51	1.16029
	1044.71	1.17042
	669.204	1.03753
	676.749	1.00412
	1095.51	0.353733
	1044.71	0.2825
	669.204	0.496052
	676.749	0.49708
	1095.51	0.30103
	1044.71	0.579784
	669.204	0.342423
	676.749	0.146128
	1095.51	0.30103
	1044.71	0.176091
	669.204	0.544068
	676.749	0.653213
	714.872	2.25991
	714.872	1.26749
	714.872	1.25924
	714.872	2.52059
	714.872	0.580122
	714.872	0.364927
	714.872	0.343546
	714.872	-0.0538901
	714.872	2.01582
	714.82	2.89529
	714.82	1.47161
	714.82	1.05831
	714.82	2.18139
	714.82	0.540107
	714.82	0.246777
	714.82	0.535926
	714.82	-0.344024
	714.82	0.679633
	813.755	2.00436
	813.755	0.462533
	813.755	0.939955
	813.755	1.86207
	813.755	0.257872
	813.755	0.450009
	813.755	0.159135
	813.755	-0.429361
	813.755	0.652434
	812.981	2.42728
	812.981	0.859393
	812.981	1.39642
	812.981	2.09028
	812.981	0.735145
	812.981	0.1229
	812.981	0.592826
	812.981	0.24978
	812.981	0.413083
	687.471	1.48368
	687.471	1.05124
	687.471	0.737671
	687.471	2.34902
	687.471	0.638447
	687.471	0.0231516
	687.471	0.349294
	687.471	0.011161
	687.471	0.379335
	688.273	1.85299
	688.273	0.775535
	688.273	1.41756
	688.273	1.39056
	688.273	0.331239
	688.273	0.463131
	688.273	0.349294
	688.273	0.202313
	688.273	-0.0215397
	1296.85	1.88456
	1296.85	0.909402
	1296.85	0.881479
	1296.85	1.78458
	1296.85	0.0641247
	1296.85	0.252062
	1296.85	0.377755
	1296.85	0.0514123
	1296.85	0.838544
	1294.55	2.63446
	1294.55	1.2476
	1294.55	0.958902
	1294.55	1.63823
	1294.55	0.143756
	1294.55	0.343899
	1294.55	0.946022
	1294.55	-0.0805088
	1294.55	0.891106
	96.6177	0.786424
	96.6177	1.31428
	96.6177	0.964462
	96.6177	1.88213
	96.6177	1.88602
	96.6177	2.12259
	96.6177	3.28488
	85.5208	0.606216
	85.5208	0.965238
	85.5208	0.540061
	85.5208	1.5006
	85.5208	1.64935
	85.5208	2.70482
	85.5208	2.91908
	98.4695	0.454258
	98.4695	1.31742
	98.4695	0.779957
	98.4695	1.634
	98.4695	1.64263
	98.4695	2.53845
	98.4695	2.92321
	939.319	0.583577
	533.213	0.875061
	572.792	0.970037
	527.521	0.533603
	945.25	1.06383
	526.069	1.01424
	566.588	0.661181
	517.82	0.839897
	945.25	0.845098
	526.069	0.884607
	517.82	0.661181
	939.319	0.618048
	533.213	0.458638
	572.792	0.60206
	527.521	0.633468
	945.25	0.559308
	526.069	0.473487
	566.588	0.153815
	517.82	0.59384
	945.25	0.431364
	526.069	0.39794
	517.82	0.525045
	939.319	1.12108
	533.213	0.823264
	572.792	0.859429
	527.521	1.053
	945.25	1.30792
	526.069	1.00926
	566.588	1.09868
	517.82	1.37839
	945.25	1.00529
	526.069	0.857644
	517.82	1.42239
	395.569	0.514446
	427.787	0.712131
	395.569	0.926857
	427.787	0.60206
	395.569	1.12222
	427.787	1.36798
	395.569	1.66366
	427.787	1.42482
	395.569	2.4648
	427.787	2.4731
	395.569	2.67897
	427.787	2.84011
	18.7224	2.51308
	18.7224	2.58127
	18.7224	1.02119
	18.7224	1.1038
	18.7224	1.20412
	18.7224	1.31175
	18.7224	1.43933
	18.7224	1.44091
	18.7224	0.462398
	503.293	0.656909
	556.371	1.30889
	632.023	1.37707
	523.561	1.41945
	944.35	0.580662
	503.293	1.06861
	556.371	0.593627
	632.023	0.862636
	944.35	0.873946
	483.564	0.656909
	541.536	0.834225
	626.153	0.776757
	502.367	0.56503
	939.701	0.580662
	483.564	1.66057
	541.536	0.511883
	626.153	1.38229
	502.367	0.821816
	939.701	1.07287
	733.617	-0.0759227
	744.76	0.130356
	744.76	1.52397
	754.959	0.599783
	754.959	0.877518
	812.981	0.32518
	812.981	0.43585
	812.981	0.10874
	812.981	-0.511127
	812.981	0.970037
	687.49	1.43474
	665.673	0.253384
	665.673	1.3269
	714.82	0.140993
	714.82	0.253722
	714.82	0.350767
	714.82	0.232617
	714.82	0.88508
	714.82	0.244851
	1168.03	0.345331
	1168.03	0.760536
	1187.89	0.285303
	1187.89	0.453045
	1294.55	0.495891
	1294.55	0.237903
	1294.55	0.32974
	1294.55	0.743709
	1294.55	0.54863
	615.032	0.345331
	615.032	1.12955
	631.095	0.460871
	631.095	0.486904
	688.273	0.725292
	688.273	0.00899193
	688.273	0.448971
	688.273	0.15774
	688.273	1.0415
	438.799	0.568709
	515.191	2.31738
	38.9963	0.315915
	42.7887	2.5196
	59.2703	2.14794
	47.6927	2.1611
	59.2703	1.14491
	47.6927	2.52306
	40.023	2.13304
	8.05656	2.35533
	2.79342	2.40192
	0	2.2073
	0	2.33065
	0	2.20412
	0	1.21671
	0	1.83401
	0	1.3928
	0	1.50194
	0	1.82646
	0	1.2747
	0	1.91948
	0	2.18272
	0	1.16481
	0	0.519525
	0	1.06215
	0	0.886057
	0	1.9101
	0	1.99215
	0	1.78994
	0	0.339659
	0	0.812136
	0	0.892871
	0	0.43099
	0	1.64
	0	0.395915
	0	4.43289
	0	4.28349
	0	3.85814
	0	4.27281
	0	4.39524
	0	4.10952
	0	4.31499
	0	4.17391
	0	1.17107
	0	1.66794
	0	1.27796
	0	3.34365
	0	3.05756
	0	3.10569
	0	3.38077
	0	2.56332
	0	5.71086
	0	3.45864
	0	4.545
	0	4.03191
	38.9963	0.552982
	174.518	0.455582
	436.856	0.523579
	733.617	0.478287
	744.76	0.311412
	744.76	0.78682
	615.032	0.527755
	615.032	0.937583
	1149.15	0.250971
	1168.03	0.54706
	288.265	0.477121
	88.2425	0.500971
	88.2425	0.618386
	88.2425	0.642975
	665.673	0.400733
	665.673	0.949547
